# Supplementary material for: Instantaneous Flow Structures and Opportunities for Larval Settlement: Barnacle Larvae Swim to Settle
Source: PLoS One. 2016 Jul 27;11(7):e0158957. doi: 10.1371/journal.pone.0158957 (PMC4963079; doi:10.1371/journal.pone.0158957)
Supplement: S1 Dataset — The raw data underlying the statistical analyses, tables and figures in the present study. (XLSX) [file pone.0158957.s001.xlsx]

## Sheet: Fig 3
Figure 3
		Local velocity (m/s) at free stream velocity of					Local velocity (m/s) at free stream velocity of
	Height above flume floor (mm)	0.05 m/s				Height above flume floor (mm)	0.1 m/s	0.15 m/s	0.2 m/s
	0.395697	0.00365381				0.395697	0.00825348	0.0189386	0.0319489
	0.5	0.00455647				0.5	0.0105078	0.0236726	0.0394779
	0.604302	0.00545532				0.604302	0.0127313	0.02831	0.0466273
	0.708604	0.00635559				0.708604	0.0149601	0.0328715	0.0534514
	0.812907	0.00725279				0.812907	0.0171433	0.0371863	0.0597837
	0.917209	0.00814791				0.917209	0.0192867	0.0412793	0.0656751
	1.02151	0.00903103				1.02151	0.0213746	0.0451074	0.0710657
	1.12581	0.00991465				1.12581	0.023429	0.0487195	0.0760048
	1.23012	0.0107801				1.23012	0.0254295	0.0521229	0.080519
	1.33442	0.0116343				1.33442	0.0273907	0.055303	0.0846322
	1.49087	0.0129126				1.43872	0.0292825	0.0582811	0.0883727
	1.69948	0.0145686				1.54302	0.0311089	0.0610019	0.091805
	1.90808	0.0161777				1.64732	0.0328579	0.0635514	0.0949679
	2.11669	0.0177337				1.75163	0.0345585	0.0659202	0.097859
	2.32529	0.0192315				1.85593	0.0361938	0.0681119	0.100487
	2.5339	0.0206595				1.96023	0.0377759	0.070155	0.102899
	2.7425	0.0220016				2.06453	0.039293	0.0720764	0.105138
	2.95111	0.0232478				2.16884	0.0407496	0.0739442	0.107241
	3.15971	0.0244104				2.27314	0.0421614	0.0756835	0.10929
	3.36831	0.0255041				2.37744	0.0435213	0.0773152	0.111231
	3.57692	0.026543				2.48174	0.0448211	0.0788449	0.113057
	3.78552	0.0275205				2.58605	0.046037	0.0802734	0.114711
	3.99413	0.0284399				2.69035	0.0471953	0.0816238	0.116234
	4.20273	0.0293002				2.79465	0.0483022	0.0828107	0.117697
	4.41134	0.0301089				2.89895	0.0493426	0.0839512	0.119004
	4.61994	0.0308692				3.00326	0.0503254	0.084992	0.120229
	4.82855	0.0315851				3.10756	0.0512616	0.0860041	0.12128
	5.03715	0.0322638				3.21186	0.0521444	0.0869034	0.122297
						3.31616	0.0529688	0.0877386	0.123217
						3.42047	0.053752	0.0885435	0.124137
						3.52477	0.0545064	0.0893641	0.12503
						3.62907	0.0552403	0.0901661	0.12596
						3.73337	0.0559595	0.0909183	0.126805
						3.83768	0.0566667	0.0916099	0.127658
						3.94198	0.0573442	0.0922957	0.128438
						4.04628	0.057993	0.0929975	0.129247
						4.15058	0.0586	0.0936708	0.129954
						4.25489	0.0592088	0.094297	0.130658
						4.35919	0.0597627	0.0948813	0.131336
						4.46349	0.0603123	0.0954493	0.132037
						4.56779	0.0608232	0.0960064	0.132689
						4.67209	0.0613428	0.0965215	0.133292
						4.7764	0.0618328	0.0970442	0.133856
						4.8807	0.0622992	0.0975366	0.134428
						4.985	0.0627462	0.0980043	0.135

## Sheet: Fig 4
Figure 4
		Local streamvise velocity at z = 0.5 mm above the flume floor
	Time (s)	U∞ 0.05 m/s	U∞ 0.1 m/s	U∞ 0.15 m/s	U∞ 0.20 m/s
	0.0676911	0.0027065	0.0167904	0.0168477	0.0490556
	0.135382	0.0025483	0.0128622	0.0135296	0.0535823
	0.203073	0.0025531	0.0103506	0.0130537	0.0533187
	0.270764	0.0024396	0.010073	0.0244847	0.0449844
	0.338456	0.0025802	0.0103763	0.0340813	0.0290698
	0.406147	0.00237	0.0087687	0.02896	0.0255847
	0.473838	0.0023392	0.0103968	0.0214903	0.0180292
	0.541529	0.0024752	0.00986	0.0172126	0.0202497
	0.60922	0.0023256	0.0101604	0.0170151	0.0223843
	0.676911	0.0023902	0.0082718	0.0211133	0.0312152
	0.744602	0.0023161	0.0076619	0.0255228	0.0304936
	0.812293	0.0025511	0.0068633	0.0308062	0.0303389
	0.879984	0.0024776	0.0066851	0.0320681	0.0297599
	0.947675	0.0024521	0.0073843	0.0288886	0.0258976
	1.01537	0.0027753	0.0076193	0.0229257	0.0259906
	1.08306	0.00283	0.0095827	0.0213632	0.0299523
	1.15075	0.0026344	0.0105478	0.0167253	0.0216976
	1.21844	0.0028789	0.0116385	0.0147937	0.0251795
	1.28613	0.0031088	0.0116231	0.0142572	0.0323523
	1.35382	0.0029643	0.0120839	0.0156793	0.0387443
	1.42151	0.0029603	0.0113769	0.0154597	0.0412601
	1.4892	0.0031083	0.010886	0.0182686	0.0371138
	1.5569	0.0030369	0.0109029	0.021253	0.0270948
	1.62459	0.0030045	0.0098421	0.0218408	0.0202913
	1.69228	0.003086	0.0094783	0.0218979	0.0189819
	1.75997	0.0031752	0.0083174	0.0225056	0.0139957
	1.82766	0.003225	0.0081039	0.0229993	0.0199837
	1.89535	0.0032771	0.0069844	0.0205928	0.0139226
	1.96304	0.0034585	0.0059447	0.0231472	0.0112243
	2.03073	0.003762	0.0054071	0.0268389	0.0189414
	2.09842	0.0038382	0.0052922	0.0332464	0.0303993
	2.16612	0.0037577	0.0057193	0.0368565	0.0434347
	2.23381	0.0040058	0.0051699	0.0351773	0.0407896
	2.3015	0.0038964	0.0056127	0.0316263	0.0325785
	2.36919	0.0039488	0.0057681	0.0264152	0.0262236
	2.43688	0.0041288	0.0054129	0.0215801	0.0385514
	2.50457	0.003818	0.004613	0.0214723	0.0441667
	2.57226	0.0038624	0.0039651	0.0190261	0.0401875
	2.63995	0.0037801	0.0036389	0.016688	0.0291343
	2.70764	0.003895	0.0045102	0.0139291	0.0419672
	2.77534	0.0038406	0.0042604	0.0142347	0.0548709
	2.84303	0.0037669	0.0042965	0.0152444	0.0410323
	2.91072	0.0036777	0.0047031	0.0153032	0.0274398
	2.97841	0.003394	0.004231	0.0129575	0.0448283
	3.0461	0.0035146	0.0044152	0.0129608	0.0515422
	3.11379	0.0033526	0.0050118	0.012982	0.0487764
	3.18148	0.0033503	0.0044131	0.0155307	0.0471716
	3.24917	0.0031728	0.0039015	0.0163722	0.0581494
	3.31686	0.0031693	0.0039355	0.0207658	0.0635018
	3.38456	0.0029505	0.0055001	0.019493	0.0524597
	3.45225	0.0029425	0.0054374	0.0196318	0.0508621
	3.51994	0.0031224	0.0052802	0.0226006	0.0570455
	3.58763	0.0030189	0.005711	0.0237183	0.0528327
	3.65532	0.0027973	0.0054331	0.0255295	0.0475846
	3.72301	0.0026779	0.0048628	0.019822	0.0412646
	3.7907	0.0029549	0.004987	0.0164409	0.0344448
	3.85839	0.0026098	0.0053265	0.0192533	0.0307917
	3.92608	0.0028556	0.0053871	0.0257073	0.0350917
	3.99377	0.0029853	0.0056223	0.0462486	0.034129
	4.06147	0.0028893	0.0048717	0.0524081	0.0329282
	4.12916	0.0026827	0.0065112	0.0482312	0.0306523
	4.19685	0.0027595	0.0066389	0.0367388	0.0282302
	4.26454	0.0026864	0.0071774	0.0287119	0.0280858
	4.33223	0.0027379	0.0075398	0.0203371	0.0268553
	4.39992	0.0024837	0.0087709	0.0146617	0.0217967
	4.46761	0.0026469	0.0094859	0.0107721	0.0244788
	4.5353	0.0025935	0.0096419	0.013117	0.0280449
	4.60299	0.002431	0.0107046	0.0091146	0.0253409
	4.67069	0.0025661	0.0117487	0.0161084	0.0242063
	4.73838	0.0024014	0.0114624	0.0215822	0.0199517
	4.80607	0.0022325	0.0116356	0.0400642	0.0185029
	4.87376	0.0022227	0.011709	0.0437295	0.0253686
	4.94145	0.002411	0.0115089	0.0364273	0.0252326
	5.00914	0.0025337	0.0094897	0.0266264	0.0281326
	5.07683	0.0026562	0.0104038	0.0202914	0.0315314
	5.14452	0.0028835	0.0099446	0.0263359	0.0413731
	5.21221	0.0029218	0.0113709	0.0325828	0.0529039
	5.27991	0.0029762	0.0117203	0.027318	0.0507553
	5.3476	0.0029866	0.011259	0.0251277	0.0467068
	5.41529	0.0028852	0.0110038	0.0253685	0.0394262
	5.48298	0.0032922	0.0112846	0.0282518	0.0352266
	5.55067	0.0033838	0.010796	0.0312256	0.031716
	5.61836	0.0032962	0.0102084	0.0319886	0.0293232
	5.68605	0.0033877	0.0083845	0.0400937	0.0195303
	5.75374	0.0037272	0.008713	0.0398706	0.0194251
	5.82143	0.0037097	0.0085375	0.0410304	0.0223529
	5.88913	0.0040013	0.0095717	0.0390786	0.0291991
	5.95682	0.0043865	0.0099302	0.0335155	0.0294062
	6.02451	0.004433	0.0099079	0.0285235	0.0308313
	6.0922	0.0045475	0.0110251	0.0283509	0.027167
	6.15989	0.0046959	0.0131128	0.0302468	0.0334861
	6.22758	0.0050786	0.0128045	0.0298995	0.0246573
	6.29527	0.0050482	0.012286	0.0254874	0.021973
	6.36296	0.005125	0.0136403	0.0215174	0.025032
	6.43065	0.0057138	0.0126325	0.0209409	0.0254327
	6.49835	0.0055476	0.0115401	0.0280142	0.0258025
	6.56604	0.0059029	0.0123016	0.0424635	0.0456257
	6.63373	0.0060545	0.0138994	0.0415975	0.0505272
	6.70142	0.0059613	0.0137576	0.0415577	0.0376868
	6.76911	0.0058001	0.0133302	0.037206	0.0411298
	6.8368	0.0061173	0.0143439	0.0366537	0.0447148
	6.90449	0.0056751	0.0145015	0.029397	0.034318
	6.97218	0.0057574	0.0141443	0.0286155	0.022249
	7.03987	0.005955	0.0145675	0.0240718	0.0161704
	7.10757	0.0056607	0.0141349	0.0263522	0.0166736
	7.17526	0.0059585	0.0131997	0.0243221	0.020656
	7.24295	0.0058943	0.0108045	0.0257714	0.0196272
	7.31064	0.0058343	0.0101487	0.0282254	0.0207379
	7.37833	0.0056464	0.0095146	0.0315031	0.0326055
	7.44602	0.0057189	0.0088809	0.0385689	0.0375958
	7.51371	0.0056418	0.0084497	0.052558	0.0338818
	7.5814	0.0054826	0.0082952	0.0505643	0.0323907
	7.64909	0.0052178	0.0078982	0.0410094	0.0380669
	7.71679	0.0051711	0.0076992	0.0354657	0.0399301
	7.78448	0.0052356	0.0081524	0.0268323	0.0330055
	7.85217	0.00489	0.0090097	0.0290171	0.0317971
	7.91986	0.0045696	0.0098465	0.033651	0.0492632
	7.98755	0.0044326	0.0096066	0.0299223	0.056291
	8.05524	0.0041678	0.0088112	0.0265716	0.0471429
	8.12293	0.0039138	0.0095805	0.0283907	0.0486091
	8.19062	0.0039601	0.0088939	0.022598	0.0438161
	8.25831	0.0038683	0.0090141	0.0168666	0.0420217
	8.32601	0.003378	0.0079585	0.0115617	0.0447728
	8.3937	0.0035158	0.0077072	0.0172458	0.0410377
	8.46139	0.0030869	0.0067655	0.0148763	0.0519662
	8.52908	0.0031088	0.0069596	0.0199321	0.0455409
	8.59677	0.0031205	0.0070564	0.0409319	0.0397483
	8.66446	0.0028013	0.0065253	0.0587182	0.0317666
	8.73215	0.0026183	0.0067713	0.0379883	0.0240266
	8.79984	0.002584	0.0060272	0.0204209	0.0242847
	8.86753	0.0026755	0.0057738	0.0193631	0.0352601
	8.93523	0.0026208	0.0063838	0.0204345	0.0261952
	9.00292	0.0027201	0.0066116	0.0195533	0.0311125
	9.07061	0.0024263	0.0068392	0.0196871	0.0345412
	9.1383	0.0021308	0.0080685	0.0212389	0.0385465
	9.20599	0.0020107	0.0078666	0.0245571	0.0479881
	9.27368	0.001685	0.0079036	0.0403536	0.042462
	9.34137	0.0015742	0.0073057	0.045215	0.0360747
	9.40906	0.0015807	0.007425	0.04034	0.0326628
	9.47675	0.001659	0.0064396	0.0338695	0.0333099
	9.54445	0.0021592	0.0058687	0.0260227	0.0291277
	9.61214	0.002184	0.0078585	0.0229858	0.0392102
	9.67983	0.0021993	0.009189	0.0235556	0.044948
	9.74752	0.0026023	0.0091969	0.0248988	0.0571693
	9.81521	0.0025639	0.0100622	0.0226715	0.0465502
	9.8829	0.0025258	0.0115754	0.0275333	0.0372636
	9.95059	0.0026995	0.0117668	0.0275999	0.0306068
	10.0183	0.0026865	0.0107017	0.0262614	0.038357
	10.086	0.0027041	0.0072054	0.0203889	0.0263283
	10.1537	0.0025308	0.0066089	0.0207523	0.0178744
	10.2214	0.0027201	0.0090758	0.0230951	0.0183867
	10.289	0.0026119	0.0093509	0.024418	0.0220012
	10.3567	0.002534	0.0079284	0.0247974	0.0478464
	10.4244	0.0025916	0.007661	0.0265977	0.0350184
	10.4921	0.0023696	0.0077869	0.0258182	0.0295669
	10.5598	0.002703	0.0073345	0.0267412	0.0270243
	10.6275	0.002731	0.0067828	0.0270579	0.0286804
	10.6952	0.002839	0.0072625	0.0259191	0.0316818
	10.7629	0.0029005	0.0067472	0.0253943	0.0325238
	10.8306	0.0027839	0.0066287	0.0248557	0.0352239
	10.8983	0.0029071	0.0072903	0.0249722	0.0325988
	10.966	0.0027056	0.0077377	0.0250175	0.0349426
	11.0336	0.0028361	0.0073158	0.0256401	0.0345261
	11.1013	0.0030963	0.0061557	0.0251166	0.0364118
	11.169	0.0031372	0.0043898	0.0268695	0.0359046
	11.2367	0.0031202	0.0045592	0.0242603	0.0373999
	11.3044	0.00351	0.0077383	0.0250601	0.0328686
	11.3721	0.0036845	0.0113648	0.0245938	0.031989
	11.4398	0.0038186	0.0117094	0.0225971	0.027583
	11.5075	0.0044422	0.0112211	0.0211513	0.031538
	11.5752	0.00445	0.0118024	0.0207466	0.0330708
	11.6429	0.0049005	0.0128942	0.018532	0.0397824
	11.7106	0.0048696	0.0142595	0.0176709	0.0567331
	11.7783	0.005155	0.0156496	0.0171851	0.0648778
	11.8459	0.0052373	0.0171236	0.0170072	0.071049
	11.9136	0.0053265	0.0184259	0.0173533	0.0630182
	11.9813	0.0053339	0.0176587	0.0186	0.0844889
	12.049	0.0054153	0.0190667	0.0189043	0.0745542
	12.1167	0.0058167	0.0183658	0.0191395	0.0526931
	12.1844	0.0057152	0.0180618	0.02244	0.0611092
	12.2521	0.0056526	0.017104	0.0229985	0.0878569
	12.3198	0.0057737	0.0154005	0.0224806	0.0688151
	12.3875	0.0058359	0.0138234	0.0216593	0.0507034
	12.4552	0.00571	0.0119482	0.0212454	0.0548433
	12.5229	0.0056249	0.0111145	0.021559	0.0371572
	12.5905	0.0054916	0.0112934	0.0240348	0.028413
	12.6582	0.0052949	0.0116674	0.025423	0.0300234
	12.7259	0.0048537	0.0116357	0.0291364	0.0280955
	12.7936	0.0052105	0.0119637	0.0293213	0.0195284
	12.8613	0.0047925	0.0120598	0.0310277	0.0143537
	12.929	0.0044536	0.0114842	0.0320087	0.0234871
	12.9967	0.0043914	0.01214	0.0324474	0.0280265
	13.0644	0.0042041	0.0142283	0.0301793	0.0214884
	13.1321	0.0040964	0.0143198	0.0285714	0.0241549
	13.1998	0.0042827	0.0140081	0.0272076	0.0229293
	13.2675	0.0041945	0.0132659	0.025431	0.0185556
	13.3351	0.0040921	0.0153897	0.0217543	0.0256687
	13.4028	0.0040602	0.0169891	0.0216833	0.0238274
	13.4705	0.0041653	0.0179442	0.020633	0.0266253
	13.5382	0.0043454	0.0199951	0.0188318	0.0292035
	13.6059	0.0039065	0.020718	0.0174997	0.0377907
	13.6736	0.0040048	0.021729	0.0181698	0.0621134
	13.7413	0.0040496	0.0217731	0.0193407	0.0683544
	13.809	0.0041207	0.0219715	0.0167112	0.0755688
	13.8767	0.0040363	0.0215951	0.0113301	0.0402098
	13.9444	0.0040437	0.0214826	0.0173287	0.0313599
	14.0121	0.0040782	0.0208476	0.0212216	0.0377947
	14.0797	0.0042912	0.0191508	0.0217645	0.0787929
	14.1474	0.0041391	0.0174935	0.0308611	0.0868042
	14.2151	0.0041428	0.0156028	0.0400678	0.0490947
	14.2828	0.0038909	0.0138399	0.0367345	0.0416558
	14.3505	0.0039417	0.0139619	0.0337189	0.0359425
	14.4182	0.0042767	0.0122004	0.0353284	0.033709
	14.4859	0.0043111	0.0106289	0.0459897	0.0289738
	14.5536	0.0043367	0.0098127	0.0545827	0.0255896
	14.6213	0.0043184	0.010859	0.0595401	0.0251137
	14.689	0.0040542	0.0102254	0.054463	0.0246353
	14.7567	0.0042591	0.0099367	0.0433681	0.0176042
	14.8244	0.0043694	0.010889	0.0361053	0.0221426
	14.892	0.0045584	0.0110009	0.035627	0.0278238
	14.9597	0.0044311	0.0120952	0.0359907	0.0264694
	15.0274	0.0047677	0.0129248	0.033417	0.0264725
	15.0951	0.0047233	0.0142096	0.0333522	0.0353641
	15.1628	0.0050583	0.0148124	0.0301064	0.037999
	15.2305	0.0048965	0.013512	0.0270048	0.0423518
	15.2982	0.0053122	0.0120344	0.0247083	0.0393067
	15.3659	0.0055434	0.0124688	0.0260756	0.032797
	15.4336	0.0053027	0.0116559	0.0261131	0.0377576
	15.5013	0.0058317	0.0119238	0.0222842	0.0630679
	15.569	0.0059305	0.0125192	0.0234423	0.0774367
	15.6366	0.0057345	0.0134499	0.0228249	0.0485595
	15.7043	0.0053655	0.0140262	0.0229522	0.0383173
	15.772	0.0061	0.0144881	0.0229121	0.0320221
	15.8397	0.0062312	0.0131762	0.0211359	0.0359948
	15.9074	0.0062844	0.0128314	0.0191543	0.0440707
	15.9751	0.0062368	0.0130271	0.0209724	0.0622802
	16.0428	0.0059482	0.0137768	0.020998	0.063713
	16.1105	0.006273	0.0134152	0.0241507	0.0578258
	16.1782	0.0067432	0.0125783	0.0222104	0.0470612
	16.2459	0.0063634	0.0116233	0.0227901	0.0418288
	16.3136	0.0064743	0.0120262	0.0174458	0.031504
	16.3812	0.0064344	0.0101064	0.0125916	0.0271818
	16.4489	0.0062317	0.0089095	0.0118064	0.0271686
	16.5166	0.0062896	0.007327	0.0143353	0.0300273
	16.5843	0.006354	0.0070585	0.0172905	0.031752
	16.652	0.0059569	0.0074258	0.0246153	0.0324947
	16.7197	0.0061249	0.0060033	0.0280036	0.0361373
	16.7874	0.0061459	0.0061765	0.0287876	0.0390402
	16.8551	0.0059454	0.0058652	0.0257975	0.0601811
	16.9228	0.0058048	0.0063136	0.0272048	0.0660937
	16.9905	0.0057834	0.0056058	0.0303983	0.0459299
	17.0582	0.0059193	0.0069728	0.0286816	0.0266666
	17.1258	0.0056783	0.0072623	0.0257161	0.0282647
	17.1935	0.0056194	0.0073179	0.0265278	0.0339001
	17.2612	0.0055239	0.0074064	0.0243647	0.0365031
	17.3289	0.0053164	0.0079892	0.0231453	0.0337076
	17.3966	0.0051725	0.007876	0.0295706	0.0395076
	17.4643	0.0052918	0.0079978	0.0338087	0.0584
	17.532	0.0050362	0.0076641	0.0237767	0.0646192
	17.5997	0.0050175	0.0069229	0.0176896	0.0631303
	17.6674	0.0048876	0.0076133	0.0173973	0.0501437
	17.7351	0.0047743	0.0064894	0.0204766	0.0451452
	17.8028	0.0047204	0.0060644	0.0219044	0.0410254
	17.8705	0.0047315	0.0066775	0.0223967	0.0399528
	17.9381	0.0045289	0.0073351	0.0276975	0.0377532
	18.0058	0.0043943	0.0069573	0.0261192	0.0361538
	18.0735	0.0042424	0.0067019	0.0257369	0.035435
	18.1412	0.0043282	0.0086573	0.0187147	0.0296185
	18.2089	0.004048	0.0080933	0.01999	0.0283615
	18.2766	0.0041768	0.0092488	0.0189229	0.0253457
	18.3443	0.0040264	0.0089264	0.0183619	0.0242682
	18.412	0.0040006	0.0097405	0.0146421	0.0245406
	18.4797	0.003868	0.0086735	0.0134685	0.0248949
	18.5474	0.0038186	0.0083178	0.0133517	0.0251039
	18.6151	0.003807	0.0093128	0.0192529	0.0241477
	18.6827	0.0038789	0.0088259	0.0273811	0.025962
	18.7504	0.0035573	0.0089284	0.0388844	0.0350779
	18.8181	0.0036377	0.0088585	0.0372633	0.0322062
	18.8858	0.0033574	0.0085398	0.0335985	0.0256387
	18.9535	0.0032326	0.0080792	0.0319291	0.0249682
	19.0212	0.0035329	0.0089003	0.0272761	0.03873
	19.0889	0.0032587	0.0080222	0.0218782	0.0523246
	19.1566	0.0033154	0.0081201	0.0128983	0.0627771
	19.2243	0.0031785	0.0082911	0.014731	0.0544906
	19.292	0.0031821	0.0084133	0.0153973	0.0615288
	19.3597	0.0032519	0.0089266	0.0190614	0.0605592
	19.4273	0.0034056	0.009877	0.0207487	0.0511219
	19.495	0.0034156	0.0087533	0.017518	0.0263879
	19.5627	0.0032485	0.0092431	0.0171814	0.0281048
	19.6304	0.0034559	0.0122059	0.0171507	0.0331713
	19.6981	0.002991	0.0122885	0.0215123	0.0534795
	19.7658	0.0029542	0.0112926	0.0255938	0.0701763
	19.8335	0.0030947	0.0111926	0.0261262	0.0615528
	19.9012	0.003138	0.0118119	0.0288046	0.0607949
	19.9689	0.0029301	0.0105934	0.0287382	0.0396273
	20.0366	0.0028609	0.0094642	0.025892	0.0339297
	20.1043	0.0030628	0.0107692	0.0221924	0.0319874
	20.1719	0.0028475	0.0108551	0.0196334	0.0299719
	20.2396	0.0031018	0.0110772	0.0215151	0.0297666
	20.3073	0.0032711	0.0101042	0.0235679	0.0326229
	20.375	0.0032332	0.0099074	0.0255398	0.0490827
	20.4427	0.0030547	0.008972	0.0279818	0.0648484
	20.5104	0.0031275	0.0076148	0.0280296	0.0711893
	20.5781	0.0033223	0.0085882	0.0236171	0.0879769
	20.6458	0.0029542	0.0111661	0.0224527	0.070232
	20.7135	0.0028965	0.0133404	0.0213767	0.0583942
	20.7812	0.0028626	0.0126135	0.0193097	0.0413955
	20.8489	0.0030746	0.011374	0.0145893	0.0333304
	20.9166	0.0029741	0.0112618	0.011287	0.0411444
	20.9842	0.0030283	0.0090592	0.0106325	0.0345102
	21.0519	0.0032339	0.0085786	0.0131234	0.0330549
	21.1196	0.0029526	0.0082432	0.0109956	0.0460367
	21.1873	0.003252	0.0086456	0.0107096	0.0627082
	21.255	0.00303	0.0094698	0.0101744	0.0710755
	21.3227	0.0030297	0.0098355	0.0066739	0.0566284
	21.3904	0.0029782	0.0083402	0.0147517	0.0537554
	21.4581	0.0029268	0.0105581	0.0176573	0.0462293
	21.5258	0.0031849	0.0086315	0.0223657	0.0427511
	21.5935	0.0030321	0.0091077	0.0221884	0.0480959
	21.6612	0.0030285	0.0097977	0.0300023	0.0335168
	21.7288	0.0030526	0.0107356	0.0452475	0.0306132
	21.7965	0.0029695	0.0099063	0.050647	0.0305655
	21.8642	0.0031653	0.0098672	0.0425152	0.0362865
	21.9319	0.0032127	0.0093667	0.0373751	0.0302727
	21.9996	0.0031627	0.0103774	0.0308453	0.0364017
	22.0673	0.0035265	0.0105977	0.0262939	0.0323395
	22.135	0.0034415	0.01002	0.0272988	0.0303872
	22.2027	0.0031964	0.0123102	0.029219	0.0562416
	22.2704	0.0034635	0.0115916	0.0322735	0.0489188
	22.3381	0.0036454	0.0117282	0.0325224	0.0597478
	22.4058	0.003893	0.0129833	0.0307633	0.0531462
	22.4734	0.0034435	0.0135729	0.0246982	0.0556308
	22.5411	0.0040631	0.0133414	0.0214103	0.0492078
	22.6088	0.0041926	0.0134795	0.0191366	0.0342759
	22.6765	0.00432	0.0138448	0.0163111	0.0292842
	22.7442	0.0042395	0.0143525	0.0132085	0.0301902
	22.8119	0.0044027	0.0135039	0.0137163	0.0268103
	22.8796	0.0049001	0.0130585	0.0166418	0.0217037
	22.9473	0.0048739	0.0130948	0.0201487	0.0230195
	23.015	0.0049323	0.0138068	0.0234291	0.0269443
	23.0827	0.0049516	0.0134077	0.0241478	0.0317567
	23.1504	0.0049585	0.013175	0.0217361	0.0421788
	23.218	0.0049179	0.0144332	0.0179641	0.0455791
	23.2857	0.0047822	0.014144	0.0225408	0.0402786
	23.3534	0.0044473	0.0145991	0.0222862	0.0307633
	23.4211	0.0045102	0.0152608	0.0230667	0.0273557
	23.4888	0.0045739	0.0148105	0.0198195	0.0226588
	23.5565	0.0044917	0.0147667	0.020361	0.0250365
	23.6242	0.0044716	0.0141524	0.0204233	0.0224448
	23.6919	0.0043793	0.0142103	0.0197302	0.0156081
	23.7596	0.0042359	0.0134149	0.0183867	0.0148021
	23.8273	0.0039347	0.0122878	0.019383	0.0172474
	23.895	0.0041246	0.0112094	0.0197271	0.0162866
	23.9626	0.0041041	0.0115872	0.0190843	0.0123906
	24.0303	0.0040784	0.011192	0.0206236	0.0144766
	24.098	0.0038664	0.0106085	0.0224791	0.0139221
	24.1657	0.0041533	0.0126888	0.0226005	0.0133211
	24.2334	0.0038244	0.0135007	0.0237104	0.0129031
	24.3011	0.0041309	0.0144315	0.0242034	0.0172685
	24.3688	0.0042932	0.0151671	0.0295308	0.0199313
	24.4365	0.0040394	0.0151399	0.030909	0.0261112
	24.5042	0.0041816	0.0148688	0.0259767	0.0279189
	24.5719	0.0045813	0.0143256	0.0206696	0.0210087
	24.6396	0.0046413	0.0142076	0.0208186	0.0163063
	24.7073	0.0042558	0.013063	0.0183425	0.0222052
	24.7749	0.0045332	0.0122775	0.0153463	0.0325345
	24.8426	0.0046235	0.0123639	0.0165905	0.0363043
	24.9103	0.0042892	0.0116033	0.0180912	0.0336106
	24.978	0.0045846	0.011862	0.0197091	0.0309594
	25.0457	0.0046064	0.0123104	0.0192427	0.0277151
	25.1134	0.0045	0.0124282	0.0226028	0.0270511
	25.1811	0.0044473	0.0125921	0.0225609	0.0263861
	25.2488	0.0045255	0.0119559	0.0267881	0.0265257
	25.3165	0.0050273	0.0120084	0.0306319	0.0247105
	25.3842	0.0051993	0.011908	0.0306323	0.0335346
	25.4519	0.0057987	0.0118241	0.0294693	0.0477554
	25.5195	0.0061325	0.0118861	0.0316356	0.0350196
	25.5872	0.0064037	0.0108704	0.0263405	0.0339749
	25.6549	0.0067112	0.0099715	0.0224141	0.0391862
	25.7226	0.0075423	0.0105613	0.0205187	0.0312084
	25.7903	0.007586	0.0091854	0.0209974	0.0251565
	25.858	0.0079843	0.0086831	0.0226525	0.0237052
	25.9257	0.0081905	0.0090259	0.0205777	0.0156173
	25.9934	0.0085051	0.0090498	0.0209662	0.0185688
	26.0611	0.0084318	0.0086779	0.02081	0.0323875
	26.1288	0.0081844	0.0078103	0.0216488	0.0149648
	26.1965	0.0084017	0.0078462	0.0245901	0.0239189
	26.2641	0.0085713	0.0073798	0.0270374	0.0240199
	26.3318	0.0087314	0.0071648	0.0273777	0.0297593
	26.3995	0.0090432	0.0071426	0.0233881	0.0542489
	26.4672	0.008527	0.0072932	0.0212397	0.0852154
	26.5349	0.0086593	0.0068651	0.0202967	0.0785851
	26.6026	0.0086874	0.007862	0.0177118	0.0706741
	26.6703	0.0081105	0.007873	0.016724	0.0651858
	26.738	0.0079519	0.0069768	0.0203645	0.0504663
	26.8057	0.0077849	0.0081064	0.0192942	0.0319832
	26.8734	0.0072119	0.007492	0.0198918	0.049844
	26.9411	0.0069432	0.0072573	0.0201225	0.0483878
	27.0087	0.0065902	0.007552	0.0213719	0.0309997
	27.0764	0.0061019	0.0053039	0.0186295	0.030548
	27.1441	0.0059723	0.0053239	0.0154227	0.0289738
	27.2118	0.0055236	0.0061767	0.0157361	0.0240937
	27.2795	0.0054044	0.0077518	0.0168125	0.0298472
	27.3472	0.005041	0.0086525	0.0140065	0.0263201
	27.4149	0.0049565	0.0092053	0.0177119	0.0258611
	27.4826	0.0046728	0.009499	0.0161975	0.0288731
	27.5503	0.0046574	0.0098303	0.0187762	0.0324484
	27.618	0.0045433	0.0094529	0.0250793	0.0447791
	27.6857	0.0046239	0.0094213	0.0291661	0.0390093
	27.7534	0.0043331	0.0086743	0.0250715	0.0365377
	27.821	0.0043976	0.0091727	0.0221864	0.0330804
	27.8887	0.0042416	0.0096455	0.0178008	0.0395566
	27.9564	0.0042323	0.011201	0.0217962	0.0474505
	28.0241	0.0042296	0.0113014	0.0252984	0.0520013
	28.0918	0.0041907	0.0128271	0.0279634	0.0477594
	28.1595	0.0040494	0.0123168	0.0304442	0.0359992
	28.2272	0.0039203	0.0136032	0.0288625	0.0341796
	28.2949	0.0041101	0.0140038	0.0258912	0.0504544
	28.3626	0.0039079	0.0162888	0.0213994	0.0904935
	28.4303	0.0040325	0.0178842	0.0193342	0.0798864
	28.498	0.0041184	0.0192455	0.0203928	0.0636413
	28.5656	0.0039348	0.020239	0.0216579	0.0617186
	28.6333	0.0039414	0.0194935	0.0228815	0.052368
	28.701	0.0042348	0.0187069	0.0220772	0.0607624
	28.7687	0.0044758	0.018281	0.0207909	0.0603596
	28.8364	0.0042195	0.0162381	0.0227545	0.0462058
	28.9041	0.0041205	0.0166862	0.0238993	0.0299885
	28.9718	0.004176	0.0155835	0.0218116	0.0216358
	29.0395	0.0043111	0.0134619	0.0181192	0.0214816
	29.1072	0.0041156	0.0121449	0.0152943	0.0313361
	29.1749	0.0043396	0.010854	0.0151513	0.0274404
	29.2426	0.0044382	0.0096716	0.0134651	0.0262592
	29.3102	0.0043715	0.0090821	0.0126724	0.0270737
	29.3779	0.0046367	0.009064	0.0127494	0.0351208
	29.4456	0.0043057	0.0092985	0.0134394	0.0434176
	29.5133	0.0042902	0.009008	0.0114827	0.052063
	29.581	0.0042504	0.0082899	0.0114035	0.0496204
	29.6487	0.004543	0.0093523	0.0110565	0.0492691
	29.7164	0.0042356	0.0088156	0.0103813	0.0387677
	29.7841	0.0043993	0.0091991	0.0073259	0.0425436
	29.8518	0.0044257	0.0077438	0.0099999	0.052971
	29.9195	0.0044686	0.0090124	0.0096636	0.0623173
	29.9872	0.0048343	0.0080282	0.009847	0.0388329

## Sheet: Fig 5
Figure 5
	U ∞ (m/s)	Local flow speed at z=0.5 mm above the flume floor (m/s)	Batch number	% attached
	0.1	0.012	Batch 1	89.4737
	0.1	0.012	Batch 1	76.9231
	0.1	0.012	Batch 1	75.6098
	0.1	0.012	Batch 1	86.9565
	0.1	0.012	Batch 2	85.7143
	0.1	0.012	Batch 2	75
	0.1	0.012	Batch 2	80
	0.1	0.012	Batch 2	80
	0.15	0.024	Batch 1	10
	0.15	0.024	Batch 1	29.2683
	0.15	0.024	Batch 1	18.1818
	0.15	0.024	Batch 1	29.7297
	0.15	0.024	Batch 2	10.7143
	0.15	0.024	Batch 2	8.33333
	0.15	0.024	Batch 2	20
	0.15	0.024	Batch 2	23.8095
	0.2	0.038	Batch 1	2.63158
	0.2	0.038	Batch 1	3.22581
	0.2	0.038	Batch 1	2.46914
	0.2	0.038	Batch 1	3.0303
	0.2	0.038	Batch 2	2.85714
	0.2	0.038	Batch 2	0
	0.2	0.038	Batch 2	0
	0.2	0.038	Batch 2	3.57143

## Sheet: Fig 6
Figure 6
Cumulative probability distributions of available time for settlement																		Cumulative probability distributions of available time for settlement
U∞=0.1 m/s	Critical time window (s)					U∞=0.15 m/s	Critical time window (s)					U∞=0.2 m/s	Critical time window (s)					U=0.1 m/s	Critical time window (s)					U=0.15 m/s	Critical time window (s)					U=0.2 m/s	Critical time window (s)
Critical velocity (m/s)	W=0.135	W=0.474	W=1.015	W=2.03		Critical velocity (m/s)	W=0.135	W=0.474	W=1.015	W=2.03		Critical velocity (m/s)	W=0.135	W=0.474	W=1.015	W=2.03		Critical stress (Pa)	W=0.135	W=0.474	W=1.015	W=2.03		Critical stress (Pa)	W=0.135	W=0.474	W=1.015	W=2.03		Critical stress (Pa)	W=0.135	W=0.474	W=1.015	W=2.03
0	0	0	0	0		0	0	0	0	0		0	0	0	0	0		0	0	0	0	0		0	0	0	0	0		0	0	0	0	0
0.001	0	0	0	0		0.001	0	0	0	0		0.001	0	0	0	0		0.001	0	0	0	0		0.001	0	0	0	0		0.001	0	0	0	0
0.002	0	0	0	0		0.002	0	0	0	0		0.002	0	0	0	0		0.002	0	0	0	0		0.002	0	0	0	0		0.002	0	0	0	0
0.003	0	0	0	0		0.003	0	0	0	0		0.003	0	0	0	0		0.003	0.0001	0	0	0		0.003	0	0	0	0		0.003	0	0	0	0
0.004	0.0015	0	0	0		0.004	0	0	0	0		0.004	0	0	0	0		0.004	0.0007	0	0	0		0.004	0	0	0	0		0.004	0	0	0	0
0.005	0.0169	0.0045	0	0		0.005	0	0	0	0		0.005	0	0	0	0		0.005	0.0015	0	0	0		0.005	0	0	0	0		0.005	0	0	0	0
0.006	0.0587	0.0305	0.0183	0.0062		0.006	0	0	0	0		0.006	0	0	0	0		0.006	0.0022	0	0	0		0.006	0	0	0	0		0.006	0	0	0	0
0.007	0.119	0.0667	0.0357	0.0152		0.007	0	0	0	0		0.007	0	0	0	0		0.007	0.0056	0	0	0		0.007	0	0	0	0		0.007	0	0	0	0
0.008	0.1923	0.1187	0.0702	0.0272		0.008	0.0003	0	0	0		0.008	0	0	0	0		0.008	0.0093	0	0	0		0.008	0	0	0	0		0.008	0	0	0	0
0.009	0.2803	0.1802	0.0996	0.0334		0.009	0.0008	0	0	0		0.009	0	0	0	0		0.009	0.0121	0	0	0		0.009	0	0	0	0		0.009	0.0001	0	0	0
0.01	0.3874	0.277	0.1757	0.0764		0.01	0.0058	0	0	0		0.01	0.0001	0	0	0		0.01	0.0185	0	0	0		0.01	0	0	0	0		0.01	0.0003	0	0	0
0.011	0.4824	0.3715	0.2496	0.1184		0.011	0.0153	0.0008	0	0		0.011	0.0001	0	0	0		0.011	0.0256	0.0006	0	0		0.011	0	0	0	0		0.011	0.0003	0	0	0
0.012	0.5697	0.4584	0.3306	0.1888		0.012	0.0378	0.0084	0.0001	0		0.012	0.0003	0	0	0		0.012	0.0378	0.0017	0	0		0.012	0	0	0	0		0.012	0.0003	0	0	0
0.013	0.6535	0.5426	0.4105	0.2562		0.013	0.0588	0.0187	0.0028	0		0.013	0.0018	0.0004	0	0		0.013	0.0452	0.0021	0	0		0.013	0.0003	0	0	0		0.013	0.0003	0	0	0
0.014	0.7081	0.6037	0.4742	0.3101		0.014	0.0874	0.0281	0.0052	0		0.014	0.0028	0.0004	0	0		0.014	0.0546	0.0035	0	0		0.014	0.001	0	0	0		0.014	0.0003	0	0	0
0.015	0.7652	0.6712	0.5465	0.3838		0.015	0.116	0.043	0.0112	0.0007		0.015	0.0045	0.0004	0	0		0.015	0.0701	0.0058	0	0		0.015	0.0017	0	0	0		0.015	0.0003	0	0	0
0.016	0.8084	0.7228	0.6041	0.431		0.016	0.1517	0.0622	0.0166	0.0007		0.016	0.0063	0.0004	0	0		0.016	0.0902	0.0122	0.001	0		0.016	0.002	0	0	0		0.016	0.0003	0	0	0
0.017	0.8468	0.7652	0.6567	0.5004		0.017	0.1813	0.0778	0.0215	0.0018		0.017	0.01	0.0018	0	0		0.017	0.1191	0.0215	0.0031	0		0.017	0.0032	0	0	0		0.017	0.0003	0	0	0
0.018	0.8792	0.8122	0.7225	0.5864		0.018	0.218	0.098	0.0346	0.0031		0.018	0.0146	0.0042	0.001	0		0.018	0.1482	0.0399	0.0069	0		0.018	0.0034	0	0	0		0.018	0.0004	0	0	0
0.019	0.9035	0.8434	0.7594	0.6334		0.019	0.26	0.1279	0.0532	0.0051		0.019	0.0208	0.0052	0.001	0		0.019	0.2001	0.0813	0.0263	0.002		0.019	0.0048	0	0	0		0.019	0.0008	0	0	0
0.02	0.9219	0.8733	0.8039	0.6958		0.02	0.2965	0.1558	0.066	0.0074		0.02	0.0299	0.0079	0.0017	0		0.02	0.2478	0.1157	0.0497	0.0129		0.02	0.0062	0	0	0		0.02	0.0013	0	0	0
0.021	0.9347	0.8923	0.8315	0.7375		0.021	0.3395	0.183	0.0789	0.0117		0.021	0.0399	0.0087	0.0017	0		0.021	0.3015	0.1628	0.077	0.0197		0.021	0.0069	0	0	0		0.021	0.0013	0	0	0
0.022	0.9499	0.9183	0.8711	0.7933		0.022	0.3883	0.2254	0.1069	0.0233		0.022	0.0546	0.0131	0.0034	0		0.022	0.3622	0.227	0.1302	0.0542		0.022	0.0084	0	0	0		0.022	0.0013	0	0	0
0.023	0.9593	0.932	0.8938	0.8296		0.023	0.4354	0.2642	0.1275	0.0309		0.023	0.0704	0.0153	0.0034	0		0.023	0.4174	0.2831	0.173	0.0816		0.023	0.0105	0	0	0		0.023	0.0014	0	0	0
0.024	0.9652	0.9379	0.8983	0.8341		0.024	0.4784	0.3069	0.1653	0.0558		0.024	0.0888	0.0202	0.0037	0		0.024	0.4678	0.3331	0.2108	0.098		0.024	0.0139	0	0	0		0.024	0.0015	0	0	0
0.025	0.9726	0.9517	0.9211	0.8705		0.025	0.517	0.3374	0.186	0.0656		0.025	0.1045	0.0223	0.0037	0		0.025	0.517	0.3933	0.2735	0.1556		0.025	0.0166	0	0	0		0.025	0.0017	0	0	0
0.026	0.9767	0.9597	0.9357	0.8935		0.026	0.5548	0.3692	0.2081	0.0844		0.026	0.1303	0.032	0.0081	0.0007		0.026	0.568	0.4499	0.3239	0.1857		0.026	0.0194	0.0001	0	0		0.026	0.0017	0	0	0
0.027	0.9812	0.9653	0.9427	0.9044		0.027	0.585	0.3941	0.2251	0.0942		0.027	0.1527	0.0419	0.0098	0.0007		0.027	0.6166	0.4956	0.36	0.2094		0.027	0.0236	0.0011	0	0		0.027	0.0027	0	0	0
0.028	0.9833	0.9678	0.9438	0.9055		0.028	0.6228	0.4354	0.2624	0.1197		0.028	0.1765	0.0574	0.0167	0.0007		0.028	0.6581	0.5437	0.4097	0.2538		0.028	0.0287	0.0021	0	0		0.028	0.0028	0	0	0
0.029	0.9865	0.9737	0.9542	0.9243		0.029	0.6586	0.4691	0.2867	0.1309		0.029	0.2022	0.0706	0.0178	0.0007		0.029	0.6827	0.5656	0.4285	0.2653		0.029	0.0344	0.0024	0	0		0.029	0.0031	0	0	0
0.03	0.9886	0.976	0.9559	0.9249		0.03	0.6857	0.4945	0.3147	0.1584		0.03	0.231	0.0851	0.0236	0.0014		0.03	0.7025	0.5883	0.4542	0.2864		0.03	0.0376	0.0029	0	0		0.03	0.0038	0	0	0
0.031	0.991	0.9798	0.9618	0.9281		0.031	0.7149	0.5312	0.349	0.1882		0.031	0.2593	0.1018	0.0313	0.0017		0.031	0.7237	0.6133	0.4831	0.3152		0.031	0.0424	0.0032	0	0		0.031	0.0048	0	0	0
0.032	0.9935	0.9851	0.9716	0.9463		0.032	0.741	0.5659	0.3888	0.2222		0.032	0.2861	0.1188	0.0351	0.0017		0.032	0.7447	0.6383	0.5091	0.3383		0.032	0.0482	0.0051	0	0		0.032	0.0053	0	0	0
0.033	0.9955	0.9899	0.9809	0.964		0.033	0.7674	0.6101	0.4419	0.2702		0.033	0.3126	0.1344	0.0413	0.0022		0.033	0.7729	0.6713	0.5375	0.3598		0.033	0.0527	0.0053	0	0		0.033	0.0059	0	0	0
0.034	0.9962	0.992	0.9853	0.9726		0.034	0.7876	0.6355	0.4694	0.2912		0.034	0.3423	0.1479	0.0454	0.0022		0.034	0.7872	0.6883	0.5579	0.3787		0.034	0.0603	0.0055	0	0		0.034	0.0059	0	0	0
0.035	0.9975	0.9947	0.9902	0.9817		0.035	0.8083	0.6604	0.4944	0.311		0.035	0.3662	0.1617	0.0494	0.0022		0.035	0.8059	0.7059	0.5765	0.3897		0.035	0.0688	0.0066	0	0		0.035	0.006	0	0	0
0.036	0.998	0.9952	0.9907	0.9823		0.036	0.8267	0.6916	0.5284	0.336		0.036	0.394	0.1819	0.0577	0.0045		0.036	0.8247	0.7275	0.6017	0.4187		0.036	0.0805	0.0076	0	0		0.036	0.006	0	0	0
0.037	0.998	0.9952	0.9907	0.9823		0.037	0.8435	0.7145	0.5586	0.3763		0.037	0.4197	0.2013	0.067	0.0074		0.037	0.8375	0.7469	0.6274	0.4565		0.037	0.0935	0.0128	0.0001	0		0.037	0.006	0	0	0
0.038	0.999	0.9976	0.9954	0.9912		0.038	0.8605	0.741	0.5927	0.4191		0.038	0.4448	0.2288	0.0836	0.0104		0.038	0.8497	0.7638	0.6525	0.4876		0.038	0.1056	0.0142	0.0001	0		0.038	0.0063	0	0	0
0.039	0.999	0.9976	0.9954	0.9912		0.039	0.8765	0.7654	0.6221	0.4521		0.039	0.474	0.2454	0.0896	0.011		0.039	0.8611	0.7798	0.6743	0.5228		0.039	0.1191	0.0167	0.0001	0		0.039	0.0067	0	0	0
0.04	0.999	0.9976	0.9954	0.9912		0.04	0.8861	0.7787	0.6376	0.4632		0.04	0.4966	0.2617	0.0989	0.014		0.04	0.8753	0.8004	0.7	0.5583		0.04	0.1355	0.0233	0.0006	0		0.04	0.009	0	0	0
0.041	0.999	0.9976	0.9954	0.9912		0.041	0.9001	0.8015	0.6716	0.5035		0.041	0.5218	0.281	0.1077	0.0173		0.041	0.8829	0.8121	0.7132	0.5683		0.041	0.1478	0.0305	0.0024	0		0.041	0.0097	0	0	0
0.042	0.999	0.9976	0.9954	0.9912		0.042	0.9097	0.8184	0.6973	0.5347		0.042	0.5428	0.2959	0.1185	0.0176		0.042	0.8893	0.8188	0.7204	0.5742		0.042	0.1576	0.0347	0.0032	0		0.042	0.0105	0	0	0
0.043	0.999	0.9976	0.9954	0.9912		0.043	0.9212	0.8403	0.7302	0.5772		0.043	0.5653	0.3219	0.1365	0.0251		0.043	0.8986	0.8315	0.7367	0.5959		0.043	0.1785	0.04	0.0032	0		0.043	0.0121	0	0	0
0.044	0.999	0.9976	0.9954	0.9912		0.044	0.9306	0.8572	0.7584	0.6152		0.044	0.5885	0.3449	0.1538	0.0305		0.044	0.9055	0.8428	0.7563	0.6239		0.044	0.2004	0.0518	0.0084	0		0.044	0.0129	0	0	0
0.045	0.999	0.9976	0.9954	0.9912		0.045	0.9389	0.8736	0.786	0.6549		0.045	0.6098	0.3649	0.166	0.0324		0.045	0.9125	0.8535	0.7712	0.6455		0.045	0.2167	0.0608	0.0101	0		0.045	0.0145	0	0	0
0.046	0.999	0.9976	0.9954	0.9912		0.046	0.9454	0.885	0.8021	0.6718		0.046	0.6284	0.3857	0.1772	0.036		0.046	0.9177	0.8657	0.7933	0.6772		0.046	0.2388	0.0711	0.0177	0.001		0.046	0.0157	0	0	0
0.047	0.999	0.9976	0.9954	0.9912		0.047	0.952	0.8958	0.8183	0.6982		0.047	0.6482	0.4046	0.1954	0.0476		0.047	0.9228	0.8743	0.8066	0.6986		0.047	0.2628	0.0848	0.0209	0.0015		0.047	0.0166	0	0	0
0.048	0.999	0.9976	0.9954	0.9912		0.048	0.9588	0.9093	0.8371	0.7271		0.048	0.6667	0.4308	0.219	0.0605		0.048	0.9282	0.8817	0.8154	0.7104		0.048	0.29	0.1037	0.0305	0.0067		0.048	0.0176	0	0	0
0.049	0.999	0.9976	0.9954	0.9912		0.049	0.9624	0.9167	0.8513	0.7463		0.049	0.6876	0.4588	0.2466	0.0775		0.049	0.9305	0.884	0.8177	0.7118		0.049	0.3185	0.1218	0.0329	0.0067		0.049	0.0202	0	0	0
0.05	0.999	0.9976	0.9954	0.9912		0.05	0.9687	0.9289	0.8683	0.773		0.05	0.7101	0.4795	0.2567	0.0829		0.05	0.9336	0.8868	0.8202	0.7143		0.05	0.3524	0.1444	0.0407	0.0067		0.05	0.0236	0.0001	0	0
0.051	0.999	0.9976	0.9954	0.9912		0.051	0.9733	0.9406	0.8899	0.8112		0.051	0.7284	0.5013	0.2792	0.0966		0.051	0.9364	0.8896	0.823	0.7171		0.051	0.3795	0.1669	0.049	0.0096		0.051	0.0251	0.0003	0	0
0.052	0.999	0.9976	0.9954	0.9912		0.052	0.976	0.9438	0.8954	0.8209		0.052	0.7442	0.526	0.3032	0.1		0.052	0.9421	0.8951	0.8294	0.7233		0.052	0.4188	0.2042	0.0768	0.0192		0.052	0.0281	0.0003	0	0
0.053	0.999	0.9976	0.9954	0.9912		0.053	0.9803	0.9552	0.918	0.8608		0.053	0.7579	0.5497	0.3275	0.1136		0.053	0.9456	0.8975	0.8316	0.7253		0.053	0.4513	0.236	0.099	0.0267		0.053	0.0317	0.0006	0	0
0.054	0.999	0.9976	0.9954	0.9912		0.054	0.9827	0.9618	0.9303	0.8715		0.054	0.7669	0.5608	0.3407	0.1275		0.054	0.9506	0.9081	0.851	0.7573		0.054	0.4907	0.2742	0.1278	0.0433		0.054	0.034	0.0006	0	0
0.055	0.999	0.9976	0.9954	0.9912		0.055	0.9861	0.9691	0.9442	0.8979		0.055	0.7817	0.5805	0.3598	0.1426		0.055	0.9537	0.9122	0.8558	0.7621		0.055	0.5253	0.3101	0.1508	0.0552		0.055	0.0403	0.001	0	0
0.056	0.999	0.9976	0.9954	0.9912		0.056	0.9878	0.9721	0.9494	0.9073		0.056	0.7937	0.5986	0.3837	0.1654		0.056	0.9574	0.9173	0.8629	0.7735		0.056	0.5545	0.342	0.1722	0.0572		0.056	0.0449	0.0013	0	0
0.057	0.999	0.9976	0.9954	0.9912		0.057	0.9897	0.975	0.9544	0.9164		0.057	0.8076	0.6208	0.4128	0.1875		0.057	0.9596	0.9208	0.8657	0.7763		0.057	0.5685	0.3559	0.1831	0.0678		0.057	0.0521	0.0032	0	0
0.058	0.999	0.9976	0.9954	0.9912		0.058	0.991	0.9771	0.9587	0.925		0.058	0.8191	0.6375	0.4343	0.2152		0.058	0.9625	0.9251	0.8716	0.7862		0.058	0.5855	0.3816	0.2108	0.0888		0.058	0.0558	0.0032	0	0
0.059	0.999	0.9976	0.9954	0.9912		0.059	0.9938	0.9836	0.9697	0.9444		0.059	0.8274	0.6508	0.4473	0.219		0.059	0.964	0.9281	0.8768	0.7956		0.059	0.6041	0.4032	0.2322	0.1021		0.059	0.0601	0.0037	0	0
0.06	0.999	0.9976	0.9954	0.9912		0.06	0.9945	0.9857	0.974	0.9529		0.06	0.8346	0.6671	0.4732	0.2455		0.06	0.964	0.9281	0.8768	0.7956		0.06	0.6181	0.4159	0.2414	0.1074		0.06	0.0678	0.0066	0.001	0
0.061	0.999	0.9976	0.9954	0.9912		0.061	0.9955	0.9871	0.9754	0.9544		0.061	0.8466	0.6872	0.5032	0.2784		0.061	0.9676	0.9351	0.8874	0.8104		0.061	0.635	0.4326	0.2538	0.1202		0.061	0.0739	0.0069	0.001	0
0.062	0.999	0.9976	0.9954	0.9912		0.062	0.9955	0.9871	0.9754	0.9544		0.062	0.8545	0.6976	0.5178	0.2909		0.062	0.9694	0.9383	0.8928	0.8201		0.062	0.6486	0.4503	0.2699	0.1336		0.062	0.0774	0.0073	0.001	0
0.063	0.999	0.9976	0.9954	0.9912		0.063	0.9955	0.9871	0.9754	0.9544		0.063	0.8649	0.7129	0.5367	0.3097		0.063	0.9704	0.9407	0.8971	0.8243		0.063	0.6638	0.4666	0.2855	0.1438		0.063	0.0847	0.0083	0.001	0
0.064	0.999	0.9976	0.9954	0.9912		0.064	0.9962	0.9892	0.9798	0.9629		0.064	0.875	0.7309	0.5593	0.3306		0.064	0.9728	0.9461	0.9069	0.8414		0.064	0.6708	0.4744	0.2914	0.1482		0.064	0.0895	0.0087	0.001	0
0.065	0.999	0.9976	0.9954	0.9912		0.065	0.9962	0.9892	0.9798	0.9629		0.065	0.8836	0.7434	0.5695	0.3393		0.065	0.9732	0.9463	0.9072	0.8414		0.065	0.6819	0.4869	0.301	0.1552		0.065	0.0971	0.0091	0.001	0
0.066	0.999	0.9976	0.9954	0.9912		0.066	0.9976	0.9934	0.9885	0.9801		0.066	0.8881	0.7531	0.5816	0.3567		0.066	0.975	0.9493	0.9115	0.85		0.066	0.6931	0.5006	0.3128	0.1567		0.066	0.1062	0.0093	0.001	0
0.067	0.999	0.9976	0.9954	0.9912		0.067	0.9976	0.9934	0.9885	0.9801		0.067	0.9021	0.785	0.6267	0.3985		0.067	0.976	0.9501	0.9124	0.8508		0.067	0.7053	0.5128	0.3222	0.1581		0.067	0.1145	0.0093	0.001	0
0.068	0.999	0.9976	0.9954	0.9912		0.068	0.9976	0.9934	0.9885	0.9801		0.068	0.9074	0.7952	0.6397	0.419		0.068	0.9774	0.9513	0.9135	0.852		0.068	0.7149	0.5216	0.3326	0.1685		0.068	0.1228	0.0115	0.0027	0
0.069	0.999	0.9976	0.9954	0.9912		0.069	0.9976	0.9934	0.9885	0.9801		0.069	0.9147	0.8081	0.6611	0.4548		0.069	0.9782	0.9521	0.9143	0.8525		0.069	0.7282	0.5416	0.3532	0.1831		0.069	0.1315	0.0126	0.0027	0
0.07	0.999	0.9976	0.9954	0.9912		0.07	0.9976	0.9934	0.9885	0.9801		0.07	0.9191	0.817	0.6767	0.4777		0.07	0.9795	0.9546	0.9169	0.8551		0.07	0.7378	0.5551	0.3702	0.1948		0.07	0.1419	0.0149	0.0027	0
0.071	0.999	0.9976	0.9954	0.9912		0.071	0.9983	0.9955	0.991	0.9826		0.071	0.9279	0.8329	0.7017	0.5111		0.071	0.9809	0.956	0.918	0.8559		0.071	0.7456	0.5647	0.3817	0.2098		0.071	0.1535	0.0177	0.0027	0
0.072	0.999	0.9976	0.9954	0.9912		0.072	0.999	0.9976	0.9954	0.9912		0.072	0.9327	0.8433	0.7195	0.5362		0.072	0.9816	0.9581	0.9223	0.8645		0.072	0.7532	0.574	0.3926	0.2171		0.072	0.1621	0.0194	0.0027	0
0.073	0.999	0.9976	0.9954	0.9912		0.073	0.999	0.9976	0.9954	0.9912		0.073	0.9347	0.8459	0.7244	0.5421		0.073	0.9816	0.9581	0.9223	0.8645		0.073	0.7612	0.5846	0.4018	0.2249		0.073	0.1743	0.0212	0.0027	0
0.074	0.999	0.9976	0.9954	0.9912		0.074	0.999	0.9976	0.9954	0.9912		0.074	0.9381	0.8537	0.7348	0.5535		0.074	0.9826	0.9603	0.9267	0.873		0.074	0.766	0.5923	0.4111	0.2294		0.074	0.1851	0.0218	0.0027	0
0.075	0.999	0.9976	0.9954	0.9912		0.075	0.999	0.9976	0.9954	0.9912		0.075	0.9451	0.8684	0.7572	0.5878		0.075	0.984	0.9645	0.9354	0.8902		0.075	0.7726	0.6022	0.4239	0.2392		0.075	0.2013	0.025	0.0027	0
0.076	0.999	0.9976	0.9954	0.9912		0.076	0.999	0.9976	0.9954	0.9912		0.076	0.9511	0.8822	0.7799	0.6204		0.076	0.9843	0.9647	0.9357	0.8904		0.076	0.7763	0.6062	0.4264	0.2409		0.076	0.2171	0.0313	0.0039	0
0.077	0.999	0.9976	0.9954	0.9912		0.077	0.999	0.9976	0.9954	0.9912		0.077	0.9539	0.8881	0.7899	0.6383		0.077	0.985	0.9669	0.9399	0.892		0.077	0.7888	0.6253	0.4455	0.2604		0.077	0.2313	0.0379	0.0039	0
0.078	0.999	0.9976	0.9954	0.9912		0.078	0.999	0.9976	0.9954	0.9912		0.078	0.9583	0.8989	0.81	0.6612		0.078	0.986	0.9691	0.9442	0.9006		0.078	0.7921	0.6303	0.4528	0.2674		0.078	0.2451	0.0421	0.0045	0
0.079	0.999	0.9976	0.9954	0.9912		0.079	0.999	0.9976	0.9954	0.9912		0.079	0.9632	0.9067	0.8218	0.677		0.079	0.9862	0.9694	0.9445	0.9008		0.079	0.7982	0.6397	0.4663	0.2838		0.079	0.2581	0.0473	0.0053	0
0.08	0.999	0.9976	0.9954	0.9912		0.08	0.999	0.9976	0.9954	0.9912		0.08	0.9669	0.916	0.84	0.7121		0.08	0.9869	0.9715	0.9468	0.9031		0.08	0.8062	0.6485	0.4706	0.2847		0.08	0.2798	0.0593	0.0074	0
0.081	0.999	0.9976	0.9954	0.9912		0.081	0.999	0.9976	0.9954	0.9912		0.081	0.9685	0.9205	0.849	0.7265		0.081	0.9886	0.976	0.9558	0.9178		0.081	0.8121	0.656	0.4813	0.2944		0.081	0.3046	0.0735	0.0094	0
0.082	0.999	0.9976	0.9954	0.9912		0.082	0.999	0.9976	0.9954	0.9912		0.082	0.9719	0.9282	0.8635	0.7499		0.082	0.991	0.9798	0.9618	0.9281		0.082	0.8157	0.6601	0.4874	0.3029		0.082	0.3263	0.0883	0.0104	0
0.083	0.999	0.9976	0.9954	0.9912		0.083	0.999	0.9976	0.9954	0.9912		0.083	0.9736	0.9317	0.8692	0.7598		0.083	0.991	0.9798	0.9618	0.9281		0.083	0.8212	0.6676	0.4933	0.3088		0.083	0.351	0.1011	0.0131	0
0.084	0.999	0.9976	0.9954	0.9912		0.084	0.999	0.9976	0.9954	0.9912		0.084	0.977	0.9393	0.8813	0.7803		0.084	0.991	0.9798	0.9618	0.9281		0.084	0.8271	0.6735	0.4978	0.3105		0.084	0.3725	0.1157	0.0164	0
0.085	0.999	0.9976	0.9954	0.9912		0.085	0.999	0.9976	0.9954	0.9912		0.085	0.9784	0.9426	0.8868	0.79		0.085	0.991	0.9798	0.9618	0.9281		0.085	0.8348	0.6871	0.517	0.3324		0.085	0.3978	0.1362	0.0235	0
0.086	0.999	0.9976	0.9954	0.9912		0.086	0.999	0.9976	0.9954	0.9912		0.086	0.9815	0.9506	0.9011	0.8153		0.086	0.991	0.9798	0.9618	0.9281		0.086	0.8389	0.6906	0.5221	0.3416		0.086	0.4226	0.1522	0.0268	0
0.087	0.999	0.9976	0.9954	0.9912		0.087	0.999	0.9976	0.9954	0.9912		0.087	0.9834	0.9553	0.9104	0.8323		0.087	0.9916	0.9803	0.9624	0.9287		0.087	0.8461	0.7029	0.5364	0.3574		0.087	0.4376	0.1619	0.0305	0
0.088	0.999	0.9976	0.9954	0.9912		0.088	0.999	0.9976	0.9954	0.9912		0.088	0.9854	0.9601	0.9197	0.8494		0.088	0.9916	0.9803	0.9624	0.9287		0.088	0.8494	0.7067	0.5395	0.3584		0.088	0.4598	0.1788	0.0369	0
0.089	0.999	0.9976	0.9954	0.9912		0.089	0.999	0.9976	0.9954	0.9912		0.089	0.9864	0.9625	0.9243	0.8583		0.089	0.9916	0.9803	0.9624	0.9287		0.089	0.8548	0.7164	0.5548	0.3758		0.089	0.4803	0.1982	0.0482	0
0.09	0.999	0.9976	0.9954	0.9912		0.09	0.999	0.9976	0.9954	0.9912		0.09	0.9888	0.9691	0.9376	0.8843		0.09	0.9916	0.9803	0.9624	0.9287		0.09	0.8577	0.7222	0.5631	0.385		0.09	0.4979	0.2153	0.0615	0.0025
0.091	0.999	0.9976	0.9954	0.9912		0.091	0.999	0.9976	0.9954	0.9912		0.091	0.9907	0.9739	0.9469	0.902		0.091	0.9919	0.9806	0.9626	0.9289		0.091	0.8596	0.7244	0.565	0.3869		0.091	0.5084	0.2225	0.0636	0.0025
0.092	0.999	0.9976	0.9954	0.9912		0.092	0.999	0.9976	0.9954	0.9912		0.092	0.9914	0.976	0.9513	0.9105		0.092	0.9928	0.983	0.9673	0.9378		0.092	0.8614	0.7287	0.5713	0.3954		0.092	0.5246	0.2402	0.0699	0.0031
0.093	0.999	0.9976	0.9954	0.9912		0.093	0.999	0.9976	0.9954	0.9912		0.093	0.9921	0.9781	0.9556	0.9191		0.093	0.9931	0.9833	0.9676	0.9381		0.093	0.8649	0.7344	0.581	0.409		0.093	0.5355	0.2482	0.0742	0.0031
0.094	0.999	0.9976	0.9954	0.9912		0.094	0.999	0.9976	0.9954	0.9912		0.094	0.9928	0.9802	0.96	0.9277		0.094	0.9934	0.9836	0.9678	0.9383		0.094	0.869	0.7424	0.59	0.4164		0.094	0.5442	0.2566	0.076	0.0031
0.095	0.999	0.9976	0.9954	0.9912		0.095	0.999	0.9976	0.9954	0.9912		0.095	0.9938	0.9826	0.9646	0.9341		0.095	0.9941	0.9857	0.9722	0.9469		0.095	0.873	0.7473	0.5952	0.4167		0.095	0.5548	0.266	0.0796	0.0031
0.096	0.999	0.9976	0.9954	0.9912		0.096	0.999	0.9976	0.9954	0.9912		0.096	0.9952	0.9868	0.9733	0.948		0.096	0.9941	0.9857	0.9722	0.9469		0.096	0.875	0.7489	0.5966	0.4177		0.096	0.5666	0.2847	0.1001	0.016
0.097	0.999	0.9976	0.9954	0.9912		0.097	0.999	0.9976	0.9954	0.9912		0.097	0.9952	0.9868	0.9733	0.948		0.097	0.9955	0.9899	0.9809	0.964		0.097	0.8779	0.7544	0.6027	0.4279		0.097	0.5751	0.2954	0.1056	0.016
0.098	0.999	0.9976	0.9954	0.9912		0.098	0.999	0.9976	0.9954	0.9912		0.098	0.9959	0.9889	0.9777	0.9566		0.098	0.9955	0.9899	0.9809	0.964		0.098	0.8808	0.7596	0.6086	0.4338		0.098	0.5851	0.3069	0.1183	0.0212
0.099	0.999	0.9976	0.9954	0.9912		0.099	0.999	0.9976	0.9954	0.9912		0.099	0.9959	0.9889	0.9777	0.9566		0.099	0.9962	0.992	0.9853	0.9726		0.099	0.8843	0.7636	0.6139	0.436		0.099	0.5933	0.316	0.1219	0.0212
0.1	0.999	0.9976	0.9954	0.9912		0.1	0.999	0.9976	0.9954	0.9912		0.1	0.9966	0.991	0.982	0.9652		0.1	0.9962	0.992	0.9853	0.9726		0.1	0.8876	0.7698	0.6218	0.4426		0.1	0.6028	0.325	0.127	0.023
																		0.101	0.9962	0.992	0.9853	0.9726		0.101	0.8919	0.7777	0.6319	0.4511		0.101	0.6088	0.3315	0.1334	0.0265
																		0.102	0.9968	0.9926	0.9858	0.9732		0.102	0.8938	0.7799	0.6336	0.452		0.102	0.6192	0.3431	0.1428	0.0281
																		0.103	0.9968	0.9926	0.9858	0.9732		0.103	0.8944	0.7805	0.6336	0.452		0.103	0.6267	0.3499	0.1435	0.0281
																		0.104	0.9968	0.9926	0.9858	0.9732		0.104	0.8975	0.7892	0.649	0.4702		0.104	0.6379	0.3671	0.1608	0.0327
																		0.105	0.9968	0.9926	0.9858	0.9732		0.105	0.8994	0.7903	0.6499	0.4705		0.105	0.6461	0.3787	0.173	0.0404
																		0.106	0.9971	0.9928	0.9861	0.9735		0.106	0.9013	0.7923	0.6518	0.4722		0.106	0.6534	0.3903	0.1851	0.0466
																		0.107	0.9971	0.9928	0.9861	0.9735		0.107	0.9029	0.7968	0.6586	0.4806		0.107	0.659	0.3968	0.1889	0.0469
																		0.108	0.9976	0.9934	0.9867	0.974		0.108	0.9044	0.7982	0.6597	0.4815		0.108	0.6642	0.399	0.1895	0.0472
																		0.109	0.9976	0.9934	0.9867	0.974		0.109	0.906	0.8021	0.6621	0.4815		0.109	0.6684	0.4063	0.1952	0.0475
																		0.11	0.9976	0.9934	0.9867	0.974		0.11	0.9072	0.8029	0.6621	0.4815		0.11	0.6743	0.4147	0.1978	0.0483
																		0.111	0.9976	0.9934	0.9867	0.974		0.111	0.9072	0.8029	0.6621	0.4815		0.111	0.6802	0.4216	0.2008	0.0486
																		0.112	0.9976	0.9934	0.9867	0.974		0.112	0.9076	0.8032	0.6624	0.4817		0.112	0.691	0.436	0.2103	0.0486
																		0.113	0.9976	0.9934	0.9867	0.974		0.113	0.9124	0.8119	0.6756	0.4986		0.113	0.6982	0.4466	0.2213	0.0551
																		0.114	0.9976	0.9934	0.9867	0.974		0.114	0.9149	0.8173	0.685	0.5093		0.114	0.7038	0.4521	0.224	0.0556
																		0.115	0.9976	0.9934	0.9867	0.974		0.115	0.9177	0.8213	0.6904	0.5183		0.115	0.709	0.4593	0.2323	0.0591
																		0.116	0.9976	0.9934	0.9867	0.974		0.116	0.9219	0.8306	0.7037	0.5393		0.116	0.7124	0.4647	0.239	0.065
																		0.117	0.9976	0.9934	0.9867	0.974		0.117	0.9236	0.8323	0.7053	0.541		0.117	0.7145	0.4662	0.2403	0.0656
																		0.118	0.9983	0.9955	0.991	0.9826		0.118	0.9256	0.8368	0.7143	0.556		0.118	0.7199	0.4739	0.2494	0.0709
																		0.119	0.9983	0.9955	0.991	0.9826		0.119	0.9271	0.8395	0.7191	0.5581		0.119	0.7249	0.4819	0.2583	0.0761
																		0.12	0.9983	0.9955	0.991	0.9826		0.12	0.9298	0.843	0.7239	0.5629		0.12	0.7301	0.4902	0.2646	0.0761
																		0.121	0.9983	0.9955	0.991	0.9826		0.121	0.9312	0.8472	0.7324	0.5744		0.121	0.7334	0.4947	0.2708	0.0806
																		0.122	0.9983	0.9955	0.991	0.9826		0.122	0.9334	0.8522	0.7419	0.5878		0.122	0.7371	0.4979	0.2744	0.0813
																		0.123	0.9983	0.9955	0.991	0.9826		0.123	0.934	0.8528	0.7424	0.5883		0.123	0.7406	0.5013	0.2765	0.0827
																		0.124	0.9983	0.9955	0.991	0.9826		0.124	0.935	0.8552	0.7451	0.5883		0.124	0.75	0.5171	0.2952	0.0963
																		0.125	0.9983	0.9955	0.991	0.9826		0.125	0.9365	0.8581	0.749	0.5904		0.125	0.7544	0.5228	0.3	0.1004
																		0.126	0.9983	0.9955	0.991	0.9826		0.126	0.9385	0.8625	0.7556	0.5996		0.126	0.7577	0.5268	0.3041	0.1031
																		0.127	0.9983	0.9955	0.991	0.9826		0.127	0.9406	0.865	0.7562	0.6001		0.127	0.76	0.5301	0.309	0.106
																		0.128	0.9983	0.9955	0.991	0.9826		0.128	0.9419	0.8677	0.7601	0.6041		0.128	0.767	0.5426	0.3173	0.11
																		0.129	0.9983	0.9955	0.991	0.9826		0.129	0.9435	0.8694	0.7618	0.6046		0.129	0.7692	0.5463	0.3194	0.1103
																		0.13	0.9983	0.9955	0.991	0.9826		0.13	0.9459	0.8758	0.7726	0.6195		0.13	0.7743	0.5539	0.3267	0.1188
																		0.131	0.9983	0.9955	0.991	0.9826		0.131	0.9469	0.8767	0.7735	0.6204		0.131	0.7756	0.556	0.331	0.1244
																		0.132	0.9983	0.9955	0.991	0.9826		0.132	0.9483	0.8791	0.7781	0.6292		0.132	0.7779	0.5598	0.3344	0.1246
																		0.133	0.9983	0.9955	0.991	0.9826		0.133	0.9496	0.881	0.7795	0.6306		0.133	0.7796	0.5626	0.3365	0.1247
																		0.134	0.9983	0.9955	0.991	0.9826		0.134	0.9525	0.8882	0.7934	0.6559		0.134	0.7819	0.5659	0.3414	0.1263
																		0.135	0.9983	0.9955	0.991	0.9826		0.135	0.9528	0.8885	0.7937	0.6562		0.135	0.786	0.575	0.3522	0.131
																		0.136	0.9983	0.9955	0.991	0.9826		0.136	0.9535	0.8906	0.798	0.6621		0.136	0.7904	0.5816	0.3596	0.1375
																		0.137	0.9983	0.9955	0.991	0.9826		0.137	0.9555	0.8954	0.8069	0.6733		0.137	0.7951	0.5878	0.3667	0.1456
																		0.138	0.9983	0.9955	0.991	0.9826		0.138	0.9555	0.8954	0.8069	0.6733		0.138	0.801	0.5945	0.3715	0.1497
																		0.139	0.9983	0.9955	0.991	0.9826		0.139	0.9558	0.8956	0.8072	0.6736		0.139	0.8046	0.6015	0.3812	0.1607
																		0.14	0.9983	0.9955	0.991	0.9826		0.14	0.9565	0.8978	0.8115	0.6822		0.14	0.8072	0.6051	0.3854	0.1614
																		0.141	0.999	0.9976	0.9954	0.9912		0.141	0.9573	0.8986	0.8124	0.6827		0.141	0.81	0.6098	0.3904	0.167
																		0.142	0.999	0.9976	0.9954	0.9912		0.142	0.9584	0.8997	0.8135	0.6838		0.142	0.8121	0.6115	0.3921	0.167
																		0.143	0.999	0.9976	0.9954	0.9912		0.143	0.9584	0.8997	0.8135	0.6838		0.143	0.818	0.6235	0.4087	0.1817
																		0.144	0.999	0.9976	0.9954	0.9912		0.144	0.9587	0.9	0.8138	0.6838		0.144	0.8194	0.6258	0.4133	0.189
																		0.145	0.999	0.9976	0.9954	0.9912		0.145	0.9601	0.9042	0.8225	0.6975		0.145	0.8219	0.6295	0.4167	0.1896
																		0.146	0.999	0.9976	0.9954	0.9912		0.146	0.9601	0.9042	0.8225	0.6975		0.146	0.823	0.6306	0.4178	0.1896
																		0.147	0.999	0.9976	0.9954	0.9912		0.147	0.9607	0.9045	0.8228	0.6978		0.147	0.8257	0.6362	0.4237	0.1978
																		0.148	0.999	0.9976	0.9954	0.9912		0.148	0.9607	0.9045	0.8228	0.6978		0.148	0.8284	0.6414	0.4296	0.2
																		0.149	0.999	0.9976	0.9954	0.9912		0.149	0.9631	0.9111	0.8361	0.717		0.149	0.8301	0.6428	0.431	0.2011
																		0.15	0.999	0.9976	0.9954	0.9912		0.15	0.964	0.9132	0.8404	0.7232		0.15	0.8308	0.6445	0.4327	0.2015
																		0.151	0.999	0.9976	0.9954	0.9912		0.151	0.964	0.9132	0.8404	0.7232		0.151	0.8331	0.6497	0.4397	0.2051
																		0.152	0.999	0.9976	0.9954	0.9912		0.152	0.965	0.9152	0.8424	0.7251		0.152	0.8353	0.6529	0.4449	0.2107
																		0.153	0.999	0.9976	0.9954	0.9912		0.153	0.9663	0.9178	0.8468	0.7337		0.153	0.8371	0.6562	0.45	0.2145
																		0.154	0.999	0.9976	0.9954	0.9912		0.154	0.9663	0.9178	0.8468	0.7337		0.154	0.8383	0.6588	0.4528	0.2173
																		0.155	0.999	0.9976	0.9954	0.9912		0.155	0.9676	0.9205	0.8517	0.7428		0.155	0.8414	0.665	0.4618	0.2264
																		0.156	0.999	0.9976	0.9954	0.9912		0.156	0.9683	0.9226	0.856	0.7514		0.156	0.8428	0.6673	0.4633	0.2264
																		0.157	0.999	0.9976	0.9954	0.9912		0.157	0.9695	0.9243	0.8566	0.752		0.157	0.8445	0.6705	0.4688	0.2353
																		0.158	0.999	0.9976	0.9954	0.9912		0.158	0.9695	0.9243	0.8566	0.752		0.158	0.849	0.677	0.4771	0.2475
																		0.159	0.999	0.9976	0.9954	0.9912		0.159	0.9695	0.9243	0.8566	0.752		0.159	0.8511	0.6795	0.4791	0.2475
																		0.16	0.999	0.9976	0.9954	0.9912		0.16	0.9695	0.9243	0.8566	0.752		0.16	0.8514	0.6798	0.4794	0.2478
																		0.161	0.999	0.9976	0.9954	0.9912		0.161	0.9702	0.9264	0.8603	0.7556		0.161	0.8548	0.685	0.4837	0.2492
																		0.162	0.999	0.9976	0.9954	0.9912		0.162	0.9702	0.9264	0.8603	0.7556		0.162	0.859	0.6892	0.49	0.2583
																		0.163	0.999	0.9976	0.9954	0.9912		0.163	0.9709	0.9285	0.8636	0.759		0.163	0.8593	0.6895	0.4903	0.2586
																		0.164	0.999	0.9976	0.9954	0.9912		0.164	0.9709	0.9285	0.8636	0.759		0.164	0.8605	0.6921	0.4952	0.267
																		0.165	0.999	0.9976	0.9954	0.9912		0.165	0.9716	0.9306	0.868	0.7657		0.165	0.8615	0.6945	0.4993	0.2671
																		0.166	0.999	0.9976	0.9954	0.9912		0.166	0.9726	0.933	0.8726	0.7713		0.166	0.8631	0.6951	0.4993	0.2671
																		0.167	0.999	0.9976	0.9954	0.9912		0.167	0.9736	0.9354	0.8772	0.7802		0.167	0.8636	0.6955	0.4993	0.2671
																		0.168	0.999	0.9976	0.9954	0.9912		0.168	0.9736	0.9354	0.8772	0.7802		0.168	0.865	0.6969	0.5004	0.268
																		0.169	0.999	0.9976	0.9954	0.9912		0.169	0.9736	0.9354	0.8772	0.7802		0.169	0.867	0.7001	0.5045	0.2685
																		0.17	0.999	0.9976	0.9954	0.9912		0.17	0.9736	0.9354	0.8772	0.7802		0.17	0.8681	0.701	0.5053	0.269
																		0.171	0.999	0.9976	0.9954	0.9912		0.171	0.9746	0.9378	0.8816	0.7805		0.171	0.8688	0.7031	0.5097	0.2775
																		0.172	0.999	0.9976	0.9954	0.9912		0.172	0.9746	0.9378	0.8816	0.7805		0.172	0.8698	0.7048	0.5114	0.2792
																		0.173	0.999	0.9976	0.9954	0.9912		0.173	0.9746	0.9378	0.8816	0.7805		0.173	0.8704	0.7053	0.5119	0.2798
																		0.174	0.999	0.9976	0.9954	0.9912		0.174	0.9753	0.9399	0.886	0.785		0.174	0.8712	0.7062	0.5128	0.2798
																		0.175	0.999	0.9976	0.9954	0.9912		0.175	0.9753	0.9399	0.886	0.785		0.175	0.8729	0.7091	0.5162	0.2806
																		0.176	0.999	0.9976	0.9954	0.9912		0.176	0.977	0.9444	0.8949	0.8024		0.176	0.8732	0.7094	0.5164	0.2806
																		0.177	0.999	0.9976	0.9954	0.9912		0.177	0.9787	0.9476	0.9004	0.8121		0.177	0.875	0.7126	0.5212	0.2851
																		0.178	0.999	0.9976	0.9954	0.9912		0.178	0.9787	0.9476	0.9004	0.8121		0.178	0.8756	0.7132	0.5218	0.2854
																		0.179	0.999	0.9976	0.9954	0.9912		0.179	0.9794	0.9497	0.9048	0.8206		0.179	0.8771	0.7154	0.5237	0.2874
																		0.18	0.999	0.9976	0.9954	0.9912		0.18	0.9801	0.9518	0.9091	0.8292		0.18	0.8792	0.7188	0.5289	0.2965
																		0.181	0.999	0.9976	0.9954	0.9912		0.181	0.9801	0.9518	0.9091	0.8292		0.181	0.8813	0.7242	0.5369	0.3076
																		0.182	0.999	0.9976	0.9954	0.9912		0.182	0.9801	0.9518	0.9091	0.8292		0.182	0.8833	0.7281	0.5406	0.3098
																		0.183	0.999	0.9976	0.9954	0.9912		0.183	0.9803	0.9521	0.9094	0.8295		0.183	0.885	0.7319	0.5449	0.3184
																		0.184	0.999	0.9976	0.9954	0.9912		0.184	0.981	0.9542	0.9138	0.8381		0.184	0.8878	0.7395	0.5532	0.3288
																		0.185	0.999	0.9976	0.9954	0.9912		0.185	0.981	0.9542	0.9138	0.8381		0.185	0.8885	0.7395	0.5532	0.3288
																		0.186	0.999	0.9976	0.9954	0.9912		0.186	0.9817	0.9563	0.9181	0.8465		0.186	0.8888	0.7397	0.5532	0.3288
																		0.187	0.999	0.9976	0.9954	0.9912		0.187	0.9834	0.9598	0.9239	0.8565		0.187	0.8897	0.7421	0.5577	0.335
																		0.188	0.999	0.9976	0.9954	0.9912		0.188	0.9841	0.9619	0.9282	0.865		0.188	0.8906	0.743	0.5586	0.335
																		0.189	0.999	0.9976	0.9954	0.9912		0.189	0.9841	0.9619	0.9282	0.865		0.189	0.8913	0.7438	0.5594	0.335
																		0.19	0.999	0.9976	0.9954	0.9912		0.19	0.9841	0.9619	0.9282	0.865		0.19	0.8916	0.7441	0.5594	0.335
																		0.191	0.999	0.9976	0.9954	0.9912		0.191	0.9848	0.964	0.9326	0.8736		0.191	0.8923	0.7462	0.561	0.335
																		0.192	0.999	0.9976	0.9954	0.9912		0.192	0.9855	0.9662	0.9369	0.8822		0.192	0.893	0.7483	0.5631	0.335
																		0.193	0.999	0.9976	0.9954	0.9912		0.193	0.9855	0.9662	0.9369	0.8822		0.193	0.8947	0.7515	0.5685	0.3412
																		0.194	0.999	0.9976	0.9954	0.9912		0.194	0.9855	0.9662	0.9369	0.8822		0.194	0.8959	0.7542	0.5712	0.3412
																		0.195	0.999	0.9976	0.9954	0.9912		0.195	0.9861	0.9667	0.9375	0.8827		0.195	0.8978	0.7563	0.5725	0.3412
																		0.196	0.999	0.9976	0.9954	0.9912		0.196	0.9861	0.9667	0.9375	0.8827		0.196	0.898	0.7566	0.5728	0.3414
																		0.197	0.999	0.9976	0.9954	0.9912		0.197	0.9861	0.9667	0.9375	0.8827		0.197	0.8983	0.7566	0.5728	0.3414
																		0.198	0.999	0.9976	0.9954	0.9912		0.198	0.9861	0.9667	0.9375	0.8827		0.198	0.899	0.7587	0.5771	0.3499
																		0.199	0.999	0.9976	0.9954	0.9912		0.199	0.9868	0.9688	0.9419	0.8913		0.199	0.8996	0.759	0.5774	0.3499
																		0.2	0.999	0.9976	0.9954	0.9912		0.2	0.9868	0.9688	0.9419	0.8913		0.2	0.9013	0.7621	0.5805	0.351
																		0.201	0.999	0.9976	0.9954	0.9912		0.201	0.9868	0.9688	0.9419	0.8913		0.201	0.9027	0.7663	0.5892	0.366
																		0.202	0.999	0.9976	0.9954	0.9912		0.202	0.9868	0.9688	0.9419	0.8913		0.202	0.9039	0.769	0.5937	0.3705
																		0.203	0.999	0.9976	0.9954	0.9912		0.203	0.9874	0.9688	0.9419	0.8913		0.203	0.9045	0.7695	0.5937	0.3705
																		0.204	0.999	0.9976	0.9954	0.9912		0.204	0.9874	0.9688	0.9419	0.8913		0.204	0.9045	0.7695	0.5937	0.3705
																		0.205	0.999	0.9976	0.9954	0.9912		0.205	0.9874	0.9688	0.9419	0.8913		0.205	0.9055	0.7712	0.5954	0.3722
																		0.206	0.999	0.9976	0.9954	0.9912		0.206	0.9879	0.9688	0.9419	0.8913		0.206	0.9056	0.7712	0.5954	0.3722
																		0.207	0.999	0.9976	0.9954	0.9912		0.207	0.9879	0.9688	0.9419	0.8913		0.207	0.9073	0.7756	0.602	0.3799
																		0.208	0.999	0.9976	0.9954	0.9912		0.208	0.9879	0.9688	0.9419	0.8913		0.208	0.9079	0.7761	0.6025	0.3803
																		0.209	0.999	0.9976	0.9954	0.9912		0.209	0.9879	0.9688	0.9419	0.8913		0.209	0.911	0.782	0.6122	0.3864
																		0.21	0.999	0.9976	0.9954	0.9912		0.21	0.9886	0.9709	0.9462	0.8999		0.21	0.9117	0.7831	0.6133	0.3864
																		0.211	0.999	0.9976	0.9954	0.9912		0.211	0.9893	0.973	0.9506	0.9084		0.211	0.9124	0.7853	0.6177	0.3949
																		0.212	0.999	0.9976	0.9954	0.9912		0.212	0.9893	0.973	0.9506	0.9084		0.212	0.9131	0.7864	0.6188	0.3961
																		0.213	0.999	0.9976	0.9954	0.9912		0.213	0.9893	0.973	0.9506	0.9084		0.213	0.9138	0.7885	0.6232	0.4039
																		0.214	0.999	0.9976	0.9954	0.9912		0.214	0.9896	0.9733	0.9508	0.9087		0.214	0.9159	0.7948	0.6341	0.4185
																		0.215	0.999	0.9976	0.9954	0.9912		0.215	0.9899	0.9735	0.9508	0.9087		0.215	0.9185	0.8011	0.6427	0.4275
																		0.216	0.999	0.9976	0.9954	0.9912		0.216	0.9899	0.9735	0.9508	0.9087		0.216	0.9188	0.8014	0.643	0.4278
																		0.217	0.999	0.9976	0.9954	0.9912		0.217	0.9899	0.9735	0.9508	0.9087		0.217	0.9188	0.8014	0.643	0.4278
																		0.218	0.999	0.9976	0.9954	0.9912		0.218	0.9899	0.9735	0.9508	0.9087		0.218	0.9202	0.8055	0.6493	0.4313
																		0.219	0.999	0.9976	0.9954	0.9912		0.219	0.9899	0.9735	0.9508	0.9087		0.219	0.9218	0.8077	0.6515	0.4336
																		0.22	0.999	0.9976	0.9954	0.9912		0.22	0.9899	0.9735	0.9508	0.9087		0.22	0.9218	0.8077	0.6515	0.4336
																		0.221	0.999	0.9976	0.9954	0.9912		0.221	0.992	0.9794	0.9612	0.9275		0.221	0.9221	0.808	0.6518	0.4338
																		0.222	0.999	0.9976	0.9954	0.9912		0.222	0.9923	0.9796	0.9615	0.9278		0.222	0.9226	0.8083	0.6521	0.4338
																		0.223	0.999	0.9976	0.9954	0.9912		0.223	0.9923	0.9796	0.9615	0.9278		0.223	0.9246	0.8115	0.6576	0.4435
																		0.224	0.999	0.9976	0.9954	0.9912		0.224	0.993	0.9817	0.9659	0.9364		0.224	0.9254	0.8136	0.6619	0.4521
																		0.225	0.999	0.9976	0.9954	0.9912		0.225	0.993	0.9817	0.9659	0.9364		0.225	0.9254	0.8136	0.6619	0.4521
																		0.226	0.999	0.9976	0.9954	0.9912		0.226	0.9933	0.982	0.9659	0.9364		0.226	0.9261	0.8157	0.6663	0.457
																		0.227	0.999	0.9976	0.9954	0.9912		0.227	0.9933	0.982	0.9659	0.9364		0.227	0.9263	0.8157	0.6663	0.457
																		0.228	0.999	0.9976	0.9954	0.9912		0.228	0.9933	0.982	0.9659	0.9364		0.228	0.9277	0.8187	0.6705	0.4612
																		0.229	0.999	0.9976	0.9954	0.9912		0.229	0.994	0.9841	0.9702	0.9449		0.229	0.9291	0.8212	0.673	0.4629
																		0.23	0.999	0.9976	0.9954	0.9912		0.23	0.994	0.9841	0.9702	0.9449		0.23	0.9299	0.8233	0.6774	0.4715
																		0.231	0.999	0.9976	0.9954	0.9912		0.231	0.994	0.9841	0.9702	0.9449		0.231	0.9299	0.8233	0.6774	0.4715
																		0.232	0.999	0.9976	0.9954	0.9912		0.232	0.994	0.9841	0.9702	0.9449		0.232	0.9302	0.8236	0.6777	0.4718
																		0.233	0.999	0.9976	0.9954	0.9912		0.233	0.994	0.9841	0.9702	0.9449		0.233	0.9309	0.8242	0.6777	0.4718
																		0.234	0.999	0.9976	0.9954	0.9912		0.234	0.994	0.9841	0.9702	0.9449		0.234	0.9323	0.8284	0.6864	0.4853
																		0.235	0.999	0.9976	0.9954	0.9912		0.235	0.994	0.9841	0.9702	0.9449		0.235	0.935	0.8353	0.6959	0.4963
																		0.236	0.999	0.9976	0.9954	0.9912		0.236	0.994	0.9841	0.9702	0.9449		0.236	0.9357	0.8374	0.7003	0.5008
																		0.237	0.999	0.9976	0.9954	0.9912		0.237	0.994	0.9841	0.9702	0.9449		0.237	0.9357	0.8374	0.7003	0.5008
																		0.238	0.999	0.9976	0.9954	0.9912		0.238	0.9942	0.9844	0.9705	0.9452		0.238	0.9372	0.8403	0.7055	0.5084
																		0.239	0.999	0.9976	0.9954	0.9912		0.239	0.9945	0.9847	0.9708	0.9455		0.239	0.9372	0.8403	0.7055	0.5084
																		0.24	0.999	0.9976	0.9954	0.9912		0.24	0.9945	0.9847	0.9708	0.9455		0.24	0.9382	0.8427	0.7101	0.517
																		0.241	0.999	0.9976	0.9954	0.9912		0.241	0.9945	0.9847	0.9708	0.9455		0.241	0.9396	0.8456	0.7153	0.5264
																		0.242	0.999	0.9976	0.9954	0.9912		0.242	0.9945	0.9847	0.9708	0.9455		0.242	0.9399	0.8456	0.7153	0.5264
																		0.243	0.999	0.9976	0.9954	0.9912		0.243	0.9945	0.9847	0.9708	0.9455		0.243	0.9406	0.8478	0.7197	0.535
																		0.244	0.999	0.9976	0.9954	0.9912		0.244	0.9945	0.9847	0.9708	0.9455		0.244	0.9406	0.8478	0.7197	0.535
																		0.245	0.999	0.9976	0.9954	0.9912		0.245	0.9945	0.9847	0.9708	0.9455		0.245	0.9427	0.8541	0.7296	0.5465
																		0.246	0.999	0.9976	0.9954	0.9912		0.246	0.9945	0.9847	0.9708	0.9455		0.246	0.9434	0.8562	0.734	0.5521
																		0.247	0.999	0.9976	0.9954	0.9912		0.247	0.9945	0.9847	0.9708	0.9455		0.247	0.9434	0.8562	0.734	0.5521
																		0.248	0.999	0.9976	0.9954	0.9912		0.248	0.9945	0.9847	0.9708	0.9455		0.248	0.944	0.8565	0.7343	0.5524
																		0.249	0.999	0.9976	0.9954	0.9912		0.249	0.9945	0.9847	0.9708	0.9455		0.249	0.944	0.8565	0.7343	0.5524
																		0.25	0.999	0.9976	0.9954	0.9912		0.25	0.9945	0.9847	0.9708	0.9455		0.25	0.944	0.8565	0.7343	0.5524
																		0.251	0.999	0.9976	0.9954	0.9912		0.251	0.9945	0.9847	0.9708	0.9455		0.251	0.9442	0.8567	0.7346	0.5524
																		0.252	0.999	0.9976	0.9954	0.9912		0.252	0.9945	0.9847	0.9708	0.9455		0.252	0.9449	0.8588	0.7389	0.5572
																		0.253	0.999	0.9976	0.9954	0.9912		0.253	0.9945	0.9847	0.9708	0.9455		0.253	0.9456	0.861	0.7417	0.56
																		0.254	0.999	0.9976	0.9954	0.9912		0.254	0.9945	0.9847	0.9708	0.9455		0.254	0.9463	0.8631	0.7461	0.5685
																		0.255	0.999	0.9976	0.9954	0.9912		0.255	0.9945	0.9847	0.9708	0.9455		0.255	0.9463	0.8631	0.7461	0.5685
																		0.256	0.999	0.9976	0.9954	0.9912		0.256	0.9945	0.9847	0.9708	0.9455		0.256	0.9471	0.8638	0.7461	0.5685
																		0.257	0.999	0.9976	0.9954	0.9912		0.257	0.9945	0.9847	0.9708	0.9455		0.257	0.9471	0.8638	0.7461	0.5685
																		0.258	0.999	0.9976	0.9954	0.9912		0.258	0.9945	0.9847	0.9708	0.9455		0.258	0.9473	0.864	0.7461	0.5685
																		0.259	0.999	0.9976	0.9954	0.9912		0.259	0.9945	0.9847	0.9708	0.9455		0.259	0.948	0.8662	0.7494	0.5719
																		0.26	0.999	0.9976	0.9954	0.9912		0.26	0.9945	0.9847	0.9708	0.9455		0.26	0.948	0.8662	0.7494	0.5719
																		0.261	0.999	0.9976	0.9954	0.9912		0.261	0.9945	0.9847	0.9708	0.9455		0.261	0.9486	0.8662	0.7494	0.5719
																		0.262	0.999	0.9976	0.9954	0.9912		0.262	0.9945	0.9847	0.9708	0.9455		0.262	0.9493	0.8683	0.7538	0.5805
																		0.263	0.999	0.9976	0.9954	0.9912		0.263	0.9945	0.9847	0.9708	0.9455		0.263	0.9503	0.8706	0.7584	0.5862
																		0.264	0.999	0.9976	0.9954	0.9912		0.264	0.9945	0.9847	0.9708	0.9455		0.264	0.9503	0.8706	0.7584	0.5862
																		0.265	0.999	0.9976	0.9954	0.9912		0.265	0.9945	0.9847	0.9708	0.9455		0.265	0.951	0.8728	0.7628	0.5916
																		0.266	0.999	0.9976	0.9954	0.9912		0.266	0.9945	0.9847	0.9708	0.9455		0.266	0.9517	0.8749	0.7656	0.5944
																		0.267	0.999	0.9976	0.9954	0.9912		0.267	0.9945	0.9847	0.9708	0.9455		0.267	0.9532	0.8778	0.769	0.5978
																		0.268	0.999	0.9976	0.9954	0.9912		0.268	0.9945	0.9847	0.9708	0.9455		0.268	0.9542	0.8802	0.7736	0.6056
																		0.269	0.999	0.9976	0.9954	0.9912		0.269	0.9945	0.9847	0.9708	0.9455		0.269	0.9542	0.8802	0.7736	0.6056
																		0.27	0.999	0.9976	0.9954	0.9912		0.27	0.9945	0.9847	0.9708	0.9455		0.27	0.9549	0.8823	0.7779	0.6142
																		0.271	0.999	0.9976	0.9954	0.9912		0.271	0.9945	0.9847	0.9708	0.9455		0.271	0.9563	0.8864	0.7843	0.6247
																		0.272	0.999	0.9976	0.9954	0.9912		0.272	0.9945	0.9847	0.9708	0.9455		0.272	0.9563	0.8864	0.7843	0.6247
																		0.273	0.999	0.9976	0.9954	0.9912		0.273	0.9945	0.9847	0.9708	0.9455		0.273	0.957	0.8885	0.7886	0.6331
																		0.274	0.999	0.9976	0.9954	0.9912		0.274	0.9945	0.9847	0.9708	0.9455		0.274	0.9576	0.889	0.7892	0.6337
																		0.275	0.999	0.9976	0.9954	0.9912		0.275	0.9945	0.9847	0.9708	0.9455		0.275	0.9576	0.889	0.7892	0.6337
																		0.276	0.999	0.9976	0.9954	0.9912		0.276	0.9952	0.9868	0.9751	0.9541		0.276	0.959	0.8933	0.7979	0.6437
																		0.277	0.999	0.9976	0.9954	0.9912		0.277	0.9952	0.9868	0.9751	0.9541		0.277	0.9593	0.8935	0.7982	0.644
																		0.278	0.999	0.9976	0.9954	0.9912		0.278	0.9952	0.9868	0.9751	0.9541		0.278	0.9612	0.8969	0.8034	0.6534
																		0.279	0.999	0.9976	0.9954	0.9912		0.279	0.9952	0.9868	0.9751	0.9541		0.279	0.9619	0.899	0.8077	0.6619
																		0.28	0.999	0.9976	0.9954	0.9912		0.28	0.9952	0.9868	0.9751	0.9541		0.28	0.9619	0.899	0.8077	0.6619
																		0.281	0.999	0.9976	0.9954	0.9912		0.281	0.9952	0.9868	0.9751	0.9541		0.281	0.9626	0.9011	0.8121	0.6705
																		0.282	0.999	0.9976	0.9954	0.9912		0.282	0.9952	0.9868	0.9751	0.9541		0.282	0.9626	0.9011	0.8121	0.6705
																		0.283	0.999	0.9976	0.9954	0.9912		0.283	0.9952	0.9868	0.9751	0.9541		0.283	0.9626	0.9011	0.8121	0.6705
																		0.284	0.999	0.9976	0.9954	0.9912		0.284	0.9952	0.9868	0.9751	0.9541		0.284	0.9636	0.9035	0.8167	0.6772
																		0.285	0.999	0.9976	0.9954	0.9912		0.285	0.9959	0.9889	0.9795	0.9626		0.285	0.9649	0.9062	0.8216	0.6848
																		0.286	0.999	0.9976	0.9954	0.9912		0.286	0.9966	0.991	0.9838	0.9712		0.286	0.9656	0.9083	0.826	0.6934
																		0.287	0.999	0.9976	0.9954	0.9912		0.287	0.9966	0.991	0.9838	0.9712		0.287	0.9663	0.909	0.826	0.6934
																		0.288	0.999	0.9976	0.9954	0.9912		0.288	0.9966	0.991	0.9838	0.9712		0.288	0.967	0.9111	0.8303	0.702
																		0.289	0.999	0.9976	0.9954	0.9912		0.289	0.9966	0.991	0.9838	0.9712		0.289	0.967	0.9111	0.8303	0.702
																		0.29	0.999	0.9976	0.9954	0.9912		0.29	0.9966	0.991	0.9838	0.9712		0.29	0.967	0.9111	0.8303	0.702
																		0.291	0.999	0.9976	0.9954	0.9912		0.291	0.9966	0.991	0.9838	0.9712		0.291	0.9673	0.9111	0.8303	0.702
																		0.292	0.999	0.9976	0.9954	0.9912		0.292	0.9966	0.991	0.9838	0.9712		0.292	0.9687	0.9153	0.8375	0.7133
																		0.293	0.999	0.9976	0.9954	0.9912		0.293	0.9966	0.991	0.9838	0.9712		0.293	0.9694	0.9174	0.8419	0.7181
																		0.294	0.999	0.9976	0.9954	0.9912		0.294	0.9966	0.991	0.9838	0.9712		0.294	0.9694	0.9174	0.8419	0.7181
																		0.295	0.999	0.9976	0.9954	0.9912		0.295	0.9966	0.991	0.9838	0.9712		0.295	0.9694	0.9174	0.8419	0.7181
																		0.296	0.999	0.9976	0.9954	0.9912		0.296	0.9966	0.991	0.9838	0.9712		0.296	0.9694	0.9174	0.8419	0.7181
																		0.297	0.999	0.9976	0.9954	0.9912		0.297	0.9966	0.991	0.9838	0.9712		0.297	0.9694	0.9174	0.8419	0.7181
																		0.298	0.999	0.9976	0.9954	0.9912		0.298	0.9966	0.991	0.9838	0.9712		0.298	0.9708	0.9204	0.8471	0.7237
																		0.299	0.999	0.9976	0.9954	0.9912		0.299	0.9966	0.991	0.9838	0.9712		0.299	0.9708	0.9204	0.8471	0.7237
																		0.3	0.999	0.9976	0.9954	0.9912		0.3	0.9966	0.991	0.9838	0.9712		0.3	0.9715	0.9225	0.8514	0.7323

## Sheet: Table 1
Table 1
ADV U∞=5 cm/s					ADV U∞=10 cm/s					ADV U∞=15 cm/s					ADV U∞=20 cm/s						ADV U∞=5 cm/s					ADV U∞=10 cm/s					ADV U∞=15 cm/s					ADV U∞=20 cm/s
z=30 mm	Velocities (cm/s)				z=30 mm	Velocities (cm/s)				z=30 mm	Velocities (cm/s)				z=30 mm	Velocities (cm/s)					z=10 mm	Velocities (cm/s)				z=10 mm	Velocities (cm/s)				z=10 mm	Velocities (cm/s)				z=10 mm	Velocities (cm/s)
Time (s)	U	V	W		Time (s)	U	V	W		Time (s)	U	V	W		Time (s)	U	V	W			Time (s)	U	V	W		Time (s)	U	V	W		Time (s)	U	V	W		Time (s)	U	V	W
0	4.41	0.71	0.19		0	10.2	-0.24	-0.32		0	14.82	-0.78	0.48		0	21.48	0.49	0.94			0	4.94	0.12	-0.01		0	8.21	-0.71	0.87		0	12.11	1.64	0.59		0	18.28	-0.52	-0.21
0.04	4.83	0	0.19		0.04	10.45	-0.38	-0.71		0.04	14.69	0.13	0.43		0.04	23.74	-1.32	1			0.04	5.53	-0.12	0.1		0.04	7.64	0.65	1.43		0.04	14.68	-0.52	0.68		0.04	18.34	-0.03	0.27
0.08	4.85	0.12	0.23		0.08	8.82	-0.8	-0.38		0.08	14.16	0.65	0.57		0.08	21.86	0.86	-0.54			0.08	5.53	-0.23	0.17		0.08	8.04	1.03	1.6		0.08	11.1	1.08	-0.1		0.08	18.97	0.8	0.1
0.12	4.28	-0.27	0.13		0.12	8.9	0.19	0.65		0.12	14.9	0.08	0.44		0.12	20.96	0.26	-0.54			0.12	4.87	0	0.01		0.12	9.22	-0.13	1.42		0.12	9.71	0.93	0.99		0.12	19.61	0.2	-0.38
0.16	4.41	0.01	0.13		0.16	10.77	-0.08	0.35		0.16	14.35	0.24	0.15		0.16	18.19	1.75	-0.1			0.16	5.04	-0.77	0.19		0.16	9.14	-0.08	1.04		0.16	12.62	-1.04	1.86		0.16	19.04	-0.65	-0.94
0.2	3.79	-0.15	0		0.2	10.88	-0.1	-0.55		0.2	15.43	1.11	0.27		0.2	21.93	-0.65	-0.4			0.2	4.94	0.41	0.27		0.2	8.7	-0.66	0.85		0.2	12.3	-2.22	1.14		0.2	17.59	-0.87	-0.98
0.24	3.99	-0.1	0		0.24	10.44	0.24	-0.96		0.24	16.38	0.65	-0.2		0.24	19.68	0.1	-0.43			0.24	5.66	-0.43	0.2		0.24	8.64	-0.38	0.59		0.24	10.98	-1.09	0.17		0.24	17.66	-0.15	0.26
0.28	4.65	-0.2	-0.17		0.28	10.5	0	-0.86		0.28	14.66	0.55	0.19		0.28	17.99	-0.15	0.98			0.28	5.79	-0.6	0.2		0.28	8.86	-0.31	0.3		0.28	9.74	0.27	1.18		0.28	17.75	0.28	0.41
0.32	4.03	0.13	-0.15		0.32	8.99	0.21	-0.88		0.32	15.78	0.08	0.28		0.32	20.82	1.21	0.6			0.32	5.82	0.35	0.15		0.32	8.12	0.66	0.1		0.32	12.53	0.27	1.54		0.32	16.13	-0.19	0.05
0.36	4.5	-0.57	-0.21		0.36	10.19	-0.26	-0.93		0.36	15.95	0.31	-0.32		0.36	19.96	1.92	-0.19			0.36	6.04	-0.17	0.03		0.36	7.51	-0.31	0.37		0.36	14.79	0.76	1.18		0.36	15.68	-0.27	0.24
0.4	4.43	-0.06	-0.26		0.4	10.01	-0.35	-0.81		0.4	16.07	0.41	-0.49		0.4	19.56	1.46	0.52			0.4	5.86	0.13	0		0.4	7.37	0.41	0.63		0.4	13.31	0.87	0.57		0.4	17.06	0.08	0.12
0.44	4.32	-0.19	-0.17		0.44	10.45	-0.51	-0.73		0.44	15.53	-0.41	-0.83		0.44	18.59	0.27	0.27			0.44	6.4	-0.1	-0.1		0.44	9.17	0.01	0.38		0.44	13.44	0.73	-0.65		0.44	16.97	-0.23	0.08
0.48	4.1	0.12	-0.15		0.48	9.39	-0.4	-0.85		0.48	13.56	1.53	-0.3		0.48	20.56	0.87	1.37			0.48	6.25	0.1	-0.1		0.48	8.7	0.49	-0.07		0.48	11.07	0.03	-0.87		0.48	16.69	-0.46	1.09
0.52	4.32	-0.32	-0.1		0.52	9.08	0.41	-0.68		0.52	13.1	1.14	0.55		0.52	22.92	-0.68	-0.46			0.52	6.45	0.1	-0.15		0.52	8.69	0.71	-0.24		0.52	11.21	0.03	-0.21		0.52	18.61	-1.03	-0.32
0.56	4.17	-0.62	-0.07		0.56	9.3	0.71	-0.68		0.56	14.45	0.08	0.65		0.56	20.78	-1.64	-1.04			0.56	5.73	0.12	-0.24		0.56	9.34	0.41	-0.21		0.56	12.03	-0.87	-0.2		0.56	18.44	-0.43	0.12
0.6	3.95	0.17	0		0.6	7.59	1.09	-1.03		0.6	14.44	0.01	0.62		0.6	19.46	-3.59	0.13			0.6	4.91	-0.13	-0.31		0.6	9.75	0.46	-0.35		0.6	11.85	-0.71	-0.17		0.6	18.05	-0.43	0.71
0.64	3.97	0.2	0		0.64	9.96	0.43	-0.57		0.64	14.83	-1.37	0.24		0.64	19.93	-4.08	-1.16			0.64	5.4	0.27	-0.24		0.64	9.66	1.2	-0.52		0.64	14.8	-2.19	-0.68		0.64	17.57	-1.83	0.59
0.68	4.23	-0.17	0.1		0.68	9.65	0.99	-0.59		0.68	14.18	0.06	0.27		0.68	19.97	-0.63	-1.41			0.68	5	-0.23	-0.26		0.68	10.57	0.82	-0.76		0.68	11.9	0.6	-0.52		0.68	18.58	-1.35	0.74
0.72	4.21	-0.4	0.15		0.72	9.66	0.63	-0.37		0.72	14.04	0.15	0.76		0.72	19.58	-1.77	-1.26			0.72	6.06	-0.34	-0.21		0.72	9.39	-0.31	-0.94		0.72	13.01	0.6	0		0.72	19.55	-0.13	0.2
0.76	4.38	-0.63	0.27		0.76	9.91	0.4	-0.43		0.76	14.94	-1.71	0.74		0.76	19.57	-0.1	-1.09			0.76	5.6	-0.2	-0.31		0.76	8.16	-0.03	-0.15		0.76	14.06	-1.03	0.38		0.76	18.71	-0.17	-0.32
0.8	4.58	-0.46	0.21		0.8	9.29	0.8	-0.4		0.8	14.88	-0.78	0.52		0.8	19.58	-0.93	-1.41			0.8	5.33	-0.03	-0.34		0.8	9.13	0.46	0.49		0.8	13.44	0.19	0.13		0.8	18.61	-0.96	-0.44
0.84	5	0.01	0.35		0.84	10.63	1.02	-0.3		0.84	13.27	-1.77	0.26		0.84	19.67	-0.68	-2.37			0.84	5.57	-0.17	-0.31		0.84	9.69	0.99	0.82		0.84	13.16	1.51	0.21		0.84	19.17	-0.19	-0.37
0.88	4.27	-0.05	0.27		0.88	8.86	1.74	-0.24		0.88	13.24	-1.09	0.08		0.88	18.67	-0.54	-1.68			0.88	5.6	-0.17	-0.31		0.88	8.56	1.31	1.15		0.88	12.22	1.07	0.05		0.88	17.82	-0.65	-0.49
0.92	4.34	-0.05	0.32		0.92	7.75	1.19	-0.26		0.92	13.57	0.15	0.89		0.92	19.3	3.04	0.3			0.92	5.31	-0.32	-0.27		0.92	8.65	1.73	1.05		0.92	11.3	0.76	0.54		0.92	19.43	-3.04	-0.35
0.96	4.52	0.03	0.35		0.96	8.35	1.53	0		0.96	11.98	-1.1	1.49		0.96	17.53	3.09	1.15			0.96	5.4	-0.24	-0.27		0.96	9.48	1.89	1.1		0.96	12.47	-0.49	0.63		0.96	17.45	-0.32	0.27
1	5.24	-0.65	0.31		1	8.22	1.18	0.12		1	13.51	-0.74	1.51		1	18.25	0.41	1.26			1	5.95	-0.41	-0.21		1	8.79	1.46	1.18		1	12.68	-1.92	0.38		1	20.39	-1.27	0.1
1.04	4.76	-0.51	0.24		1.04	9.18	0.19	0.62		1.04	13.39	-0.71	1.25		1.04	17.61	2.22	1.48			1.04	5.33	-0.31	-0.27		1.04	9.53	1.46	1.03		1.04	11.33	-0.17	0.63		1.04	18.41	-1.79	-0.57
1.08	4.89	-0.06	0.08		1.08	8.17	0.96	1.13		1.08	12.72	-0.17	1.16		1.08	18.78	2.11	1.88			1.08	5.16	-0.41	-0.24		1.08	10.1	1.19	0.46		1.08	12.74	1.02	0.85		1.08	19.96	0.87	-0.57
1.12	4.67	0.12	0.03		1.12	9.07	1.1	1.57		1.12	13.7	0.03	0.38		1.12	18.97	0.7	1.79			1.12	4.78	0	-0.27		1.12	9.78	2.39	-0.1		1.12	11.99	0.8	0.23		1.12	19.32	-0.52	-0.38
1.16	5.11	0	-0.07		1.16	9.71	1.04	1.53		1.16	13.95	0.54	0		1.16	17.52	2.6	2			1.16	5.95	-0.13	-0.13		1.16	9.35	2.48	-0.03		1.16	12.43	-0.94	0.06		1.16	17.99	0.46	-0.46
1.2	5.29	0.17	-0.15		1.2	10.67	-0.17	1.1		1.2	14.55	0.32	-0.1		1.2	18.87	-0.97	2.76			1.2	5.18	-0.06	-0.21		1.2	10.2	1.85	0.08		1.2	11.06	-0.06	0.78		1.2	15.88	2.65	-0.1
1.24	4.67	0.51	-0.24		1.24	10.52	-0.81	0.06		1.24	14.44	-1.99	-0.03		1.24	19.95	-2.32	1.07			1.24	5.35	-0.08	-0.2		1.24	8.56	2.38	-0.15		1.24	13.18	-0.13	1.05		1.24	19.37	-0.17	-0.08
1.28	4.72	0.6	-0.24		1.28	9.49	-0.87	-0.74		1.28	14.47	-1.26	0.01		1.28	20.49	-2.04	-0.43			1.28	4.21	0.07	-0.32		1.28	10.01	1.6	-0.43		1.28	12.78	0.43	0.24		1.28	20.29	-0.03	-1.04
1.32	4.52	0.49	-0.3		1.32	10.76	-2.12	-1.08		1.32	12.69	-0.35	0.26		1.32	22.85	-3.13	-0.01			1.32	5.27	0.17	-0.26		1.32	8.87	1.36	0.17		1.32	13.76	-1.48	-0.27		1.32	17.94	-0.76	-0.52
1.36	4.65	0.32	-0.32		1.36	9.52	0.38	-0.24		1.36	14.18	-0.01	1.15		1.36	23.49	-1.87	-0.96			1.36	5.46	-0.07	-0.21		1.36	10.53	0.98	0.19		1.36	11.51	-0.01	-0.65		1.36	17.68	-0.1	0.35
1.4	4.65	0.74	-0.26		1.4	9.34	0.57	0.27		1.4	12.98	-0.4	1.04		1.4	22.4	0	-0.91			1.4	5.57	-0.21	-0.31		1.4	10.48	0.35	-0.01		1.4	11.81	-0.98	-0.13		1.4	17.73	-1.42	0.31
1.44	4.39	1.26	-0.19		1.44	9.88	-0.24	0.15		1.44	14.2	0.06	0.65		1.44	22.01	0.76	-0.43			1.44	5.55	0.26	-0.28		1.44	10.23	-0.77	-0.52		1.44	12.65	-0.32	0.31		1.44	16.8	0.59	0.15
1.48	4.56	0.57	-0.2		1.48	9.86	0.73	0.43		1.48	13.33	-1.75	0.35		1.48	21.78	0.06	1.21			1.48	5.24	0.19	-0.27		1.48	9.67	-0.28	0.2		1.48	13.18	-0.87	-0.23		1.48	17.81	0.35	0.65
1.52	4.01	0.65	-0.13		1.52	10.9	0.13	0.07		1.52	12.34	-0.98	0.97		1.52	24.48	-0.98	0.43			1.52	5.49	0.17	-0.32		1.52	10.85	-0.26	0.46		1.52	13.61	0.37	0.38		1.52	17.65	-1.87	0.52
1.56	3.79	1.09	-0.13		1.56	9.44	0.87	-0.6		1.56	12.47	-0.78	1.97		1.56	23.52	0.15	0.32			1.56	5.15	0.19	-0.31		1.56	10.45	0.94	0.34		1.56	13.74	1.35	0.06		1.56	18.58	-0.62	-1.79
1.6	5.02	0.82	-0.03		1.6	9.04	0.52	-0.41		1.6	15.63	-1.74	1.63		1.6	23.2	-0.2	0.41			1.6	5.16	-0.06	-0.3		1.6	9.69	-0.19	0.35		1.6	13.7	-0.08	-0.12		1.6	17.85	0.13	-0.19
1.64	4.23	0.51	-0.03		1.64	9.2	0.89	-0.12		1.64	16.06	-0.49	0.87		1.64	22.92	0.54	-0.15			1.64	5.22	-0.34	-0.31		1.64	9.64	-0.54	-0.06		1.64	14.18	-1.08	-0.77		1.64	18.69	-0.74	0.06
1.68	4.61	0.76	-0.03		1.68	9.79	-0.13	0.19		1.68	15.86	-0.06	0.32		1.68	23.44	1.35	-0.1			1.68	5.46	-0.27	-0.37		1.68	10.77	-0.7	-0.73		1.68	13.33	-1.09	-0.68		1.68	19.49	-0.86	0.24
1.72	4.98	0.27	-0.01		1.72	10.31	0.55	0.19		1.72	13.94	-0.88	-0.62		1.72	21.01	-1.66	0.06			1.72	5.05	0	-0.34		1.76	7.94	-1.03	0.52		1.72	12.98	0.06	-0.46		1.72	19.56	-0.54	-0.2
1.76	4.96	0.13	-0.21		1.76	9.96	-1.04	0.06		1.76	14.06	-0.78	-0.82		1.76	21.96	-2.52	-0.24			1.76	5.35	0.4	-0.4		1.8	10.75	-1.41	0.44		1.76	11.98	0.41	0.06		1.76	19.39	-0.4	-0.96
1.8	4.91	0.28	-0.31		1.8	9.8	-0.71	-0.1		1.8	14.2	0.13	-0.82		1.8	23.63	-0.65	-0.21			1.8	5.09	0.1	-0.35		1.84	9.03	-0.15	0.59		1.8	12.37	-0.85	0.26		1.8	19.29	-1.09	0.12
1.84	4.78	0.7	-0.37		1.84	10.13	0	-0.44		1.84	14.83	-0.63	-0.78		1.84	23.45	-1.13	-0.57			1.84	4.94	-0.17	-0.35		1.88	10.26	-0.13	0.19		1.84	13.28	0.03	0.62		1.84	20.1	0.34	0.62
1.88	4.5	0.46	-0.35		1.88	9.1	-0.2	-0.6		1.88	14.23	-0.15	-1.18		1.88	22.69	-2.31	-0.82			1.88	4.96	0.15	-0.31		1.92	9.83	0.1	0.08		1.88	13.45	-0.78	0.1		1.88	18.63	-0.06	0.51
1.92	4.21	0.15	-0.27		1.92	9.71	-0.52	-0.68		1.92	14.98	-1.55	-0.74		1.92	22.1	0.28	-1.3			1.92	4.93	0.26	-0.31		1.96	10.04	-0.51	-0.1		1.92	13.12	1.89	-0.43		1.92	21.88	0.91	-1.02
1.96	4.32	-0.06	-0.2		1.96	9.29	-0.4	-0.63		1.96	12.64	-1.27	-0.98		1.96	20.29	0.46	-0.44			1.96	4.85	0.13	-0.3		2	9.83	-0.08	-0.3		1.96	11.65	-0.23	0.65		1.96	17.82	-0.17	0.41
2	4.63	0.19	-0.17		2	9.09	0.46	-0.46		2	14.21	-0.68	-0.6		2	23.64	0.19	-0.91			2	4.56	0.63	-0.15		2.04	10.05	-0.6	-0.35		2	12.38	0.43	0.73		2	17.2	2.75	0.35
2.04	4.32	-0.01	-0.17		2.04	8.76	0.03	-0.31		2.04	15.77	-2.32	0.01		2.04	23.44	-0.62	-0.97			2.04	4.8	-0.03	-0.19		2.08	8.98	0.19	-0.03		2.04	10.74	0.46	0.41		2.04	17.61	-0.08	0.87
2.08	4.41	-0.13	-0.15		2.08	8.35	-0.57	-0.15		2.08	13.35	-0.57	0.32		2.08	22.46	-0.74	-0.6			2.08	4.69	0.15	-0.12		2.12	9.7	0.28	0.49		2.08	12.28	0.41	0.97		2.08	20.7	-0.03	-0.55
2.12	4.91	-0.08	-0.2		2.12	8.34	-0.38	0.27		2.12	14.51	-1.04	0.85		2.12	23.25	-3.5	-0.6			2.12	4.56	0.2	-0.1		2.16	11.02	-0.27	0.1		2.12	12.81	0.06	0.49		2.12	20.94	1.46	-0.85
2.16	4.91	-0.27	-0.12		2.16	8.86	0.08	0.52		2.16	14.97	-1.31	0.96		2.16	21.8	-2.76	-0.4			2.16	4.41	0.73	-0.03		2.2	9.91	0.27	-0.34		2.16	13.18	0.23	-0.41		2.16	20.84	-0.01	-0.63
2.2	4.74	-0.43	-0.13		2.2	8.86	0.57	0.54		2.2	14.56	-1.54	0.26		2.2	24.37	-0.78	0.12			2.2	5.44	0.26	0.01		2.24	8.64	0.92	0.21		2.2	12.34	0	-0.49		2.2	18	2.61	-0.41
2.24	4.39	-0.19	-0.1		2.24	8.48	0.28	1.11		2.24	16.7	-1.13	-1.14		2.24	23.03	0.24	0			2.24	4.69	-0.06	0.15		2.28	9.48	0.71	0.4		2.24	11.62	0.52	-0.24		2.24	19.84	-0.31	0.94
2.28	3.75	0.34	-0.08		2.28	9.83	-0.08	1.21		2.28	15.99	-0.27	-1.26		2.28	24.17	-0.34	-1.18			2.28	5.4	0.4	0.13		2.32	9.98	0.6	0.49		2.28	10	-1.59	1		2.28	23.29	0.78	0.06
2.32	4.41	0.17	-0.01		2.32	10.05	0.01	0.6		2.32	16.59	-1.2	-1.53		2.32	21.26	1.11	-1.82			2.32	3.53	-0.06	-0.05		2.36	9.56	0.46	0.41		2.32	9.78	-2.74	0.44		2.32	22.15	0.76	-1.4
2.36	5.33	-0.31	0.17		2.36	10.76	1.13	0.24		2.36	13.09	1.2	-0.73		2.36	22.66	0.82	-1.62			2.36	4.61	0.43	0.06		2.4	9.61	0.46	0.52		2.36	11.42	-1.72	0.6		2.36	19.73	1.95	-0.92
2.4	5.64	-0.32	0.05		2.4	10.45	-0.17	-0.24		2.4	15.39	0.13	-0.2		2.4	22.04	1.05	-1.83			2.4	4.3	-0.26	0.2		2.44	10.62	0	0.27		2.4	11.74	-1.77	0.03		2.4	19.52	1.67	-0.34
2.44	5.16	0	0.06		2.44	9.78	0.52	-0.63		2.44	15.7	0.06	-0.55		2.44	22.38	0.15	-1.02			2.44	4.76	0.4	0.03		2.48	9.92	1.14	0.05		2.44	11.89	-1.55	0.13		2.44	20.46	2.8	0.59
2.48	5.13	-0.68	0.03		2.48	10.06	0.82	-0.31		2.48	14.92	0.06	-0.24		2.48	21.53	-0.54	-0.65			2.48	5.07	0.24	0		2.52	9.03	0.74	-0.06		2.48	11.28	-1.22	0.63		2.48	20.18	-0.03	-0.62
2.52	4.74	-0.6	0.01		2.52	9.22	-0.37	-0.26		2.52	17.46	0.46	-0.05		2.52	21.75	0.06	-1.53			2.52	5.51	0.41	-0.05		2.56	9.13	0.76	0.27		2.52	12.47	-1.13	0.83		2.52	20.41	0.91	0
2.56	4.82	-0.44	0.13		2.56	8.55	0.21	-0.32		2.56	15.47	0.49	-0.21		2.56	19.23	-1.35	-0.43			2.56	5.44	0.44	-0.19		2.6	9.76	-0.35	0.73		2.56	10.85	-0.32	0.57		2.56	21.17	0.8	-0.13
2.6	4.41	-0.54	0.13		2.6	8.38	-0.41	-0.34		2.6	14.48	0.35	-0.03		2.6	21.63	-3.48	0.05			2.6	4.76	0.96	-0.21		2.64	9.39	0.24	0.71		2.6	10.4	2.3	0.98		2.6	18.65	-0.57	-2.37
2.64	4.8	0.07	0.21		2.64	8.34	-0.99	-0.13		2.64	13.94	0.27	0.41		2.64	21.08	-1.48	-0.23			2.64	4.54	0.93	-0.17		2.68	9.26	-0.2	0.82		2.64	10.4	2.05	1.32		2.64	19.34	-0.26	-1.25
2.68	4.96	-0.35	0.46		2.68	8.41	-0.57	0.27		2.68	14.37	0.8	1.27		2.68	20.14	1.36	0.26			2.68	4.49	0.44	-0.2		2.72	9.08	-0.81	0.65		2.68	12.21	0.59	0.87		2.68	18.46	0.97	-0.37
2.72	4.74	-0.46	0.46		2.72	8.68	-0.03	0.76		2.72	16.26	1.09	1.81		2.72	20.25	2.65	0.86			2.72	5.18	0.24	-0.21		2.76	9.27	-1.59	0.07		2.72	10.46	1.33	1.26		2.72	19.59	-0.15	0.1
2.76	5.02	0	0.57		2.76	10.14	-0.07	0.77		2.76	15.41	-0.13	1.38		2.76	20.55	1.86	1.2			2.76	7.19	0	0.06		2.8	8.73	-1.4	-0.37		2.76	14.19	-0.28	0.65		2.76	19.85	0.76	1.29
2.8	5.75	0.12	0.54		2.8	9.52	0.17	0.65		2.8	15.76	-0.21	0.63		2.8	22.19	3.22	-0.48			2.8	4.34	0.71	-0.24		2.84	7.98	-1.36	-0.35		2.8	12.42	1.97	-0.3		2.8	19.05	0.65	1.67
2.84	5.37	0.06	0.38		2.84	9.69	-0.48	0.46		2.84	15.09	-1.26	0.54		2.84	21.08	3.97	-1.77			2.84	5.35	0.13	-0.19		2.88	9.23	-1.48	-0.27		2.84	11.14	1.09	0.35		2.84	20.56	0	0.46
2.88	5.64	0.23	0.21		2.88	9.7	0.07	0.24		2.88	14.68	-0.93	0.27		2.88	21.08	3.97	-0.94			2.88	5.05	-0.06	-0.21		2.92	8.57	-1.6	-0.28		2.88	11.42	0.94	0.91		2.88	21.73	-1.1	-0.77
2.92	5.88	0.15	0.03		2.92	9.52	0.91	0.15		2.92	13.71	-0.15	0.38		2.92	21.28	4.03	-1.38			2.92	5.04	0	-0.2		2.96	9.47	-0.91	-0.27		2.92	12.29	0.6	1.35		2.92	20.04	2.83	-1.18
2.96	4.85	1.18	0.01		3	8.83	-0.19	0.77		2.96	14.12	-1.79	0.65		2.96	17.47	3.42	0			2.96	5.24	0	-0.24		3	8.52	-0.87	-0.46		2.96	11.14	1.16	2.07		2.96	21.49	-1.04	-1.31
3	4.32	0.81	0.01		3.04	9.39	0.19	0.82		3	14.71	0.2	0.38		3	20.17	0.81	0.57			3	4.98	0.06	-0.2		3.04	7.98	-0.68	0.03		3	13.51	1.07	1.57		3	19.59	-0.12	-2.43
3.04	4.74	0.92	0.03		3.08	9.44	-0.73	0.63		3.04	13.83	0.12	0.68		3.04	17.73	-2.3	1.32			3.04	4.74	-0.49	-0.15		3.08	8.02	-0.35	0.43		3.04	14.45	0.71	1.11		3.04	15.97	0.83	-1.71
3.08	4.94	0.85	0.1		3.12	8.88	-0.82	0.71		3.08	15.62	-1.9	0.2		3.08	17.73	-0.31	2.72			3.08	4.49	-0.06	-0.13		3.12	9.58	-0.52	0.46		3.08	13.1	0.49	0.68		3.08	15.57	1.62	0.06
3.12	4.34	0.76	0		3.16	8.43	-1.09	0.66		3.12	16.86	-0.8	-0.55		3.12	20.69	1.87	0.46			3.12	4.45	-0.38	-0.06		3.16	9.58	-0.94	0.43		3.12	11.4	-0.15	0.15		3.12	20.52	0.49	0.17
3.16	4.34	0.77	0		3.2	7.54	0.03	0.78		3.16	16.18	-1	0		3.16	18.24	0.44	-0.54			3.16	4.03	-0.27	-0.15		3.2	9.4	-0.48	0.4		3.16	13.14	-1.76	0.23		3.16	20.23	0.1	1.46
3.2	4.32	0.68	-0.03		3.24	8.86	-0.01	0.98		3.2	17.61	-0.38	-0.13		3.2	19.57	0.57	-0.83			3.2	5.95	-0.73	0.15		3.24	11.23	-0.03	-0.12		3.2	12.91	-1.44	-0.27		3.2	19.4	1.24	0.57
3.24	5.64	0.54	0.13		3.28	10.89	-0.98	0.43		3.24	16.91	2.12	-0.27		3.24	20.12	0.65	-1.13			3.24	5.4	-0.31	0.07		3.28	10.14	-0.35	-0.3		3.24	12.7	-1.79	-0.03		3.24	19.65	1.04	0.28
3.28	5.79	0.66	-0.03		3.32	10.94	-1.42	-0.93		3.28	17.15	-1.04	-0.86		3.28	19.58	1.29	-0.48			3.28	4.8	-0.68	0		3.32	10.75	0.08	-0.31		3.28	15.96	-0.82	-1.09		3.28	19.56	-1.97	-0.71
3.32	4.85	0.2	-0.12		3.36	9.17	-0.4	-1.11		3.32	15.2	-0.31	-0.15		3.32	21.05	0.65	-2			3.32	5.05	-0.24	0.05		3.36	10.39	-0.06	0		3.32	12.63	-0.19	-2.22		3.32	19.32	0.34	-0.82
3.36	4.94	0.03	-0.19		3.4	9.7	-0.65	-0.86		3.36	15.34	-0.81	0.17		3.36	20.4	0.08	-2.54			3.36	4.32	0.01	0		3.4	10.08	0.43	-0.03		3.36	10.88	-2.01	-0.15		3.36	18.46	1.53	-0.31
3.4	4.94	0.34	-0.24		3.44	10.66	-0.43	-0.76		3.4	15.55	-0.68	-0.1		3.4	18.08	0.43	-0.27			3.4	3.61	-0.44	-0.13		3.44	11.1	0.52	-0.08		3.4	13.16	-2.55	0.65		3.4	20.47	-0.23	-0.55
3.44	4.93	0.37	-0.27		3.48	12.35	-0.97	-0.71		3.44	16.27	-1.44	-0.13		3.44	20.08	-0.49	0.15			3.44	3.7	-0.52	-0.03		3.48	10.93	-1.38	-0.31		3.44	11.24	-2.78	1.84		3.44	20.63	-0.15	-0.71
3.48	5.15	0.06	-0.35		3.52	10.26	-0.35	-0.74		3.48	16.76	-1.81	-0.2		3.48	20.29	-0.2	0.34			3.52	6.17	-0.21	0.17		3.52	10.48	-0.62	-0.4		3.48	14.48	-2.05	1.66		3.48	19.5	0.71	0
3.52	5.13	0.2	-0.37		3.56	10.89	-0.57	-0.8		3.52	16.85	-0.74	-0.07		3.52	21.1	1.81	0.21			3.56	5.42	0.49	0.06		3.56	10.76	-0.46	-0.54		3.52	16.33	-0.1	0.03		3.52	20.39	-0.23	0.32
3.56	5.15	0.68	-0.28		3.6	9.4	-0.71	-0.21		3.56	15.94	1	-1.16		3.56	20.75	-0.31	0.59			3.6	4.34	0.08	0		3.6	11.46	-0.93	-0.38		3.56	15.36	1.84	-0.65		3.56	18.45	0.94	0.52
3.6	4.52	0.13	-0.21		3.64	9.66	-0.35	0.26		3.6	15.87	0.54	-0.4		3.6	21.9	0.08	0.8			3.64	4.38	0.52	0.06		3.64	10.1	-0.32	-0.35		3.6	16.03	0.63	-0.65		3.6	20.58	-0.12	0.38
3.64	4.52	0.43	-0.15		3.68	9.79	-1.15	0.7		3.64	16.38	0.41	-0.3		3.64	22.22	-0.91	0.21			3.68	4.34	0.2	0.13		3.68	10.67	-0.23	-0.51		3.64	16.08	1.09	-0.55		3.64	21.34	0.13	-0.08
3.68	5.33	0.19	-0.1		3.72	10.26	-1.16	0.65		3.68	14.93	1	-0.34		3.68	21.08	-1.42	-0.38			3.72	4.96	0	0.08		3.72	10.18	-0.41	-0.49		3.68	15.69	0.65	-0.59		3.68	20.82	0.57	-0.76
3.72	3	-0.06	-0.17		3.76	10.35	-1.86	0.43		3.72	14.65	0.06	0.03		3.72	20.43	0.54	0.1			3.76	5.44	0.13	0.03		3.76	8.86	0	-0.27		3.72	16.69	-0.89	-1.09		3.72	18.58	0.57	-0.63
3.76	4.94	-0.52	0.05		3.8	9.61	-0.65	0.48		3.76	13.61	0.21	0.38		3.76	19.77	1.21	0.06			3.8	4.72	0.08	0		3.8	10.48	0.52	0		3.76	16.2	0.03	-2.25		3.76	19.18	0.23	-0.63
3.8	5.73	-0.52	0		3.84	11.08	-0.99	0.31		3.8	13.48	-1.53	1.18		3.8	19.05	-0.49	1.2			3.84	4.41	-0.06	-0.24		3.84	10.13	0.31	-0.13		3.8	14.04	-2.44	-0.98		3.8	17.29	-0.54	-0.89
3.88	6.65	-0.6	0.06		3.88	10.97	-0.68	0.08		3.84	16.25	-2.6	0.96		3.84	18.26	0.19	1.15			3.88	5.09	0.06	-0.2		3.88	9.91	0.71	-0.12		3.84	13.12	-1.14	0.82		3.84	19.21	-1.14	-1.04
3.92	5.07	-0.1	0		3.92	10.75	0.49	-0.2		3.88	14.19	1.05	-0.43		3.88	19.51	0.82	1.27			3.92	4.5	-0.15	-0.26		3.92	10.08	0.35	0		3.88	14.25	-1.68	1.78		3.88	17.76	0.76	0.13
3.96	5.22	-0.21	0		3.96	9.73	0.74	-0.43		3.92	13.68	-0.06	-0.43		3.92	19.85	0.49	0.8			3.96	5.42	-0.06	-0.41		3.96	10.66	0.54	0.24		3.92	16.13	-0.03	2.03		3.92	19.3	-1.63	0.86
4	4.45	-0.17	0.1		4	10.92	0.26	-0.57		3.96	13.4	0.6	0.57		3.96	18.63	0.59	0.66			4	5.35	0.1	-0.57		4	10.06	-0.17	0.08		3.96	13.34	-1.42	0.54		3.96	17.49	-1.19	0.05
4.04	5.33	-0.08	0.15		4.04	10.23	0.83	-0.4		4	13.98	0.03	0.65		4	20.02	0.07	1.37			4.04	5.35	0.31	-0.65		4.04	9.56	0.46	0.06		4	14.09	-0.63	-0.2		4	20.19	-1.07	-0.31
4.08	5.02	-0.1	0.24		4.08	10.53	0.35	-0.37		4.04	14.07	-0.13	0.31		4.04	19.46	1.2	0.94			4.08	4.93	0.93	-0.65		4.08	9.08	0.43	0.26		4.04	13.33	-0.77	0.1		4.04	17.82	2.26	-0.28
4.12	4.6	-0.21	0.17		4.12	10.85	0.19	-0.31		4.08	14.05	-0.03	0.65		4.08	18.72	0.82	0.6			4.12	5.18	0.41	-0.8		4.12	9.69	0.43	0.34		4.08	15.03	-0.37	0.41		4.08	19.58	2.08	-0.76
4.16	5.02	-0.1	0.13		4.16	11.64	-0.01	-0.1		4.12	14.86	0.15	0.65		4.12	20.67	0.27	0.37			4.16	5.05	0.46	-0.8		4.16	8.88	0.52	0.49		4.12	14.75	0.32	-0.31		4.12	18.73	0.91	-1.24
4.2	4.74	0	0.08		4.2	10.54	0.06	-0.08		4.16	12.78	1.62	-0.15		4.16	20.84	-0.63	-0.44			4.2	4.98	0.87	-0.83		4.2	9.03	0.82	0.65		4.16	14.76	-0.13	-0.32		4.16	18.27	1.27	-1.2
4.24	4.96	-0.19	0.24		4.24	11.05	-0.41	-0.27		4.2	14.07	1.72	-0.57		4.2	21.98	-1.77	-0.78			4.24	4.96	0.2	-0.93		4.24	8.69	0.1	0.8		4.2	14.22	0.98	0.1		4.2	17.55	-1.21	-0.21
4.28	4.8	-0.27	0.17		4.28	12.16	-0.19	-0.65		4.24	14.48	0.76	-1.13		4.24	19.06	-1.66	-0.13			4.28	4.94	0	-0.91		4.28	8.87	-0.31	0.92		4.24	15.67	-0.52	0.32		4.24	19.81	-1.14	0.74
4.32	5.2	-0.24	0.2		4.32	10.1	0.1	-0.74		4.28	11.99	0.76	0.12		4.28	22.95	-0.65	-0.07			4.32	4.98	0.81	-0.85		4.32	7.82	0.12	0.97		4.28	14.48	0.52	0.41		4.28	18.47	-2.04	0.57
4.36	5.05	-0.2	0.17		4.36	9.52	0.38	-0.54		4.32	14.23	-0.03	1.07		4.32	22.89	-1.2	-0.82			4.36	4.39	0.86	-0.46		4.36	7.94	-0.52	0.82		4.32	16.06	1.53	0.93		4.32	16.62	-0.89	0.76
4.4	5.18	0.12	0.2		4.4	11.38	-0.54	-0.31		4.36	14.84	-0.31	0.59		4.36	21.34	-0.01	-2.95			4.4	4.34	0.44	-0.52		4.4	7.81	-0.87	0.55		4.36	16.25	1.31	0.03		4.36	18.82	-2.12	0.13
4.44	5.46	-0.37	0.06		4.44	11.68	0.23	-0.76		4.4	13.16	0.21	0.07		4.4	22.98	0.78	-1.64			4.44	4.14	0.54	-0.35		4.44	8.37	-1.51	0.2		4.4	15.21	3.31	0		4.4	17.55	-0.71	-0.44
4.48	5.13	-0.48	0.1		4.48	10.68	0.23	-0.94		4.44	14.42	0.12	0.63		4.44	20.93	2.39	-1.35			4.48	4.3	0.87	-0.52		4.48	7.8	-0.03	0.06		4.44	15.87	1.52	0.87		4.44	17.91	-0.12	-0.05
4.52	5.42	-0.48	0.08		4.52	11.2	0.2	-0.81		4.48	13.65	0.54	1.05		4.48	21.26	0.76	0.6			4.52	4.06	0.68	-0.38		4.52	8.95	-1.14	0.3		4.48	15.52	1.27	1.08		4.48	17.93	-2.08	0.41
4.56	5.26	0	-0.12		4.56	11.08	0.43	-0.76		4.52	13.15	1.56	0.93		4.52	21.01	0.82	1.48			4.56	4.21	0.87	-0.27		4.56	9.21	-1.09	-0.59		4.52	15.89	-0.21	1.15		4.52	17.55	-1.86	0.51
4.6	6.12	-0.19	-0.06		4.6	11.72	-0.55	-0.94		4.56	13.95	0.93	0.8		4.56	23.19	-2.09	0.38			4.6	4.39	0.87	-0.12		4.6	8.78	0.12	-0.74		4.56	16.06	-1.05	0.3		4.56	18.16	-0.35	0.54
4.64	4.8	0.15	-0.24		4.64	11.18	-0.41	-1.13		4.6	14.68	0.85	0.41		4.6	23.62	-0.71	-1.75			4.64	5.02	0.96	-0.07		4.64	9.22	-0.31	-0.57		4.6	15.59	-0.86	0.71		4.6	17.56	1.63	-0.27
4.68	6.19	-0.08	0		4.68	11.24	-0.07	-1.09		4.64	14.8	1.27	0.38		4.64	21.06	-0.32	-2.49			4.68	3.22	1.03	-0.17		4.68	9.8	-0.3	-0.78		4.64	14.56	-1.51	1.15		4.64	15.78	2.63	-0.2
4.72	4.71	0.03	-0.32		4.72	11.94	-0.66	-1.13		4.68	14.39	0.78	0.2		4.68	22.13	-0.27	-2.2			4.72	4.52	0.8	0.03		4.72	9.49	-0.59	-0.73		4.68	15.25	-1.15	0.96		4.68	15.81	1.32	1.03
4.76	5.42	0.26	-0.2		4.76	11.49	-0.2	-0.99		4.72	15.11	-0.55	-0.07		4.72	22.65	3.55	-1.27			4.76	4.69	0.85	0.03		4.76	9.57	1.15	-0.68		4.72	16.48	-1.15	0.41		4.72	15.73	-0.48	1.37
4.8	5.71	-0.13	-0.1		4.8	10.76	-0.48	-0.86		4.76	12.98	0.91	-0.06		4.76	20.27	1.99	-0.07			4.8	4.94	0	0.07		4.8	9.96	1.16	-0.48		4.76	13.68	-1.98	0.05		4.76	16.71	-0.15	0.6
4.84	6.08	0.32	-0.15		4.84	9.44	-0.13	-0.13		4.8	13.39	1.57	0.6		4.8	20.9	-2.95	1.83			4.84	4.5	-0.27	0.15		4.84	8.47	0.94	0		4.8	13.93	-1.15	0.23		4.8	14.68	-0.57	0.94
4.88	4.38	0.19	-0.32		4.88	9.71	-0.57	0.63		4.84	12.92	0.63	0.7		4.84	21.86	-3.7	0.21			4.88	4.78	-0.6	0.12		4.88	9.17	0.71	0.55		4.84	13.27	-1.32	-0.1		4.84	14.81	-0.57	1.09
4.92	6.49	-0.01	0		4.92	9.95	-0.38	0.99		4.88	13.05	-0.51	1.09		4.88	20.1	-1.74	0.8			4.92	3.51	-0.1	0.15		4.92	9.27	0.4	0.73		4.88	11.76	-0.71	0.2		4.88	15.62	-0.13	1.04
4.96	5.97	0.32	-0.08		4.96	9.92	-0.38	1.13		4.92	15.71	-0.12	0.49		4.92	20.03	0.06	0.24			4.96	3.75	-0.71	0.17		4.96	9.82	1.52	0.68		4.92	10.93	0.03	0.26		4.92	19.2	1.21	0.86
5	5.84	0.03	-0.07		5	9.71	0	1.2		4.96	14.97	1.05	-0.59		4.96	19.41	1.21	-0.66			5	4.32	-0.6	0.24		5	9.92	1.29	0.43		4.96	12.54	-0.26	0.23		5	18.68	1.1	-0.41
5.04	5.79	0	-0.05		5.04	9.1	0.43	1.09		5	14.05	-0.27	-0.41		5	19.57	-0.78	-1.38			5.04	4.54	-0.44	0.19		5.04	9.88	0.17	0.12		5	12.3	-1.04	0.78		5.04	19.05	-0.74	-0.21
5.08	5.62	0	-0.15		5.08	8.94	0.03	1.13		5.04	16.49	1.56	0.77		5.04	19.34	-1.68	-0.89			5.08	4.32	-0.4	0.17		5.08	7.98	0.98	0.59		5.04	12.03	-0.13	1.03		5.08	19.92	-1.11	-0.6
5.12	5.79	-0.03	-0.06		5.12	9.22	0.41	0.98		5.08	15.68	0.35	0.68		5.08	20.37	-1.38	-0.85			5.12	4.58	-0.3	0.24		5.12	9.04	-1.88	1.04		5.08	12.93	0.94	0.32		5.12	20.39	-1.96	-0.1
5.16	5.55	-0.32	-0.06		5.16	9.7	0.66	0.94		5.12	15.37	-0.54	0.57		5.12	20.47	-1.36	-0.26			5.16	4.8	-0.6	0.2		5.16	9.82	-1.86	1.11		5.12	13.39	1.37	-0.86		5.16	20.12	-0.21	-0.55
5.2	7.02	-0.17	0.13		5.2	10.5	0.71	0.76		5.16	15.73	0.34	0.59		5.16	20.28	1.48	0.06			5.2	4.94	-0.51	0.13		5.2	9.4	-2.03	0.82		5.16	10.54	-1.33	0.52		5.2	22.22	-0.93	-1.35
5.24	6.21	0.19	0		5.24	10.86	1.32	0.71		5.2	16.11	0.38	0.99		5.2	17.93	4.63	0.06			5.24	4.71	-0.48	0.2		5.24	9.79	-0.99	0.57		5.2	13.56	-0.43	0.34		5.24	18.09	1.68	-0.88
5.28	5.09	0.24	-0.08		5.28	10.19	1.26	0.6		5.24	15.18	-1.38	0.94		5.24	21.89	3.22	0.15			5.28	5.16	-0.62	0.17		5.28	10.58	-1.3	0.48		5.24	14.68	-0.49	-0.41		5.28	21.52	-1.63	0.38
5.32	5.6	0.27	0		5.32	9.75	1.96	0.63		5.28	15.07	-0.46	0.38		5.28	21.64	3.75	0.13			5.32	5.27	-0.34	0.19		5.32	10.66	-1.38	0.17		5.28	14.63	0.41	-0.34		5.32	20.6	-2.72	-1.37
5.36	5.88	0.41	-0.01		5.36	10.01	2.05	0.52		5.32	14.49	-1.87	0.38		5.32	22.13	1.16	0.01			5.36	5	-0.6	0.07		5.36	10.17	-0.94	0.1		5.32	13.68	2.28	0.17		5.36	19.77	-2.59	-1.1
5.44	6.19	0.34	-0.01		5.4	10.63	1.19	0.3		5.36	15.13	1.1	-0.52		5.36	19.05	-0.2	0.89			5.4	4.78	-0.59	-0.1		5.4	11.5	-1.74	-0.17		5.36	12.63	1.07	0.6		5.4	19.18	-1.9	-0.74
5.48	5.11	0.6	-0.26		5.44	9.88	1.11	0.28		5.4	17.56	0.43	0.35		5.4	19.49	-1.2	1.72			5.44	4.27	0.03	-0.27		5.44	10.99	-1.03	-0.17		5.4	12.82	0.82	1.11		5.44	17.76	-1.65	-0.35
5.52	5.16	0.24	-0.17		5.48	9.83	0.05	0.32		5.44	15.36	0	-0.43		5.44	20.02	0.65	1.72			5.48	4.58	-0.54	-0.13		5.48	10.79	-1.59	0		5.44	13.65	-1.24	1.6		5.48	15.26	0.32	0.54
5.56	4.65	0.05	-0.2		5.52	10.48	-0.13	0.27		5.48	15.27	0.51	0.15		5.48	19.23	0.34	1.57			5.52	4.8	-0.62	-0.17		5.52	10.41	-1.26	0.13		5.48	11.42	0.38	1.98		5.52	16.68	-0.34	1.85
5.6	5.15	0.03	-0.24		5.56	11.11	0.21	0.1		5.52	16.55	-0.21	0.24		5.52	17.44	0.98	1.65			5.56	4.96	-0.48	-0.24		5.56	10.17	-0.89	0.21		5.52	13.53	1.11	1.44		5.56	20.38	0.71	0.15
5.64	5.13	0.54	-0.28		5.6	11.25	-0.32	-0.27		5.56	16.01	1.33	-0.59		5.56	17.56	-0.13	1.86			5.6	4.61	-0.62	-0.23		5.6	10.09	-0.32	0.2		5.56	13.26	1.04	0.85		5.6	17.32	0.38	-2.33
5.68	5.24	0.99	-0.31		5.64	10.58	0.51	-0.68		5.6	15.78	0.49	-0.52		5.6	18.17	-0.43	1.89			5.64	4.36	-0.65	-0.34		5.64	9.98	-0.28	0.15		5.6	12.68	-0.92	1.52		5.68	15.21	1.96	1.42
5.72	4.96	0.03	-0.41		5.68	10.48	-0.6	-0.97		5.64	16.85	-0.81	-0.71		5.64	18.94	-1.64	0.57			5.68	4.8	-1.15	-0.35		5.68	10.27	-0.32	0.13		5.64	14.12	-1.11	0.76		5.72	18.01	-0.26	1.2
5.76	4.94	0.54	-0.3		5.72	9.48	-0.88	-1.09		5.68	15.42	1.64	-0.46		5.68	18.8	-0.68	0			5.72	4.34	-0.44	-0.32		5.72	10.37	-0.98	0.06		5.68	15.98	-0.98	-0.38		5.76	19.72	-1.24	-0.34
5.8	5.15	0.38	-0.31		5.76	8.72	0.2	-0.74		5.72	14.45	0.65	0.07		5.72	15.1	0.1	-0.07			5.76	4.78	-0.6	-0.35		5.76	10.52	-0.41	0.06		5.72	14.57	-0.41	-0.91		5.8	19.23	-0.86	-1.37
5.84	4.74	0.19	-0.38		5.8	8.86	-0.24	-0.51		5.76	16.24	-0.52	0.2		5.76	18.27	0.3	0.99			5.8	4.65	-0.54	-0.38		5.8	9.95	-2.19	0.08		5.76	14.71	-1.11	-1.03		5.84	20.45	-1.48	-1.67
5.88	5.16	0.31	-0.32		5.84	9.4	-0.37	-0.26		5.8	16.67	-0.35	0.12		5.8	17.7	-0.88	1.36			5.84	4.36	-0.41	-0.31		5.84	10.67	-0.19	-0.12		5.8	14	0.12	-0.76		5.88	20.61	0.06	-1.32
5.92	5	0.08	-0.27		5.88	9.84	0.19	0		5.84	16.33	0.66	-0.13		5.84	17.67	-0.31	1.11			5.88	4.27	-0.06	-0.37		5.88	10.63	-0.57	-0.57		5.84	14.83	-1	-0.06		5.92	18.73	0.1	-1.36
5.96	5.05	-0.15	-0.35		5.92	9.66	0.97	-0.03		5.88	16.09	0.15	-0.03		5.88	17.44	0.93	0.87			5.92	4.12	-0.41	-0.27		5.92	10.35	-0.43	-0.78		5.88	14.33	-1.21	0.13		5.96	19.49	-0.24	-1.04
6	4.85	-0.08	-0.31		5.96	10.52	-0.24	-0.03		5.92	16.83	0.27	-1.04		5.92	18.68	0.82	0.35			5.96	4.21	-0.31	-0.24		5.96	10.45	0.43	-0.76		5.92	14.65	-1.2	-0.1		6	18.17	1.09	-1.27
6.04	5.18	0.2	-0.35		6	9.14	-0.12	0.12		5.96	14.23	0.17	-1.68		5.96	18.15	0.1	0.51			6	4.54	-0.28	-0.27		6	10.18	0.71	-0.73		5.96	14.48	-0.35	0		6.04	18.67	-1.88	-0.93
6.08	4.89	0.38	-0.32		6.04	9.4	0.37	0.03		6	13.59	-0.49	-1.25		6	19.85	0.49	0.38			6.04	4.45	-0.31	-0.26		6.04	9	0.35	-0.28		6	13.5	-1.09	0.35		6.08	17.01	-2.31	0.06
6.12	4.61	-0.13	-0.31		6.08	9.45	0.2	0.37		6.04	13.3	-0.68	-0.6		6.04	19.31	0.07	0.13			6.08	4.34	-0.55	-0.17		6.08	9.17	0.63	0.08		6.04	14.14	-0.54	0.98		6.12	16.67	-2.63	0.94
6.16	4.94	0.49	-0.24		6.12	8.82	0.27	0.65		6.08	13.66	-0.6	-0.2		6.08	18.63	-0.37	0.44			6.12	4.39	-0.48	-0.19		6.12	9.17	-0.13	0.24		6.08	14.56	0.21	1.05		6.16	17.41	-2.08	0.71
6.2	4.93	0.35	-0.15		6.16	8.6	-0.4	0.83		6.12	12.99	-0.23	-0.15		6.12	18.19	0.08	1.37			6.16	3.72	0.31	-0.03		6.16	9.18	-0.13	0.27		6.12	14.6	-0.21	0.34		6.2	19.39	-2.05	0
6.24	5.2	0.2	-0.05		6.2	9.08	-1.15	0.83		6.16	14.65	-0.65	0		6.16	21.51	-0.86	0.37			6.2	4.5	0.1	-0.17		6.2	9.79	-1.38	0.24		6.16	13.37	-0.08	0.08		6.24	17.27	-0.87	0
6.28	5.22	0.66	0.06		6.24	9	-0.98	0.87		6.2	12.77	-0.97	-0.96		6.2	18.46	-1.31	-0.6			6.24	4.01	0.27	0.01		6.24	9.45	-0.96	0.28		6.2	13.24	0.03	-0.06		6.28	16.39	-1.05	0
6.32	5.51	-0.15	0.19		6.28	8.44	-1.22	0.98		6.24	12.87	-0.32	-0.07		6.24	19.14	-0.44	-1.84			6.28	3.88	-0.35	-0.06		6.28	8.92	-0.41	0.4		6.24	13.7	-0.6	0.48		6.32	17.27	-2.18	0.41
6.36	5.13	-0.17	0.17		6.32	8.3	-0.7	1.42		6.28	13.41	-0.35	-0.2		6.28	17.5	1.35	-2			6.32	3.86	-0.35	0		6.32	8.96	-0.98	0.52		6.28	13.52	-1.11	0.96		6.36	17.83	0.73	-0.54
6.4	5.24	-0.38	0.13		6.36	9.49	-1.67	0.98		6.32	15.18	-0.24	-0.24		6.32	17.88	0.4	-0.1			6.36	4.03	-0.06	0.03		6.36	9.2	-0.34	0.48		6.32	14.86	0.98	0.52		6.4	16.4	0.97	-0.4
6.44	5.22	-0.07	0.13		6.4	9.83	-0.57	0.1		6.36	15.5	0.87	-0.3		6.36	18.78	-0.03	0.66			6.4	3.84	-0.12	0		6.4	9.61	-0.8	0.44		6.36	16.22	1.15	-0.23		6.44	16.73	0.3	0.27
6.48	5.16	-0.38	0		6.44	9.32	-0.48	-0.68		6.4	16.01	-1.6	-0.43		6.4	20.13	-1.27	0.59			6.44	3.88	-0.1	0		6.44	10.37	-1.44	0.17		6.4	14.65	-0.12	-0.51		6.48	18.77	-2.69	-0.08
6.52	5.46	-0.06	-0.06		6.48	9.43	-0.34	-0.63		6.44	14.45	0	0.17		6.44	22.07	-1.51	-0.71			6.48	3.37	-0.03	0.1		6.48	10.23	-0.08	0.1		6.44	14.72	1.61	-0.38		6.52	19.56	-2.44	-0.13
6.56	4.85	0.49	-0.13		6.52	12.08	-1.84	-1.37		6.48	15.19	-1.37	0.35		6.48	21.81	-2.3	-2.32			6.52	4.14	-0.65	0.06		6.52	9.22	0.15	0.41		6.48	15.34	1.99	-0.41		6.56	18.96	0.49	0.06
6.6	4.67	0	-0.26		6.56	10.94	-0.34	-1.42		6.52	13.92	-2.28	0.2		6.52	20.74	-0.44	-1.6			6.56	4.03	-0.37	0.05		6.56	9.82	-0.48	0.65		6.52	14.41	3.4	0.03		6.6	18.19	-1.41	0.71
6.64	4.52	0.32	-0.37		6.6	11.46	-0.68	-1.09		6.56	14.68	0.03	0.78		6.56	21.89	-0.99	-0.98			6.6	4.05	-0.3	0		6.6	9.16	0.28	0.65		6.56	13.92	1.11	1		6.64	18.78	-2.69	0.82
6.68	4.56	0.17	-0.38		6.64	10.77	0.65	-0.93		6.6	15.26	-0.27	0.98		6.6	23.19	-1.05	-1.65			6.64	4.21	-0.52	0		6.64	9.74	0.15	0.44		6.6	15.09	1.14	0.83		6.68	17.58	-1.43	0.17
6.72	4.52	0.59	-0.43		6.68	11.08	-0.71	-1.14		6.64	15.1	0.03	1.03		6.64	22.89	-1.51	-2.23			6.68	4.19	-0.2	0		6.68	9.93	0.38	0.13		6.64	14.24	-0.71	0.2		6.72	18.77	-0.41	0.06
6.76	4.34	0.08	-0.38		6.72	11.03	0.05	-0.74		6.68	15.99	-1.43	1.71		6.68	20.91	0.73	-1.42			6.72	4.36	-0.32	-0.05		6.72	9.88	0.77	-0.43		6.68	14.6	-0.37	-0.07		6.76	19.09	0.68	-0.65
6.8	4.3	0.48	-0.31		6.76	11.89	-0.17	-1.14		6.72	16.3	-1.18	0.87		6.72	22.43	-0.26	-0.78			6.76	4.14	-0.05	-0.01		6.76	9.54	0.91	-0.43		6.72	14.86	0.06	0.2		6.8	15.02	0.76	-0.15
6.84	3.86	1.05	-0.15		6.8	10.71	0	-1.37		6.76	16.06	-1.15	0.2		6.76	21.19	0.13	-1.38			6.8	4.25	0.07	0.03		6.8	9.58	0.41	-0.31		6.76	15.16	-0.82	0.06		6.84	19.26	-0.4	-0.06
6.88	4.69	0.17	-0.24		6.84	9.36	1.42	-0.6		6.8	15.27	-0.66	-0.19		6.8	22.46	-1.6	-1.75			6.84	4.39	-0.54	0		6.84	9.36	0	-0.35		6.8	15.81	0.8	-0.05		6.88	16.66	1.49	-1.43
6.92	4.27	0.92	-0.13		6.88	10.05	0.03	-0.21		6.84	16.5	0.63	-0.13		6.84	21.25	0.44	-2			6.88	4.45	-0.51	0		6.88	9.26	0.43	-0.27		6.84	13.78	0.24	-0.24		6.92	18.95	0.85	-0.71
6.96	4.6	0.19	-0.15		6.92	10.81	-0.74	-0.13		6.88	16.5	1.62	-0.71		6.88	21.73	-1.02	-1.61			6.92	4.12	-0.63	-0.06		6.92	9.27	0.34	-0.19		6.88	14.91	-1.18	0.2		6.96	17.8	1.02	-1.05
7	5.24	0.03	-0.15		6.96	9.58	-1.21	0.31		6.92	17.47	1.96	-0.94		6.92	22.63	1.19	-1.86			6.96	4.78	-0.08	-0.1		6.96	9.57	-0.28	0.07		6.92	14.33	-1.26	0.6		7	19.23	1.2	-0.24
7.04	4.87	0.68	-0.17		7	10.09	-1.26	0.94		6.96	16.88	1.46	-0.62		6.96	21.04	-0.4	-1.87			7	4.58	-0.41	-0.06		7	9	-0.6	0.24		6.96	14.09	-1.26	1.33		7.04	19.05	1.83	-0.38
7.08	5.16	0.68	-0.12		7.04	9.66	0.57	0.8		7	16.33	0.1	-0.99		7	21.08	-0.62	-0.94			7.04	4.69	-0.52	-0.06		7.04	9.56	0.1	0.35		7	13.76	0	1.84		7.08	17.77	2.52	-0.15
7.12	4.72	0.6	-0.2		7.08	10.14	-0.73	0.66		7.04	17.36	1.07	-1.37		7.04	19.24	-4.69	-0.4			7.08	4.65	-0.46	-0.21		7.08	9.44	-0.41	0.49		7.04	14.09	-0.26	1.72		7.12	17.61	0.49	1.02
7.16	4.96	0.12	-0.31		7.12	11.72	-0.98	0.27		7.08	17.52	0.01	-1.04		7.08	19.91	-2.06	0.08			7.12	4.93	-0.49	-0.21		7.12	9.51	-0.31	0.17		7.08	13.84	0.68	1.32		7.16	18.26	-0.41	2
7.2	4.72	0.96	-0.23		7.16	10.15	0.49	-0.31		7.12	18.69	0.78	-1.32		7.12	20.6	0.19	0.41			7.16	4.96	-0.62	-0.23		7.16	9.35	-0.65	-0.4		7.12	12.87	1.24	1.22		7.2	17.89	-0.13	0.26
7.24	4.52	0.62	-0.31		7.2	8.29	-0.63	0.13		7.16	15.72	2.18	-0.63		7.16	18.17	2.11	-0.6			7.2	4.89	-0.37	-0.32		7.2	8.76	0.19	-0.19		7.16	14.18	0.03	1.09		7.24	16.41	1.07	0.12
7.28	4.54	0.32	-0.3		7.24	8.78	-0.62	0.62		7.2	17.26	1	0.38		7.2	18.7	1.86	-0.34			7.24	5.13	-0.35	-0.35		7.24	8.82	-0.49	0.17		7.2	15.44	-0.24	0.2		7.28	18.73	-0.52	-0.2
7.32	4.39	0.8	-0.17		7.28	9.38	-0.28	0.87		7.24	19.72	1.26	0.49		7.24	18.78	0.43	0.2			7.28	5.02	-0.52	-0.41		7.28	9.4	-0.68	0.49		7.24	13.95	0.7	-0.92		7.32	18.11	-0.21	0.06
7.36	4.12	0.85	-0.23		7.32	9.44	-0.15	0.87		7.28	22.04	1.52	-0.2		7.28	18.37	0.19	1.94			7.32	4.85	-0.03	-0.38		7.32	8.22	-0.46	0.71		7.28	12	1.97	-0.6		7.36	16.66	1.59	-0.2
7.4	4.58	0.91	-0.27		7.36	11.67	-0.71	-0.08		7.32	18.09	2.63	-0.98		7.32	17.38	-0.15	2.61			7.36	5.04	-0.63	-0.24		7.36	7.82	0.27	1.35		7.32	13.45	1.38	-0.46		7.4	18.94	0.85	-0.88
7.44	4.36	1.33	-0.15		7.4	10.5	-0.63	-0.99		7.36	17.19	1.44	-1.08		7.36	17.5	0.38	2.36			7.4	5.05	-0.1	-0.13		7.4	8.96	0.66	1.09		7.36	12.6	1.48	-0.41		7.44	19.32	1.35	-1.85
7.48	3.92	0.97	-0.17		7.44	10.11	0.55	-0.96		7.4	16.82	2.03	-1.08		7.4	16.99	-0.05	1.35			7.44	4.17	-0.23	0.06		7.44	9.65	0.38	0.35		7.4	14.05	1.19	0.15		7.48	17.2	-1.3	-0.54
7.52	3.99	1.04	-0.13		7.48	10.3	-0.06	-0.52		7.44	14.64	2.06	-0.15		7.44	14.8	1.4	0.99			7.48	4.61	-0.24	0.17		7.48	9.95	0.13	0.13		7.44	12.64	1.73	0.21		7.52	14.92	1.63	0.93
7.56	4.58	0.73	-0.06		7.52	10.32	-0.32	-0.63		7.48	16.27	-1.1	0.71		7.48	17.4	0.78	1.48			7.52	5.05	-0.68	0.15		7.52	9.35	-0.68	0		7.48	14.28	2.04	-0.27		7.56	19.23	2.05	0.49
7.6	4.28	0.57	0.12		7.56	10.48	0.43	-0.3		7.52	15.83	-2.27	1.35		7.52	18.99	0.62	0.26			7.56	5.29	-0.38	0.24		7.56	10.85	-1.2	-0.23		7.52	14.67	1.76	-1.35		7.6	16.83	3.97	-0.73
7.64	4.41	0.55	0.17		7.6	11.2	-0.82	-0.2		7.56	16.06	-2.98	2.2		7.56	17.36	1.13	1.11			7.6	5.2	-0.27	0.21		7.6	10.44	-0.21	-0.24		7.56	12.8	3.02	-0.43		7.64	15.88	2.56	-0.13
7.68	4.39	0.4	0.15		7.64	11.99	-0.82	-0.35		7.6	16.88	-2.18	1.38		7.6	18.38	1.78	0.8			7.64	5.16	-0.44	0.24		7.64	9.48	0.43	0		7.6	13.65	1.02	0.52		7.68	17.65	3.75	0.57
7.72	4.78	0.41	0.26		7.68	10.7	0.92	-0.83		7.68	15.41	0.88	-1.78		7.64	17.63	1.71	0.62			7.68	5.18	-0.74	0.17		7.68	8.78	0.68	-0.07		7.64	12.31	0.82	0.44		7.72	18.03	2.74	0.65
7.76	5.07	-0.23	0.08		7.72	10.05	0.88	-0.87		7.72	14.92	-1.07	-0.46		7.68	19.81	1.31	0.17			7.72	5.22	-0.76	0.08		7.72	9.22	0.63	-0.31		7.68	11.63	0.19	0.88		7.76	15.61	3	0.73
7.8	6.19	0	0.05		7.76	11.43	-0.52	-0.03		7.76	17.9	2.01	-0.6		7.72	18.79	-0.01	-1.09			7.76	5.09	-0.57	0.13		7.76	8.94	0.68	-0.46		7.72	12.96	0.37	0.71		7.8	16.38	1.89	0.41
7.84	4.96	-0.27	-0.13		7.8	12.25	-1.03	0.17		7.8	17.52	1.44	-1.09		7.76	16.38	-1.9	-0.89			7.8	5.16	-0.68	0.03		7.8	9.3	0.62	-0.46		7.76	14.32	1.42	0.32		7.84	15.88	-4.47	0.81
7.88	4.41	-0.15	-0.26		7.84	10.84	-0.92	-0.27		7.84	17.49	0.15	-0.78		7.8	18.06	-3.46	-0.83			7.84	5.05	-0.62	-0.15		7.84	9.96	0.76	-0.57		7.8	13.07	1.78	0.13		7.88	13.81	0.03	1.22
7.92	4.61	0.08	-0.27		7.88	11.14	-0.85	-0.46		7.88	16.21	1.04	-0.54		7.84	17.49	-2.4	-0.2			7.88	5.05	-0.35	-0.17		7.88	10.37	1.37	-0.21		7.84	13.43	1.65	0.52		7.92	16.79	0.1	1.52
7.96	4.3	-0.31	-0.31		7.92	11.25	-0.71	-0.71		7.92	16.86	0.83	-0.66		7.88	15.01	-0.6	1.22			7.92	4.78	-0.6	-0.13		7.92	9.61	1	-0.05		7.88	14.45	1.64	0.78		7.96	15.33	-0.76	0.46
8	4.32	0.01	-0.27		7.96	11.87	-0.63	-0.82		7.96	15.02	0.01	-0.54		7.92	16.36	-0.99	2.47			7.96	4.72	-0.17	-0.13		7.96	10.35	0.34	0.06		7.92	14.5	1.42	0.24		8	18.15	-1.54	0.03
8.04	3.94	0.01	-0.24		8	11.81	-0.17	-0.82		8	14.05	-0.59	-0.74		7.96	16.67	0.17	2.66			8	5.07	-0.6	-0.24		8	10.36	0.07	-0.12		7.96	14.68	2.18	0.13		8.04	18.53	0.23	-0.82
8.08	3.79	0.35	-0.08		8.04	11.71	0.55	-0.92		8.04	14.71	-1.26	0.27		8	16.35	0.06	2.16			8.04	4.69	-0.46	-0.15		8.04	11.54	0.19	0		8	15.36	0.44	-0.43		8.08	14.01	-0.38	-0.41
8.12	3.61	0.63	0.03		8.08	11.1	0.21	-0.71		8.08	17.38	-0.93	0.1		8.04	14.66	0.07	2.42			8.08	4.85	-0.08	-0.13		8.08	12	0.38	0.2		8.04	14.47	1.16	-0.31		8.12	14.95	-1.36	0
8.16	3.73	0.57	0.1		8.12	11.64	-0.26	-0.62		8.12	14.5	0.71	0.05		8.08	15.89	0.15	2.44			8.12	4.93	-0.24	-0.06		8.12	10.27	1.1	0.2		8.08	14.39	0.48	0		8.16	15.87	-0.41	0.46
8.2	4.17	0.28	0.24		8.16	12.08	0.2	-0.41		8.16	17.66	-1.09	-0.74		8.12	17.68	-0.44	2.08			8.16	5.2	0.1	0		8.16	11.15	1.6	0.43		8.12	13.77	-1.56	-0.1		8.2	13.15	0.57	1
8.24	3.42	-0.03	0.15		8.2	11.54	0.86	0.03		8.2	16.23	-1.53	-0.8		8.16	18.41	0.82	2.3			8.2	3.97	0.13	-0.07		8.2	9.48	0.74	-0.1		8.16	13.72	-2.14	-0.21		8.24	13.79	-0.32	1.72
8.28	4.61	0.03	0.35		8.24	11.6	0.93	0.71		8.24	17.35	-0.85	-0.46		8.2	17.82	0.57	1.85			8.24	3.88	-0.65	0.13		8.24	9.3	1.83	-0.23		8.2	12.98	-1.37	-0.03		8.28	16.15	-1.11	0.19
8.32	4.17	0.77	0.35		8.28	11.68	0.1	0.74		8.28	17.45	-1.89	-0.46		8.24	19.76	0.93	0.24			8.28	4.76	-0.41	-0.1		8.28	9.48	0.86	-0.17		8.24	13.33	-0.27	-0.52		8.32	12.84	2	0.06
8.36	4.63	0.13	0.32		8.32	11.78	0.57	0.15		8.32	18.07	0	-1.53		8.28	22.01	0.76	-0.88			8.32	4.1	-0.01	-0.19		8.32	11.01	1.46	-0.1		8.28	12.74	0.44	0.13		8.36	16.24	-1.15	0.74
8.4	4.74	0.37	0.2		8.36	11.14	-0.12	-0.15		8.36	13.31	2.52	-0.2		8.32	21.66	0.63	-1.21			8.36	5.49	0	0		8.36	9.34	1.98	-0.08		8.32	14.66	1.78	0.38		8.4	16.25	1.75	0.97
8.44	4.74	0.03	0.08		8.4	10.32	-0.35	-0.2		8.4	16.75	0.73	1.42		8.36	21.26	1.35	-1.64			8.4	4.96	-0.13	-0.08		8.4	10.37	0.74	-0.3		8.36	14.14	1.83	0.49		8.44	18.97	1.22	0.66
8.48	4.91	0.54	0		8.44	11.01	0.63	-0.15		8.44	19.67	0.27	-0.38		8.4	20.9	1.38	-1.07			8.44	5.04	0.01	-0.07		8.44	10.36	0.82	0		8.4	13.18	-0.34	0.97		8.48	17.85	-0.1	-0.27
8.52	5.09	0.52	0.03		8.48	11.58	0.08	-0.63		8.48	17.71	0	-1.85		8.44	21.07	1.76	1.09			8.48	4.98	0.74	-0.06		8.48	9.86	1.74	0.27		8.44	14.72	-1.57	0.68		8.52	19.68	2.19	0
8.56	3.46	0.46	-0.3		8.52	11.08	-0.38	-0.74		8.52	17.29	2.09	-1.31		8.48	23.88	2.16	0.62			8.52	3.81	0.32	-0.27		8.52	9.62	1.48	0.52		8.48	15.62	-1.42	0		8.56	17.98	2.26	-1.03
8.6	4.21	0.55	-0.1		8.56	11.99	1.78	-1		8.56	16.39	1.95	-1.21		8.52	21.51	1.97	-1.55			8.56	5.88	0.1	-0.06		8.56	9.92	1.2	0.48		8.52	13.22	-1.6	-0.21		8.6	17.41	0.87	-0.65
8.64	5.09	0.43	-0.12		8.6	12.15	0.57	-0.82		8.6	15.64	-0.19	-0.74		8.56	21.44	-0.03	-0.68			8.6	5.75	0.38	-0.07		8.6	10.4	0.78	0.2		8.56	12.11	-0.65	0.35		8.64	16.21	1.22	0.34
8.68	4.06	0.46	-0.2		8.64	11.81	0.46	-0.93		8.64	16.82	-0.21	-0.99		8.6	24.35	-2.94	-1.14			8.64	5.6	0.1	-0.1		8.64	9.34	0.38	-0.35		8.6	13.57	1.64	1.29		8.68	17.67	-1.15	0.13
8.72	4.87	0.31	-0.17		8.68	12.3	0.03	-0.62		8.68	16.66	-0.81	-1.27		8.64	23.7	-2.04	-1.55			8.68	4.63	0.1	-0.17		8.68	9.66	0.46	-0.54		8.64	14.06	0.27	0.73		8.72	15.33	0.8	-1.41
8.76	4.8	0.38	-0.13		8.72	10.98	-0.38	-0.6		8.72	17.11	1.15	-1.13		8.68	21.62	-2.36	-0.48			8.72	5.09	0.23	-0.1		8.72	8.78	0.97	-0.15		8.68	14.51	-0.24	0.27		8.76	16.75	1.95	-1.18
8.8	5.68	0.13	-0.08		8.76	10.67	0.4	-0.03		8.76	17.38	0.31	-0.74		8.72	21.52	-0.77	-0.07			8.76	5.05	0.38	-0.13		8.76	9.13	0.83	0		8.72	16.12	-0.08	0.52		8.8	16.15	1.7	-1.22
8.88	5.22	0.65	-0.08		8.8	10.76	-1.57	-0.1		8.8	17.2	1.59	-0.77		8.76	20.09	-0.57	-0.35			8.8	4.63	0.1	-0.13		8.8	10.7	-0.54	-0.26		8.76	15.11	-0.31	0.41		8.84	16.06	0.68	-0.23
8.92	5.26	0.34	-0.17		8.84	9.35	-1.48	0.15		8.84	14.05	0.03	0.31		8.8	20.25	-0.44	-0.15			8.84	3.7	0.55	-0.17		8.84	9.44	-0.1	-0.24		8.8	14.27	-0.76	-0.03		8.88	15.89	0.27	-0.13
8.96	5.35	0.21	-0.08		8.88	9.43	-0.2	0.41		8.88	15.27	-1.48	1.35		8.84	20.92	-0.57	0.15			8.88	5.22	0.01	-0.03		8.88	10.19	-0.37	-0.21		8.84	15.83	0.31	-0.03		8.92	17.29	-0.1	-0.06
9	5.66	0.57	-0.1		8.92	9.48	0.15	0.62		8.92	16.93	-0.15	0.77		8.88	21.94	-1.68	-1.59			8.92	5	0.43	0		8.92	10.35	0.35	-0.46		8.88	16.99	2.94	-0.76		8.96	15.96	-1.09	-0.19
9.04	5.11	0.51	-0.13		8.96	9.74	0.41	0.49		8.96	16.86	-0.24	0.71		8.92	20.84	-1	-0.76			8.96	5.2	0.35	0.05		8.96	10.15	-0.08	-0.97		8.92	16.48	2.21	-1.07		9	15.94	-0.19	-0.68
9.08	5.35	0.24	-0.15		9	11.11	0.57	0.05		9	16.64	-0.62	-0.06		9	18	-2.47	2.61			9	4.94	0.24	-0.03		9	9.42	-0.43	-0.65		8.96	16.04	0.96	-0.76		9.04	15.18	0.91	-0.13
9.12	4.28	0.15	-0.31		9.04	10.67	-0.43	-0.44		9.04	14.25	-2.37	0.1		9.04	18.51	0.07	2.08			9.04	3.95	0.3	-0.15		9.04	10.05	-0.19	-0.54		9	16.59	0.21	-0.76		9.08	15.38	2.87	0.3
9.16	6.34	0.54	0.01		9.08	10.53	0.54	-0.54		9.08	15.43	-0.06	0.55		9.08	19.76	-0.57	0.2			9.08	4.67	0.24	0		9.08	9.83	0.1	-0.83		9.04	13.6	-1.09	-0.98		9.12	16.42	-0.17	-0.06
9.2	5.02	0	-0.1		9.12	10.35	-0.49	0.01		9.12	15.57	0.77	0.71		9.12	20.81	-0.31	-0.06			9.12	5.53	0.01	0		9.12	10.06	0.13	-0.54		9.08	14.4	-0.32	-0.94		9.16	17.31	-0.37	0.1
9.24	4.32	0.21	-0.24		9.16	10.01	-0.41	0.4		9.16	14.83	1.41	0.71		9.16	20.8	0.59	-0.6			9.16	5.49	0.12	0.05		9.16	9.64	-0.37	-0.37		9.12	15.07	-0.21	-1.02		9.2	17.3	0.65	1.09
9.28	6.25	0.65	0.2		9.2	11.38	0.08	0.3		9.2	16.83	-0.49	1.68		9.2	20.66	0.57	-0.17			9.2	4.76	0.24	0.03		9.2	10.49	0.55	-0.54		9.16	12.5	0.89	-1.09		9.24	20.19	1	0.43
9.32	5.05	-0.52	-0.12		9.28	9.39	0.87	-0.41		9.24	15.74	-0.78	1.04		9.24	22.17	-1.02	1.4			9.24	4.94	-0.6	0.1		9.24	10.04	-0.13	-0.43		9.2	14.63	0.54	-0.3		9.28	19.7	3.86	-1.26
9.36	4.32	0.24	-0.2		9.32	10.01	-0.54	0.57		9.28	14.91	0.12	0.99		9.28	23.03	-1.26	-0.49			9.28	5.6	0.2	0.01		9.28	10.58	-0.4	-0.54		9.24	15.73	0.46	-0.31		9.32	18.05	3.4	-0.92
9.4	5.44	0.27	-0.1		9.36	11.5	0.13	0.31		9.32	13.88	-0.2	1.55		9.32	23.49	-0.74	-0.97			9.32	5.2	0.1	0.03		9.32	9.31	-0.19	-0.35		9.28	14.75	1.48	0.17		9.36	19.32	2.53	-0.13
9.44	6.65	0.12	0		9.4	11.24	-0.1	-0.07		9.36	14.93	0.2	1.56		9.36	24.02	-1.14	-1.32			9.36	4.45	0.17	0.05		9.36	8.98	-0.94	-0.24		9.32	15.97	0.41	0.68		9.4	18.59	-0.52	1.43
9.48	5.9	0.34	-0.21		9.44	10.89	0.87	-0.15		9.4	15.04	-0.74	1.21		9.4	22.86	0.43	-1.36			9.4	3.88	0.6	-0.08		9.4	9.93	-0.37	-0.41		9.36	15.33	0.94	0.52		9.44	18.34	-0.87	0.54
9.52	7.77	0.19	0.15		9.48	10.86	-0.13	-0.49		9.44	15.94	-1.81	0.41		9.48	20.74	-0.1	2.7			9.44	5.29	0.38	-0.03		9.44	9.17	-0.46	-0.2		9.4	14.95	0.57	0.06		9.48	18.71	-0.03	-1.18
9.56	5.42	0.57	0		9.52	11.3	-0.1	-0.8		9.48	14.68	-2.2	0.63		9.52	21.76	-0.87	2.29			9.48	3.31	0.43	-0.27		9.48	9.08	-0.1	-0.2		9.44	15.41	0.85	-0.06		9.52	18.37	-0.73	-1.24
9.6	6.27	0.43	0		9.56	11.69	0.38	-0.94		9.52	15.71	-1.63	0.13		9.56	23.02	1.09	0.52			9.52	4.56	0.27	-0.17		9.52	8.88	-0.37	-0.19		9.48	15.36	0.99	-0.06		9.56	17.49	0.65	-1.64
9.64	6.27	0.43	-0.08		9.6	10.75	1.04	-0.63		9.56	13.33	0.65	0.82		9.6	21.8	0.94	-0.3			9.56	4.72	0.4	-0.13		9.56	8.38	0.15	0.13		9.52	17.14	0.52	-0.54		9.6	17.84	0.38	-1.76
9.68	6.1	0.38	-0.12		9.64	10.89	1.04	-0.38		9.6	14.38	-1.61	1.15		9.64	21.02	0.98	-0.15			9.6	5.35	0.74	0.05		9.6	7.68	-0.3	0.17		9.56	14.57	0.38	-1.41		9.64	16.39	0.99	-1.63
9.72	5.86	0.03	-0.13		9.68	11.25	-0.2	-0.27		9.64	15.03	-1.85	1.53		9.68	21.43	1.53	-0.35			9.64	4.16	1.09	0		9.64	9.1	0.01	0.3		9.6	14.18	1.27	-0.96		9.68	18.79	1.64	-0.89
9.76	5.84	0.41	-0.17		9.72	10.45	0.37	-0.26		9.68	15.03	-1.81	1.75		9.72	22.43	0.94	-0.91			9.68	5.11	0.35	-0.15		9.68	9.25	-0.15	0.34		9.64	14.44	1.21	-0.17		9.72	16.64	0	-1.61
9.8	6.1	1.04	-0.35		9.76	10.96	0.8	-0.38		9.72	14.27	-1.97	1.4		9.76	21.06	3.77	-1.15			9.72	4.74	0.6	-0.19		9.72	9.17	-0.03	0.21		9.68	13.48	-0.05	0.46		9.76	16.62	1.09	-0.87
9.84	5.7	0.1	-0.21		9.8	10.35	0.19	-0.52		9.76	14.62	-2.09	1.75		9.8	18.64	1.96	0.57			9.76	4.34	0.76	-0.07		9.76	9.8	0	-0.2		9.72	12.5	1.29	0.74		9.8	16.35	0.31	-0.06
9.88	5.07	0.26	-0.35		9.84	10.97	-0.38	-0.73		9.8	13.16	-2.16	1.82		9.84	22.37	0.49	0.35			9.8	4.52	0.59	-0.13		9.8	9.13	0.68	-0.06		9.76	13.7	2.04	0.43		9.84	17.85	0.52	1.37
9.92	4.76	0.35	-0.46		9.88	10.81	-0.03	-0.76		9.84	12.95	0.68	1.53		9.88	21.01	2.36	-0.38			9.84	4.93	0.41	-0.19		9.84	9.09	0.65	0.66		9.8	14.8	1.4	-0.19		9.88	16.56	-1.22	1.54
9.96	5.68	0.35	-0.23		9.92	10.74	-0.4	-0.89		9.88	14.23	0.57	1.61		9.92	22.49	1.79	-0.89			9.88	4.43	0.99	-0.03		9.88	11.27	-0.1	0.31		9.84	12.75	0.68	-1.08		9.92	16.92	-2.21	0.82
10	5.84	-0.24	-0.2		9.96	10.44	-0.57	-1.04		9.92	14.04	2.6	0.94		9.96	21.18	1.71	-0.57			9.92	6.17	0.59	0.06		9.92	10.14	0.82	0.07		9.88	12.25	-0.51	-0.54		9.96	15.88	-3.4	-0.01
10.04	5.46	0.41	-0.28		10	10.49	0.68	-0.87		9.96	14.85	0.08	0.63		10	20.5	0.88	-0.82			9.96	4.36	0.57	-0.19		9.96	9.6	0.57	-0.23		9.92	13.37	0.24	-0.35		10	15.71	-1.71	-1.22
10.08	3.92	0.71	-0.54		10.04	10.98	0.57	-0.48		10	16.34	0.83	0.27		10.04	20.62	0.63	-0.28			10	5.57	0.17	-0.13		10	9.14	1.15	-0.06		9.96	11.11	0.74	0.03		10.04	15.97	-0.31	-0.76
10.12	5.62	0.68	-0.26		10.08	9.25	0.03	-0.12		10.04	13.84	1.9	0.19		10.08	21.92	1.3	-0.35			10.04	5.16	0.76	-0.06		10.04	9.76	0.15	-0.38		10	11.38	0.27	0.65		10.08	17.26	1.05	-0.78
10.16	5.4	0.57	-0.17		10.12	10	0.38	0.31		10.08	16.34	2.45	0.82		10.12	21.25	0.82	-0.07			10.08	4.39	0.97	-0.07		10.08	9.66	-0.43	-0.35		10.04	14.25	2.29	0.06		10.12	17.18	1.18	-0.99
10.2	5.13	0.57	-0.21		10.16	10.23	0.15	0.24		10.12	17.91	1.72	0.59		10.16	20.8	1.73	-0.06			10.12	4.58	0.71	-0.15		10.12	8.91	0.46	-0.15		10.08	14.84	2.59	-1.3		10.16	16.04	0.74	-0.46
10.24	5	0	-0.23		10.2	10.23	-0.13	0.15		10.16	15.11	1.68	-0.31		10.2	18.26	1.32	0.3			10.16	4.54	0.76	-0.1		10.16	9.57	0.74	-0.17		10.12	14.41	0.85	-0.99		10.2	15.55	1.53	0.66
10.28	4.65	0.43	-0.06		10.24	10.32	-1.77	0.01		10.2	15.63	1.65	0.06		10.24	19.28	0.63	0.31			10.2	5.09	0.35	-0.23		10.2	9.4	0.77	-0.06		10.16	13.49	0.43	-0.46		10.24	14.53	-1.26	1.54
10.32	5.53	0.54	-0.06		10.28	11.06	-1.48	-0.37		10.24	16.73	0.89	0.23		10.28	18.49	0.31	0.6			10.24	4.52	0.7	-0.13		10.24	8.6	0.21	0.35		10.2	13.41	0.26	0.38		10.28	14.11	-2.2	1.65
10.36	6.31	0.46	0.15		10.32	10.76	-0.86	-0.65		10.28	17.36	0.71	0.8		10.32	17.88	0.07	0.31			10.28	4.74	0.44	-0.08		10.28	8.81	-0.1	0.6		10.24	13.58	0.35	0.31		10.32	15.27	0.27	1.68
10.4	5.33	0.38	-0.15		10.36	9.66	-0.06	-0.52		10.32	16.87	1.41	0.93		10.36	18.7	0.2	0.31			10.32	4.54	-0.1	-0.1		10.32	9.08	0.63	0.65		10.28	13.06	0.31	0.31		10.36	18.27	0.06	1.15
10.44	5.68	0.38	-0.06		10.4	8.79	-1.38	0.01		10.36	17.14	0.99	0.98		10.4	19.58	1.2	0.55			10.36	4.85	-0.24	0.06		10.36	9.04	0.3	0.6		10.32	13.06	0.66	0.26		10.4	15.27	2.12	0.7
10.48	7.2	0.49	0.12		10.44	9.04	-1.57	0.46		10.4	17.23	0.81	0.74		10.44	19.84	1	-0.26			10.4	5.09	0.17	0.05		10.4	9.32	0.68	0.54		10.36	12.96	1.32	0.63		10.44	15.15	0	1.09
10.52	4.56	0.57	-0.3		10.48	10.3	-1.31	0.19		10.44	16.5	0.38	0.87		10.48	18.55	-0.31	-1.09			10.44	4.38	-0.32	0		10.44	9.17	0.43	0.43		10.4	13.78	0.38	1.22		10.48	17.09	-0.94	1.24
10.56	4.38	0.38	-0.2		10.52	11.03	-0.63	-0.03		10.48	16.64	0.06	0.62		10.52	18.73	-1.64	-1.65			10.48	4.56	-0.12	0.13		10.48	9.86	0.54	0.34		10.44	13.5	0.89	0.94		10.52	16.23	-4.41	-0.03
10.6	4.87	-0.57	-0.08		10.56	10.55	-1.08	-0.03		10.52	16.8	-0.27	0		10.56	20.12	-3.84	-1.36			10.52	4.76	0.12	0.05		10.52	9.86	0.01	0.17		10.48	13.45	1	-0.03		10.64	11.41	-0.2	1.47
10.64	6.48	-0.07	-0.06		10.6	9.84	-1.6	-0.21		10.56	15.8	0.37	-0.27		10.6	19.58	-3.39	-1.09			10.56	4.83	0.24	0.03		10.56	10.45	0.38	-0.17		10.52	14.22	-0.88	-0.15		10.68	14.47	-1.09	2.73
10.68	4.56	0.1	-0.24		10.64	9.44	-1.02	-0.13		10.6	15.2	0	-0.54		10.64	18.88	-1.44	-0.76			10.6	4.3	0.13	0.07		10.6	10.04	0.63	-0.43		10.56	12.11	-1.19	-0.23		10.72	15.82	-2.44	1.42
10.72	5.26	-0.07	-0.17		10.68	10.41	-0.07	0.13		10.64	15.52	-0.12	-0.38		10.68	18.61	1.49	-0.38			10.64	4.54	0.07	0.15		10.64	9.22	1.38	-0.13		10.6	12.5	-1.14	-0.2		10.76	16.09	-0.27	-0.98
10.76	5.77	-0.19	-0.15		10.72	10.27	-0.2	-0.03		10.68	15.18	0.03	-0.15		10.72	18.43	-0.44	-0.97			10.68	4.89	-0.13	0.15		10.68	8.69	0.88	0.06		10.64	10.36	-0.76	0.08		10.8	11.59	2.08	0.41
10.8	5.46	-0.17	-0.15		10.76	10.53	-0.68	-0.2		10.72	14.32	-0.41	-0.06		10.76	19.38	-0.87	-0.85			10.72	4.85	0.1	0.1		10.72	8.69	1.19	0.37		10.68	9.66	-0.34	0.57		10.84	13.92	-1.02	1.16
10.84	5.27	-0.24	-0.12		10.8	10.45	-0.28	-0.31		10.76	14.91	-1.03	-0.1		10.8	16.23	-1.49	-0.1			10.76	4.3	0	0.2		10.76	9.6	-0.12	0.38		10.72	10.48	-0.76	1.2		10.88	16.47	-0.31	-0.13
10.88	4.94	-0.32	-0.19		10.84	10.37	-0.98	-0.27		10.8	12.59	-1.09	-0.52		10.84	17.33	-1.6	0.62			10.8	4.23	-0.17	0.17		10.8	10.05	0.24	0.4		10.76	9.96	-0.15	1.24		10.92	15.81	1.81	0.87
10.92	5.38	-0.07	-0.19		10.88	9.95	-0.55	-0.46		10.84	13.48	-1.68	-0.78		10.88	16.08	0.63	0.52			10.84	5.11	-0.32	0.15		10.84	9.7	0.1	0		10.8	10.32	-1.26	1.53		10.96	16.06	0.1	1.1
10.96	4.67	-0.06	-0.1		10.92	10.05	-0.76	-0.43		10.88	14.21	-0.52	-1.14		10.92	16.67	-0.4	0.37			10.88	4.96	0.1	0.2		10.88	9.98	0.28	-0.49		10.84	11.34	-0.8	1.16		11	17.55	1.42	0.17
11	5.04	0.08	-0.07		10.96	10.63	-0.68	-0.41		10.92	11.63	-0.13	-0.6		10.96	17.26	0.06	0.41			10.92	4.96	-0.24	0.1		10.92	9.17	-0.32	-0.51		10.88	10.98	-1.31	0.34		11.04	17.22	1.95	-0.71
11.04	5.37	-0.41	-0.12		11	10.89	-0.49	-0.82		10.96	13.86	0.12	-0.2		11	18.46	1.78	0.82			10.96	5.29	-0.19	0		10.96	8.02	-0.46	-0.52		10.92	12.39	1.04	-0.87		11.08	17.93	-1.15	0
11.08	7.63	-0.38	0.13		11.04	11.14	0.38	-1.41		11	14.8	-0.17	0.44		11.04	20.83	1.88	-0.35			11	4.39	0.01	0.08		11	8.52	0.12	0.03		10.96	12.03	1.18	-1.48		11.12	16.68	-0.05	0.74
11.12	5.24	-0.43	-0.1		11.08	9.79	0.31	-1.18		11.04	15.44	-1.19	1		11.08	16.68	0.65	-0.12			11.04	4.19	-0.21	0.05		11.04	9.26	0.49	0.37		11	13.31	-0.26	-2.1		11.16	16.23	0.77	1.25
11.16	5.24	-0.26	-0.17		11.12	10.64	-0.41	-0.21		11.08	15.3	-2.37	0.99		11.12	16.23	-0.65	0.85			11.08	5	-0.6	0.07		11.08	8.95	1	0.54		11.04	13.69	0	-1.89		11.24	18.67	0.06	-0.17
11.2	5.29	-0.1	-0.06		11.16	11.4	-0.44	-0.17		11.12	13.53	-1.03	1.09		11.16	17.73	-1.61	0.32			11.12	6.17	-0.6	0.26		11.12	9.07	0.88	0.4		11.08	14.3	0	-1.67		11.28	18.8	1.42	-0.85
11.24	4.85	-0.62	0.06		11.2	11.08	-0.1	-0.34		11.16	15.35	0.03	0.88		11.2	16.78	-2.19	0.24			11.16	4.41	-0.4	0.24		11.16	9.39	1.48	0.17		11.12	14.04	-0.63	-1.42		11.32	17.05	1.31	-0.46
11.28	4.98	-0.06	0.1		11.24	10.88	-1.26	-0.12		11.2	14.18	-0.3	0.54		11.24	17.72	-1.63	1.02			11.2	4.61	-0.57	0.21		11.2	8.88	1.82	-0.24		11.16	13.25	-2.96	-1.11		11.36	18.15	0.98	0.38
11.32	5.38	-0.31	0.2		11.28	10.01	-0.83	0.24		11.24	14.23	-1.21	0.03		11.28	17.29	-3.81	1.48			11.24	4.98	-0.7	0.08		11.24	8.92	1.19	-0.19		11.2	11.99	-1.68	-0.41		11.4	17.72	1.32	0.15
11.36	4.78	-0.01	0.13		11.32	10.32	0.01	0.57		11.28	15.27	-1.32	-0.21		11.32	15.59	-3.75	-1.37			11.28	4.17	-0.06	0.24		11.28	8.72	1.09	-0.15		11.24	11.16	-1.72	0.43		11.44	17.49	0.32	0.43
11.4	4.94	-0.2	0.17		11.36	9.88	0.31	0.77		11.32	14.11	1.2	-0.31		11.36	15.1	-0.32	0.77			11.32	4.3	-0.68	0.34		11.32	8.81	1.38	-0.13		11.28	13.58	-0.71	1.38		11.48	17.83	-0.23	0.71
11.44	5	-0.2	0.19		11.4	10.59	0.31	0.68		11.36	13.6	1.82	-0.54		11.4	19.96	-2.85	1.04			11.36	4.72	0.03	0.27		11.36	8.85	0.62	-0.1		11.32	12	-1.2	0.76		11.52	16.43	-0.03	0.91
11.48	4.93	0.01	0.2		11.44	11.24	1.72	0.13		11.4	13.54	0.28	0.17		11.44	19.25	-1.18	-0.63			11.4	5.16	0.06	0.38		11.4	8.83	1.42	-0.15		11.36	11.24	0	0.94		11.56	16.33	-0.31	0.46
11.52	5.4	0.07	0.17		11.48	9.78	1.15	0.28		11.44	16.29	1.42	-0.35		11.48	19.56	0.1	-1.2			11.44	3.84	0.38	0.34		11.44	7.72	0.7	-0.27		11.4	9.93	1.11	0.83		11.6	17.73	-0.57	-0.21
11.56	5.4	0.21	0.15		11.52	10.42	0.66	0.31		11.48	15.62	0.23	-2.28		11.52	18.5	0.54	-0.98			11.48	4.47	-0.03	0.26		11.48	7.8	0.66	0		11.44	10.85	0	0.65		11.64	16.94	-0.49	-0.57
11.6	5.02	0.01	0.17		11.56	10.4	0.91	0.43		11.52	15.97	-1.94	-2.62		11.56	16.5	0.94	-1.03			11.52	4.32	0.01	0.24		11.52	8.02	0.08	0.13		11.48	11.46	-0.03	0.6		11.68	17.17	0.38	-0.19
11.64	5.29	0.15	0.24		11.6	10.27	0.98	0.38		11.56	14.95	1.07	-2.19		11.6	15.95	2.49	0.54			11.56	3.7	0.4	0.13		11.56	8.51	1.37	0		11.52	11.05	1.4	0.57		11.72	18.17	1.15	0.1
11.68	5.11	-0.06	0.19		11.64	9.88	0.63	0.62		11.6	15.17	0.13	-1.72		11.64	17.02	1.04	1.08			11.6	4.87	0.3	0.19		11.6	8.81	0.54	0.03		11.56	12.99	1.3	1.21		11.76	15.73	0.7	0.54
11.72	5.31	-0.21	0.23		11.68	10.18	-0.91	0.74		11.64	12.04	-0.34	0.06		11.68	18.06	0.66	1.2			11.64	4.82	0.03	0.07		11.64	8.56	0.59	-0.03		11.6	12.63	1.51	0.93		11.8	15.36	0.6	1.74
11.76	5.22	-0.44	0.23		11.72	10.59	-1.02	0.55		11.68	16.8	-1.35	0.15		11.72	17.76	-0.27	0.68			11.68	4.36	0.65	-0.06		11.68	7.66	0.2	0.2		11.64	11.89	0.62	1.32		11.84	14.64	-1.56	1.92
11.8	5.24	0	0.27		11.76	10.1	-0.76	0.3		11.72	16.16	-1.03	-1.19		11.76	18.03	-1.15	0.19			11.72	4.83	0.24	0.1		11.72	7.29	1.53	0.78		11.68	12.98	0.13	0.89		11.88	16.7	-1.04	0.44
11.84	5.29	0.1	0.3		11.8	10.18	-1.26	0		11.76	15.73	-0.08	-2.08		11.8	15.88	-1.66	0.08			11.76	5.37	0.35	0.1		11.76	7.94	0.94	1.03		11.72	12.2	-0.03	0.41		11.92	15.7	0.85	0.13
11.88	5.35	-0.13	0.31		11.84	10.42	0.23	-0.12		11.8	10.01	-1.3	-1.36		11.84	17.08	-1.71	-0.38			11.8	5.2	-0.03	0.1		11.8	7.98	0.98	0.89		11.76	9.16	0.85	0.2		11.96	17.18	-1.27	1.04
11.92	5.24	-0.32	0.27		11.88	10.52	0.92	-0.2		11.84	13.6	0.51	0.13		11.88	16.68	-0.98	0.41			11.84	5	-0.15	0		11.84	8.51	0.96	0.71		11.8	11.33	-1.14	0.98		12	18.75	-1.55	-0.03
11.96	5.38	-0.12	0.27		11.92	10.99	0.82	-0.4		11.88	13.62	-1.25	0.87		11.92	18.9	-2.5	-0.86			11.88	4.49	-0.38	0.15		11.88	8.26	1	0.77		11.84	12.26	-1.07	0.96		12.04	16.17	0.37	-0.44
12	4.94	0.03	0.26		11.96	11.18	0.76	-0.68		11.92	14.06	-1.43	0.49		11.96	18.15	-0.77	-0.82			11.92	5.13	0.05	0		11.92	8.43	1.08	0.8		11.88	12.61	-3	1.53		12.08	17.55	-0.6	-0.74
12.04	4.83	-0.23	0.28		12.04	10.67	-0.83	-0.93		11.96	13.97	-1.62	-0.13		12	18.56	-0.68	0.4			11.96	4.32	0.15	-0.03		11.96	8.95	0.63	0.77		11.92	12.77	-3.92	1.63		12.12	15	0.63	-0.41
12.08	4.89	0	0.23		12.08	8.91	-0.34	-0.59		12	14.97	-2.55	-0.63		12.04	17.19	0.81	0.28			12	4.83	-0.4	-0.01		12	8.56	0.92	0.63		11.96	12.34	-2.96	1.25		12.16	13.06	2	0.43
12.12	4.76	0.01	0.3		12.12	9.83	0	-0.6		12.04	15.92	-0.05	-0.71		12.08	20.65	2.72	0.01			12.04	5	0.13	0.1		12.04	7.95	0.91	0.74		12	13.92	-2.74	0.87		12.2	17.41	0.66	0.63
12.16	4.72	-0.08	0.27		12.16	8.79	0.88	-0.54		12.08	15.16	-2.14	-0.21		12.12	21.34	0.71	-0.48			12.08	5.04	-0.06	0.1		12.08	8.25	0.77	0.78		12.04	12.12	-2.04	0.21		12.24	18.05	1.16	0.54
12.2	5.07	-0.03	0.28		12.2	9.91	0.2	-0.52		12.12	15.86	-2.93	-0.65		12.16	19.81	2.44	-0.44			12.12	4.65	-0.06	-0.12		12.12	9.6	0.41	0.87		12.08	11.19	-0.65	0.54		12.28	17.58	-0.57	0.83
12.24	4.65	-0.54	0.21		12.24	9.89	-0.2	-0.34		12.16	13.71	-2.91	0.13		12.2	21.07	1.31	1.02			12.16	5.77	-0.81	-0.03		12.16	9.32	0.44	0.55		12.12	13.49	-2.52	1.09		12.32	18.5	-0.83	-1.26
12.28	5.33	-0.12	0.13		12.28	9.87	-0.31	-0.15		12.2	13.96	-1.18	1.42		12.24	20.87	0.94	0.81			12.2	5.31	-0.07	-0.01		12.2	8.2	-0.13	0.37		12.16	12.72	-1.21	0.83		12.36	18.93	-1.44	-0.74
12.32	5.73	-1.2	0		12.32	8.81	-0.06	0.01		12.24	14.21	-0.71	1.3		12.28	22.22	0.13	0.17			12.24	5.48	0.03	-0.01		12.24	9.21	-0.87	0.06		12.2	13.1	1.3	1.44		12.4	18.05	1.41	-0.4
12.36	5.16	-0.65	0.03		12.36	9.79	0.37	0.13		12.28	14.23	-1.14	1.86		12.32	19.49	1.82	0.05			12.28	4.5	0.01	-0.2		12.28	9.04	0.26	-0.52		12.24	12.91	2.18	1.53		12.44	19.02	2.32	-0.74
12.4	3.66	-0.81	-0.15		12.4	9.51	-0.93	-0.03		12.32	14.54	-1.18	1.55		12.36	22.13	1.26	0.26			12.32	5.33	0.19	-0.06		12.32	8.32	-0.27	-0.26		12.28	12.75	1.56	1.27		12.48	18.34	1.09	-0.94
12.44	4.25	-0.35	-0.01		12.44	11.02	-2.18	-0.17		12.36	16.51	0.13	1.48		12.4	21.07	0.8	0.96			12.36	7.46	-0.27	0.15		12.36	7.76	-0.08	-0.12		12.32	10.96	1.53	1.16		12.52	18.14	0.13	-1.16
12.48	4.89	-0.06	-0.03		12.48	10.8	-1.25	0		12.4	14.6	0.74	0.89		12.44	22.86	0.49	0			12.4	6.01	-0.41	0		12.4	8.51	0.06	0.13		12.36	11.41	0.74	1.04		12.56	17.83	-0.06	-1.48
12.52	4.27	-0.34	0.1		12.52	11.28	-0.35	-0.13		12.44	14.31	0.71	0.54		12.48	23.72	1.05	-0.13			12.44	3.18	-0.57	-0.32		12.44	8.69	-0.21	0.03		12.4	10.09	0.15	1.93		12.6	16.06	1.25	-1.4
12.56	4.85	-0.35	0.03		12.56	9.92	-1.04	-0.24		12.48	14.13	0.86	-0.17		12.52	23.2	0.34	0.15			12.48	4.36	-1.14	-0.2		12.48	8.82	-0.85	-0.1		12.44	14.19	0.98	1.57		12.64	16.92	0.52	-0.15
12.6	5.95	-0.62	0.19		12.6	10.63	-0.91	-0.68		12.52	14.56	1.24	-0.81		12.56	23.19	1.42	0.12			12.52	5.29	-0.35	-0.15		12.52	8	-0.52	0.03		12.48	14.12	-0.38	0.65		12.68	17.38	-1.31	0.51
12.64	6.52	-0.83	0.13		12.64	11.34	-0.86	-0.97		12.56	13.62	1.37	-0.13		12.6	24.83	0.94	-1.43			12.56	4.78	-0.54	-0.15		12.56	7.85	-0.35	0.3		12.52	15.62	-0.1	0.07		12.72	15.68	-2.2	0.83
12.68	5.38	-0.46	0.03		12.68	10.98	-0.27	-1.29		12.6	15	1.4	-0.06		12.64	24.63	-0.59	-1.76			12.6	4.91	-0.96	-0.06		12.6	7.75	-0.49	0.86		12.56	15.03	1.31	-0.49		12.76	16.71	-1.09	1.15
12.72	5.11	-0.54	-0.06		12.72	10.57	-0.13	-1.2		12.64	16.25	0.24	0.32		12.68	22.03	-1.05	-1.51			12.64	4.89	-0.52	-0.13		12.64	7.97	-0.01	0.74		12.6	13.53	0.86	-0.38		12.8	16.16	-0.82	1.37
12.76	4.54	-0.27	-0.05		12.76	10.45	-0.46	-1.1		12.68	17.35	1.61	-0.2		12.72	22.43	0.01	-0.31			12.68	4.82	-0.85	-0.17		12.68	9.42	-0.31	0.05		12.64	14.84	-0.03	-0.24		12.84	16.5	0.87	0.26
12.8	2.64	-0.1	-0.06		12.8	9.84	0.15	-0.78		12.72	17.74	1.14	-1.3		12.76	23.13	1.66	-0.41			12.72	4.98	-0.71	-0.03		12.72	9.8	-0.83	-0.52		12.68	13.3	-0.31	-0.32		12.88	15.5	0.19	-0.35
12.84	5.88	-0.59	0.17		12.84	9.17	0.99	-0.24		12.76	18.11	1.32	-2.12		12.8	22.64	1.15	-0.81			12.76	5.07	-0.96	-0.13		12.76	9.09	-0.2	-0.86		12.72	13.36	0.63	0.21		12.92	18.15	0.57	-1.07
12.88	5.27	-0.46	0.06		12.88	9	0.6	0.2		12.8	18.52	-0.31	-1.85		12.84	21.95	0.2	-0.2			12.8	4.39	-0.73	-0.05		12.8	9.39	-0.24	-0.97		12.76	13.57	0.65	0.81		12.96	16.75	-0.08	-0.98
12.92	5.4	-0.03	0		12.92	10.11	-0.31	0.31		12.84	18.62	1.14	-1.71		12.88	22.03	2.21	-0.27			12.84	4.63	-0.21	0.21		12.84	9.03	-0.37	-0.94		12.8	13.68	0.96	0.82		13	16.8	0.07	-0.49
12.96	4.56	-0.31	-0.03		12.96	11.06	-0.13	0.15		12.88	18.71	0.03	-3.09		12.92	21.67	0.62	-0.37			12.88	4.32	-0.24	-0.01		12.88	9.2	-0.71	-0.98		12.84	14.18	1.63	0.17		13.04	16.32	-1	-1.11
13	4.69	-0.35	0		13	9.93	1.08	-0.17		12.92	15.68	2.01	-1.95		12.96	21.58	0.1	-0.86			12.92	4.41	-0.57	0		12.92	9.14	-0.74	-1.07		12.88	13.24	2.19	-0.17		13.08	17.56	-0.94	-0.54
13.04	4.8	-0.38	0		13.04	9.34	0.52	-0.34		12.96	16.05	0.57	-1.43		13	21.9	0.93	-1.96			12.96	3.68	-0.71	0.03		12.96	8.11	-0.44	-1.07		12.92	12.33	1.82	0.12		13.12	17.3	-1.74	-1.48
13.08	5.07	-0.24	0.15		13.08	9.44	0.71	-0.27		13	14.93	-1.22	-0.03		13.04	21.87	-0.26	-2.16			13	2.64	-0.43	-0.13		13	7.25	0.38	-0.66		12.96	12.81	1.64	0.21		13.16	19.51	-0.82	-2.53
13.12	4.87	-0.21	0.21		13.12	10	0.08	-0.24		13.04	14.92	-2.26	-0.2		13.08	20.88	1.51	-1.11			13.04	4.1	-0.35	0.07		13.04	8.16	-0.88	-0.48		13	12.56	0.2	0.57		13.2	15.8	-1.52	0.24
13.16	5.24	-0.03	0.15		13.16	8.82	0.12	-0.35		13.08	13.94	-0.88	0.21		13.12	20.65	2.04	-0.26			13.08	3.53	-0.13	0.01		13.08	7.11	-0.99	-0.44		13.04	13.49	-0.23	0.49		13.24	19.75	-3.28	-0.63
13.2	5.9	-0.41	0		13.2	8.35	-1.29	0.15		13.12	13.95	-2.22	0.51		13.16	20.66	0.8	-0.52			13.12	3.37	-0.46	-0.03		13.12	8.64	-0.74	-0.08		13.08	13.86	1.07	-0.38		13.32	14.63	-3.9	0.62
13.24	5.29	0.28	-0.19		13.24	11.27	1.11	0.19		13.16	12.57	-0.1	0.2		13.2	21.07	1.31	-0.57			13.16	5.6	-0.13	0.15		13.16	8.16	1.15	-0.1		13.12	13.72	0.52	-0.46		13.36	15.19	-1.4	0.41
13.28	4.87	0.48	-0.17		13.28	9.08	0.17	0.37		13.2	12.12	-1.3	1.18		13.24	21.19	-0.24	-0.98			13.2	4.91	-0.24	0		13.2	7.37	0.65	0.05		13.16	13.33	0.03	-1.48		13.4	14.84	-1.25	0.52
13.32	3.79	0.51	-0.2		13.32	10.88	0	-0.06		13.24	14.22	-0.89	0.98		13.28	22.11	0.03	-0.54			13.24	3.81	0.35	0.06		13.24	7.02	1.15	0.6		13.2	11.86	1.54	-1.61		13.44	14.29	-0.6	1.19
13.36	5.57	0.41	0		13.36	9.78	0.91	-0.2		13.28	13.67	-0.38	0.63		13.32	22.04	1.77	-0.57			13.28	4.41	-0.13	0		13.28	8.26	0.49	0.73		13.24	12.77	-0.83	-0.17		13.48	15.55	-1.64	0.66
13.4	5.07	0.41	0.08		13.4	9.66	0.52	-0.27		13.32	11.67	-0.15	-0.54		13.36	21.02	1.83	-0.3			13.32	4.32	0.34	0		13.32	7.58	0.35	0.76		13.28	12.39	-1.65	0.01		13.52	16.35	0.15	-0.13
13.44	5.42	0.62	0.08		13.44	10.33	0.51	-0.62		13.36	11.65	-1.37	-0.03		13.4	19.85	2.84	0.08			13.36	4.32	0.17	-0.03		13.36	8.39	0	0.7		13.32	12.65	-1.37	-0.19		13.56	13.81	-0.68	0.31
13.48	5.35	0.15	-0.13		13.48	9.91	2.22	-1.11		13.4	14.36	-0.71	0.41		13.44	21.35	1.2	0			13.4	4.47	0.23	0.03		13.4	7.76	0.44	0.68		13.36	12.89	-1.37	-0.28		13.6	15.44	-2.44	-0.13
13.52	4.74	-0.01	-0.26		13.52	8.99	1.9	-1.19		13.44	14.12	-0.2	0.01		13.48	21.38	0.91	-0.4			13.44	4.82	-0.1	-0.05		13.44	8.22	-0.35	0.74		13.4	12.57	-1.3	-0.24		13.64	15.77	-1.57	-0.82
13.56	4.82	0.17	-0.17		13.56	9.44	1.73	-0.91		13.48	14.37	1.09	-0.3		13.52	21.77	-0.71	-0.62			13.48	5.53	-0.23	0.08		13.48	8.38	-0.89	0.55		13.44	12.03	-0.86	0.15		13.68	17.77	-1.88	-0.92
13.6	4.21	0.08	-0.08		13.6	8.92	0.98	-0.87		13.52	11.46	0.74	0.68		13.56	19.77	2.43	-0.63			13.52	6.01	-0.24	0.1		13.52	8.21	-1.79	0.24		13.48	13.42	-1.48	-0.03		13.72	16.15	-2.51	-0.4
13.64	4.67	0.65	-0.03		13.64	9.39	1.53	-0.71		13.56	14.18	-0.26	0.59		13.6	18.44	3.29	0.87			13.56	4.83	0.06	-0.03		13.56	8.38	-2.23	-0.01		13.52	11.9	-0.88	0.03		13.76	18.34	0.37	0.21
13.68	4.61	0.48	0.06		13.68	8.57	1.13	-0.86		13.6	16.12	1.2	-1.13		13.64	19.41	0	0.92			13.6	3.68	0.17	-0.17		13.6	8.33	-1.75	-0.15		13.56	12.3	-0.78	0.34		13.8	18.71	0.7	-0.98
13.72	4.34	0.37	0.03		13.72	9.21	0.82	-0.76		13.64	13.95	1.31	-0.98		13.68	19.25	-1.57	1.38			13.68	2.59	-0.63	-0.23		13.64	7.9	-1.27	-0.08		13.6	12.44	0.38	-0.01		13.84	15.98	0.38	-0.52
13.76	4.54	-0.08	0.1		13.76	8.69	1.32	-0.65		13.68	10.23	2.43	0.32		13.72	19.04	-1.04	1.02			13.72	4.45	-0.15	-0.08		13.68	8.86	-1.18	-0.15		13.64	12.8	0.78	-0.05		13.88	17.77	0.13	-1.24
13.8	4.71	0.17	0.24		13.8	7.76	0.76	-0.12		13.72	11.84	-1.15	2.01		13.76	18.79	-1.79	0.24			13.76	4.43	-0.46	-0.01		13.72	8.34	-1.15	-0.24		13.68	11.71	-0.63	0.34		13.92	17.9	1	-1.04
13.84	4.17	-0.41	0.15		13.84	8	1.38	0.08		13.76	13.3	-0.87	1.73		13.8	18.99	-1.41	0.12			13.8	3.95	-0.31	0		13.76	9.12	-1.54	-0.26		13.72	14.3	0.06	0.52		13.96	16.36	1.27	-0.52
13.88	3.79	-0.49	0		13.88	7.53	1.25	0.38		13.8	13.33	-0.38	1.32		13.84	18.97	-1.15	0.41			13.84	3.04	-0.91	-0.12		13.8	8	-1.05	-0.23		13.76	13	1.6	-0.51		14	16.24	2.63	-0.3
13.92	4.72	-0.68	0.2		13.92	7.31	1.25	0.74		13.84	14.04	-1.48	0.43		13.88	18.54	-0.41	0.63			13.88	4.52	-0.24	0.2		13.84	7.97	-1.32	-0.2		13.8	12.34	0.91	-0.31		14.04	12.38	1.85	1.63
13.96	4.72	-0.03	0.23		13.96	7.9	1.09	1		13.88	13.45	-2.08	-0.35		13.92	19.57	-1.09	-0.1			13.92	5.09	0	0.12		13.88	7.9	-0.63	-0.12		13.84	11.55	0.05	-0.13		14.08	17.1	0.19	1.95
14	4.54	-0.68	0.19		14	8.85	1.13	0.99		13.92	14.13	-1.09	-0.1		13.96	19.51	-0.71	-0.17			13.96	4.85	-0.1	0.19		13.92	6.92	0.24	0.03		13.88	12.8	-0.93	0		14.12	16.49	0.43	0.66
14.04	4.83	-0.57	0.41		14.04	8.96	0.71	0.82		13.96	14.93	-1.61	-0.38		14	19.61	-1.42	-0.15			14	4.89	-0.13	0.2		13.96	7.71	-0.35	0.13		13.92	12.31	-1.73	-0.49		14.16	13.6	-0.34	1.03
14.08	4.56	-0.99	0.38		14.08	8.65	0.86	0.46		14	18.09	0.48	-0.93		14.04	19.64	-2.85	-1.04			14.04	4.83	0.01	0.17		14	7.28	-0.74	0.07		13.96	11.63	-0.27	-0.46		14.2	15.17	-2.61	1.11
14.12	5.31	-1.19	0.37		14.12	9.18	0.3	0.6		14.04	16.18	-1.72	-1.37		14.08	18.98	-0.92	-1.09			14.08	4.91	-0.15	0.17		14.04	8.72	-0.97	0.34		14	11.46	-0.34	-0.27		14.24	14.48	-2.21	1.2
14.16	5.13	-0.98	0.27		14.16	8.86	0.51	0.63		14.08	15.59	-0.37	-1.19		14.12	20.18	-0.27	-0.54			14.12	4.98	0	0.21		14.08	9.26	-0.46	0.63		14.04	12.16	-0.08	0.49		14.28	15.73	-2.7	0.48
14.2	5.05	-1.03	0.17		14.2	8.74	0.48	0.63		14.12	16.94	0.46	-1.53		14.16	20.94	-0.57	-0.15			14.16	4.74	-0.27	0.21		14.12	8.07	-0.21	0.57		14.08	11.01	-0.49	0.68		14.32	16.53	-1.21	0.57
14.24	4.94	-0.86	0.01		14.24	8.37	0.62	0.63		14.16	14.81	0.27	-1.03		14.2	21.34	2.76	-0.1			14.2	4.63	-0.05	0.17		14.16	7.68	-0.06	0.68		14.12	11.62	0.65	0.82		14.36	15.36	-0.24	0.13
14.28	5.24	-1.03	0.05		14.28	8.26	0.31	0.62		14.24	14.39	-1.47	2.36		14.24	19.02	1.05	0.28			14.24	4.87	-0.07	0.24		14.2	7.68	-0.74	0.74		14.16	12.12	0.48	0.49		14.4	13.74	0.83	0.71
14.32	5.71	-0.63	0.13		14.32	8.28	0.24	0.63		14.28	15.51	0.41	1.72		14.28	19.76	-1.71	1.15			14.28	4.85	0.06	0.24		14.24	7.2	-1.89	0.93		14.2	11.54	1.04	0.68		14.44	13.3	-0.8	0.78
14.36	5.15	-0.74	0.1		14.36	8.21	0.3	0.7		14.32	14.25	1.1	1.71		14.32	20.01	-1.79	-0.93			14.32	4.69	0	0.23		14.28	7.24	-0.98	1.03		14.24	13.1	-1.43	0.55		14.48	15.09	-2.09	0.38
14.4	5.42	-0.98	0.07		14.4	8.43	0.13	0.71		14.36	15.12	0.66	0.73		14.36	21.24	-0.17	-1.21			14.36	4.82	0.15	0.2		14.32	7.15	-0.2	1.1		14.28	14.35	0.85	-0.57		14.52	13.72	-0.43	0.59
14.44	5.64	-0.51	0.06		14.44	8.13	0.31	0.68		14.4	14.69	-0.54	-0.1		14.4	20.1	1.05	-1.26			14.4	4.69	-0.03	0.28		14.36	8.9	0.38	1.03		14.32	15.57	0.82	-1.18		14.56	13.95	0.05	0.76
14.48	4.96	-0.63	0.1		14.48	7.85	0.24	0.68		14.44	14.72	-0.1	-0.03		14.44	17.53	1.59	-0.55			14.44	4.91	0.13	0.23		14.4	7.55	-0.66	0.73		14.36	14.67	-0.68	-0.6		14.6	12.57	-0.32	1.03
14.52	5.24	-0.41	0.1		14.52	8.2	0.06	0.62		14.48	14.5	-0.49	0.1		14.48	18.05	2.71	-0.15			14.48	4.98	-0.1	0.2		14.44	7.32	-0.2	0.6		14.4	15.41	0.98	-0.4		14.64	14.19	0.48	1.48
14.56	4.98	-0.77	0.13		14.56	8.17	0.68	0.59		14.52	14.73	0.74	0.76		14.52	19.91	4.32	0.24			14.52	5.11	0.1	0.23		14.48	6.84	0.46	0.38		14.44	15.26	0.85	-0.92		14.68	15.79	-0.15	1.3
14.6	5.07	-0.87	0.01		14.6	7.68	-0.31	0.85		14.56	15.86	1.08	0.94		14.56	17.61	2.8	1.04			14.56	5.27	0.24	0.12		14.52	7.45	0.19	0.26		14.48	15.55	0.43	-1.04		14.72	15.12	-0.46	0.54
14.64	5.95	-0.24	0.15		14.64	8.25	-0.99	0.76		14.6	15.62	1.19	0.62		14.6	19.47	0.57	1.42			14.6	4.83	0.48	0		14.56	6.44	0.44	0.13		14.52	14.32	2.21	-0.3		14.76	15.96	-2.15	0.38
14.68	4.63	0.28	-0.01		14.68	8.72	-0.98	0.41		14.64	16.73	0.31	0.15		14.64	19.31	-0.97	-0.13			14.64	4.83	0.24	-0.03		14.6	7	0.28	0.15		14.56	12.95	2.07	0.08		14.8	15.47	-1.86	0.08
14.72	4.25	-0.13	0.15		14.72	9.04	-0.49	0.1		14.68	16.52	0.31	-0.24		14.68	17.87	-1.37	-0.07			14.68	4.34	0.27	-0.01		14.64	6.44	0	0.1		14.6	12.33	2.25	-0.43		14.84	16.71	-0.6	0.77
14.76	5.22	-0.13	0.3		14.76	8.99	-0.97	-0.06		14.72	17.5	0.74	-0.44		14.72	18.59	-0.31	0.68			14.72	4.5	0.93	-0.13		14.68	7.34	-0.12	0.31		14.64	13.3	0.68	0.06		14.88	16.6	0.91	0.71
14.8	5.16	-0.06	0.31		14.8	9.86	-0.55	-0.31		14.76	15.27	0.85	0.15		14.76	17.56	-3.86	-0.19			14.76	4.54	0.26	-0.13		14.72	7.14	-0.2	0.17		14.68	13.87	1.13	0.17		14.92	18.28	1.71	0.92
14.84	5.15	-0.41	0.2		14.84	8.59	0.15	-0.37		14.8	16.27	0.26	0.54		14.84	16.73	-0.35	0.23			14.8	4.39	0.7	-0.06		14.8	9.29	-0.46	0.35		14.72	11.56	-0.13	0.27		14.96	16.95	0.65	0.51
14.88	5.29	-0.19	0.27		14.88	7.09	0.01	0.17		14.84	16.96	-1.32	0.03		14.88	15.94	-0.03	-0.08			14.84	4.27	0.35	-0.06		14.84	9.04	-0.03	-0.03		14.76	12.5	-0.27	1.05		15	14.56	2.04	0.6
14.92	5.51	-0.54	0.17		14.92	7.91	-1.29	0.62		14.88	17.73	-1.49	-0.06		14.92	15.7	0.92	0.8			14.88	3.68	0.38	0		14.88	9.96	0.54	-0.3		14.8	12.13	0.63	0.94		15.04	17.15	-1.53	0.93
14.96	5.53	0	0.15		14.96	8	-1.46	0.59		14.92	16.59	0.21	-0.55		14.96	16.41	0.98	1.62			14.92	3.51	0.03	0.06		14.92	10.93	1.4	-0.6		14.84	14.47	-0.13	0.68		15.08	14.74	1.85	1.75
15	5.26	-0.49	0.17		15	7.16	-0.68	0.68		14.96	16.82	-0.66	-1.16		15	16.26	-0.06	2.04			14.96	4.39	-0.03	0.17		14.96	9.62	0.65	-0.46		14.88	16.57	-0.55	-0.13		15.12	18.19	2.74	-0.48
15.04	5.27	-0.31	0.15		15.04	7.49	-0.88	0.65		15	16.32	-0.86	-1.53		15.04	16.51	-0.7	1.73			15	4.21	-0.03	0.1		15	10.8	0.21	-0.71		14.92	15.29	0.86	-0.55		15.16	16.74	0.24	0.06
15.08	5.09	-0.03	0.24		15.08	8.57	-1.31	0.62		15.04	16.23	-0.93	-1.24		15.08	16.7	-0.46	1.44			15.04	4.39	-0.17	0.27		15.04	11.11	0.3	-1.6		14.96	13.52	-0.06	-0.13		15.2	15.67	-0.6	0.83
15.12	4.98	-0.71	0.15		15.12	7.32	-0.76	0.94		15.08	16.15	-0.8	-1.26		15.12	15.88	0.17	1.76			15.08	4.25	0	0.32		15.08	9.82	0.93	-1.49		15	13.4	-0.35	0.43		15.24	17.62	-1.15	-0.24
15.16	5.11	-0.86	0.1		15.16	7.5	-0.13	1.3		15.12	16.7	-0.38	-0.41		15.16	15.98	0.41	1.75			15.12	4.78	0.23	0.28		15.16	10.57	1.38	-0.71		15.04	16.44	-2.2	0		15.28	15.65	-0.46	0.27
15.2	4.67	-0.3	0.27		15.2	8.56	-0.24	1.43		15.16	18.52	0.17	-0.48		15.2	14.31	-0.4	2.32			15.16	4.41	-0.1	0.35		15.2	9.34	2.72	-0.81		15.08	14.36	-0.83	-0.6		15.32	17.84	-0.65	0.43
15.24	4.76	-0.06	0.38		15.24	9.51	0.06	1.16		15.2	17.82	0.08	-0.89		15.24	15.99	-1.6	2.47			15.2	4.47	-0.08	0.35		15.24	8.47	1.24	-0.31		15.12	13.04	-0.46	-0.65		15.36	17.72	0.2	0.51
15.28	4.6	0.2	0.38		15.28	10.49	-0.87	0.23		15.24	17.5	-0.08	-1.26		15.28	18.21	-0.52	1.37			15.24	4.65	-0.06	0.38		15.28	8.95	1.52	-0.24		15.16	15.26	0.44	0.03		15.4	17.72	0.46	-0.1
15.32	4.61	0.32	0.49		15.32	9.96	0.7	-0.54		15.28	18.17	0.85	-2		15.32	17.36	-1.18	0.82			15.28	4.3	-0.27	0.43		15.32	9.17	0.89	-0.27		15.2	14.71	1.25	-0.28		15.44	18.99	-0.43	-0.54
15.36	4.87	-0.35	0.51		15.36	9.8	0.52	-0.65		15.32	16.95	0.76	-1.37		15.36	16.95	-1.95	1.37			15.32	4.76	0	0.41		15.36	9	1.15	-0.13		15.24	13.54	1.21	0		15.48	18.05	-0.74	-0.4
15.4	4.89	-0.12	0.27		15.4	9.05	0.63	-0.49		15.36	17.8	-0.73	-1.13		15.4	16.61	-0.07	0.96			15.36	4.63	-0.28	0.38		15.4	9.6	0.38	-0.23		15.28	12.93	1.36	0.03		15.56	18.01	-1.63	1.74
15.44	4.85	-0.21	0.2		15.44	10.45	0.65	-0.13		15.4	17.74	-1.07	-1.22		15.44	15.86	-1.26	-0.12			15.4	4.25	0.1	0.57		15.44	9.38	-0.31	-0.34		15.32	13.51	0.87	0.19		15.6	18.18	-0.68	-0.13
15.48	4.08	-0.2	0.05		15.48	10.27	0.32	0.2		15.44	17.05	1.19	-1.1		15.48	17.62	-0.12	-0.44			15.44	4.6	0.1	0.68		15.48	8.79	0.15	-0.51		15.36	13.6	0.62	0.35		15.64	17.22	0	-0.66
15.52	5.35	0.28	0		15.52	9.91	-0.21	0.46		15.48	17.46	-0.2	-0.49		15.52	17.45	-0.24	-0.65			15.48	4.1	0.38	0.6		15.52	7.42	0.21	-0.17		15.4	13.16	-0.46	-0.03		15.68	17.18	1.51	0.51
15.56	4.69	0	-0.07		15.56	10.62	0.4	0.46		15.52	17.83	-1.38	-0.01		15.56	17.13	0.94	-0.49			15.52	4.06	1.04	0.63		15.56	7.59	-0.06	-0.13		15.44	12.03	-1.26	-0.54		15.72	17.94	1.35	-0.27
15.6	4.93	0.34	-0.23		15.6	10.27	0.23	0.43		15.56	17.17	-2.51	-0.17		15.6	18.93	1.72	-0.2			15.56	4.63	0.99	0.54		15.64	6.62	0.74	1.02		15.48	11.06	-0.57	0.15		15.76	16.35	2.58	-0.31
15.64	4.43	1.05	-0.03		15.64	10.37	0.26	0.24		15.6	17.62	-0.78	-1.03		15.64	18.58	1.93	-0.98			15.6	5.18	0.46	0.55		15.68	7.89	0.76	0.91		15.52	12.26	0.1	0.57		15.8	16.88	0.13	-0.03
15.68	4.89	0	-0.2		15.68	10.05	0.06	0.17		15.64	17.73	0.98	-1.38		15.68	16.67	0.2	0			15.64	5.37	0.03	0.31		15.72	9.75	-0.15	0.86		15.56	12.88	0.98	0.41		15.84	17.26	-0.37	0.19
15.72	4.32	0.52	-0.12		15.72	10.84	-0.41	0		15.68	17.2	1.38	-1.07		15.72	20.2	-0.54	-0.21			15.68	5	0.7	0.15		15.76	10.44	-0.96	0.06		15.6	12.74	0.38	0.12		15.88	15.8	0.6	0.71
15.76	4.19	0.65	0		15.76	10.45	-0.26	-0.27		15.72	16.61	0.87	-0.15		15.76	19.85	0.48	-2.76			15.72	4.89	0.81	0.15		15.8	9.08	-0.57	-0.66		15.64	12.13	0.91	0.2		15.92	15.92	-1.09	0.71
15.8	4.87	0.98	0.07		15.8	10.27	-0.43	-0.34		15.76	16.59	0.31	0.76		15.8	18.84	-2.22	-1.9			15.76	4.82	0.6	0.08		15.84	9.3	-0.73	-0.46		15.68	13.14	0.1	-0.07		15.96	16.87	-2.19	0.43
15.84	5.22	0.49	0.12		15.84	10.4	0.46	-0.35		15.8	17.05	0.85	0.31		15.84	20.27	-3.39	-0.37			15.8	4.67	0.73	-0.07		15.88	9.48	-0.37	0.03		15.72	13.72	-0.4	-0.03		16	17.47	0.51	0.54
15.88	4.94	-0.38	0.21		15.88	11.02	0.19	-0.2		15.84	17.64	-1.19	0.1		15.88	18.52	-1.73	-1.38			15.84	4.74	0.15	-0.03		15.92	10.92	0.15	-0.05		15.76	13.12	0.15	0.32		16.04	18.38	-0.44	0.24
15.92	5.15	-0.15	0.13		15.92	10.32	0.4	-0.27		15.88	17.58	0.01	-0.73		15.92	17.71	-1.9	-0.52			15.88	4.85	0.17	-0.28		15.96	9.07	0.17	-0.26		15.8	15.36	-0.68	-0.35		16.08	16.01	1.05	1.31
15.96	5.07	-0.21	0.1		15.96	10.8	-0.49	-0.38		15.92	16.4	1.08	-1.11		15.96	19.58	-1.36	0.63			15.92	4.78	0.43	-0.31		16	10	-0.06	-0.24		15.84	13.51	-1.14	-0.23		16.12	17.27	-0.71	0.54
16	5.22	0.06	0.12		16	11.11	-0.01	-0.34		15.96	15.35	1.26	-0.06		16	21.31	-0.82	0.15			15.96	4.63	0.34	-0.32		16.04	9.74	0	-0.23		15.88	13.86	-0.19	0.03		16.16	17.68	-1.79	0.19
16.04	4.91	-0.35	0.15		16.04	11.11	-0.21	-0.52		16	16.64	1.48	-0.19		16.04	20.57	0.63	0.19			16	4.65	0.46	-0.28		16.08	11.06	0.35	-0.17		15.92	14.35	-1.03	0.38		16.2	17.2	0.94	1.64
16.12	5.02	-0.46	0.17		16.08	11.41	-0.31	-0.6		16.04	16.38	-0.65	0.13		16.08	20.73	1.08	0.65			16.04	4.36	0.2	-0.2		16.12	9.26	0.2	-0.03		15.96	13.42	-0.41	0.49		16.24	17.96	0.85	1.05
16.16	4.34	0	0.13		16.12	11.59	0.37	-0.65		16.08	15.37	0.34	-0.03		16.12	23.42	-0.4	0.49			16.08	4.43	0.4	-0.15		16.16	10.23	0.17	-0.06		16	14.51	0	-0.08		16.28	19.91	0.19	-0.35
16.2	4.78	-0.2	0.15		16.16	11.38	0	-0.78		16.12	15.39	1.59	0.4		16.16	22.02	0.05	-0.77			16.12	4.63	0.1	-0.19		16.2	9.7	0.97	-0.38		16.04	14.33	-0.34	0.12		16.32	19.93	-0.27	-0.34
16.24	5.15	-0.1	0.26		16.2	11.5	0.63	-0.78		16.16	15.24	0	0.51		16.2	22.55	0.92	-1.08			16.16	4.49	0.19	-0.24		16.24	10.05	0.93	-0.43		16.08	15.06	0.91	-0.06		16.36	19.53	-2.09	-0.65
16.28	4.56	0.07	0.19		16.24	11.42	0.82	-0.87		16.2	15.92	-1.49	-0.35		16.24	22.84	0.89	-0.71			16.2	4.21	0.38	-0.13		16.28	9.43	1.14	-0.31		16.12	13.1	0.49	-1.15		16.4	18.44	-0.71	-1.05
16.32	4.72	-0.03	0.24		16.28	10.45	0.2	-0.6		16.24	13.69	-2.33	0.27		16.28	20.09	0.91	0.65			16.24	4.41	-0.03	-0.23		16.32	8.46	0.73	0.46		16.16	15.09	-0.07	-0.6		16.44	18.86	-0.96	-0.26
16.36	4.83	-0.1	0.24		16.32	9.82	0.77	-0.34		16.28	15.16	-0.12	0.77		16.32	20.84	-0.68	1.13			16.28	4.43	0.38	-0.17		16.36	9.71	-0.6	0.68		16.2	15.12	-1.16	0.06		16.48	21.02	-2.28	0.78
16.4	4.65	0.12	0.27		16.36	9.54	0.17	-0.15		16.32	14.85	1.54	0.21		16.36	22.49	-0.93	-0.03			16.32	4.17	0.49	-0.15		16.4	9.74	0.66	0.35		16.24	14.93	-0.27	0.26		16.52	20.26	-0.74	0.06
16.44	4.78	-0.03	0.37		16.4	9.66	-0.26	0.2		16.36	16.75	-1.07	1.37		16.4	21.69	2.09	-0.98			16.36	4.19	0.31	-0.12		16.44	10.11	0.63	0.24		16.28	13.44	0.78	0.44		16.56	20.64	-0.82	-1.05
16.48	5.07	0.05	0.32		16.44	9.04	0.23	0.63		16.4	17.49	-2.43	0.74		16.44	21.55	2.15	-0.06			16.4	4.41	-0.19	-0.19		16.48	9.54	0.6	-0.1		16.32	13.18	1.55	0.06		16.6	20.39	-2.2	-1.74
16.52	5.11	0.51	0.31		16.48	8.63	0.1	1.25		16.44	16.4	-1.02	-0.34		16.48	21.15	-0.03	0.27			16.44	3.99	0.62	-0.1		16.52	10.04	0.27	-0.12		16.36	13.15	0.15	0.13		16.64	19.49	-2.85	-1.54
16.56	5.05	0.57	0.31		16.52	9.52	0.35	1.44		16.48	17.77	0.65	-1.03		16.52	22.2	1.32	0.74			16.48	3.9	0.27	-0.01		16.56	9.26	-0.1	-0.31		16.4	14	-0.94	0.52		16.68	19.13	0.24	-0.71
16.6	4.8	0.31	0.13		16.56	9.35	0.49	1.3		16.52	15.12	-1.41	-0.48		16.56	21.52	1.48	-0.27			16.52	4.43	-0.12	-0.13		16.6	8.68	-0.49	-0.38		16.44	13.12	0.76	0.81		16.72	19.48	-2.14	0.76
16.64	4.43	0	0.1		16.6	10.11	0.17	0.82		16.56	15.37	-2.28	0.19		16.6	19.87	1.53	-0.78			16.56	3.9	1.09	-0.06		16.64	8.41	-0.06	-0.31		16.48	13.15	0.98	0.76		16.84	19.52	1.2	0.23
16.68	5.57	0.13	0.2		16.64	10.27	0.65	0.57		16.6	17.02	0.52	0.41		16.64	20.06	-1.31	-0.52			16.6	3.53	0.05	0		16.68	8.65	0.27	-0.21		16.52	13.08	0.19	1.18		16.88	18.9	1.22	-0.24
16.72	4.05	0.1	0		16.68	11.36	0	-0.01		16.64	16.24	0.71	0.06		16.68	22.66	0.66	-0.83			16.64	4.27	0.24	-0.01		16.72	7.73	0.41	0.15		16.56	12.8	1.85	0.76		16.92	19.82	3.06	0
16.76	4.63	0.19	0.03		16.72	9.31	0.12	-0.21		16.68	15.46	1.87	0.46		16.72	23.3	1.32	-1.31			16.68	3.86	0.3	0		16.76	8.73	0.24	0.28		16.6	11.99	1.52	0.52		16.96	18.72	3.28	0.38
16.8	4.54	-0.06	0.15		16.76	9.57	0.01	-0.13		16.72	15.21	3.29	0.6		16.76	22.59	1.18	-1.19			16.72	3.92	0.65	0		16.8	9.36	-0.6	0.31		16.64	11.77	0.94	0.65		17	21.61	3.4	1.44
16.84	4.39	-0.06	0.1		16.8	10.1	-0.66	-0.07		16.76	17.18	2.87	1.09		16.8	21.57	-0.49	0.37			16.76	3.59	0.43	0.07		16.84	8.82	-0.99	0		16.68	12.17	-1.14	1.05		17.04	19.06	1.76	-0.49
16.88	3.95	0.24	0.15		16.84	10.66	-1.19	-0.13		16.8	18.44	2.54	0.77		16.84	21.58	-0.76	0.63			16.8	3.88	0.6	0.15		16.88	8.78	-1.54	-0.08		16.72	11.65	0.43	1.08		17.08	19.26	2.29	-1.3
16.92	4.06	0.32	0.08		16.88	10.1	-0.96	-0.05		16.84	15.88	0.87	-0.1		16.88	19.91	-0.35	0.19			16.84	3.55	0.06	0.12		16.92	8.56	-1.11	-0.21		16.76	12.65	0.26	1.2		17.12	17.46	0.87	-0.98
16.96	4.41	0	0.35		16.92	10.58	-0.71	0		16.88	15.54	0.44	0.23		16.92	22.56	-2.26	-0.43			16.88	4.14	0.26	0.1		16.96	8.6	-1.18	-0.12		16.8	13.13	0.76	1.47		17.16	19.51	-0.52	-0.1
17	4.78	-0.19	0.3		16.96	10.23	-0.26	0.03		16.92	16.12	-0.2	0.08		16.96	20.9	-0.66	-1.53			16.92	3.7	0.34	0.15		17	7.77	-1.48	0.07		16.84	12.39	1.03	0.74		17.24	20.26	1.16	0.49
17.04	4.67	-0.15	0.24		17	9.69	-0.81	0.31		16.96	15.95	-0.48	-0.03		17	21.73	0.82	-1.54			16.96	3.86	0.2	0.17		17.04	7.8	-0.35	0.46		16.88	12.12	-0.1	0.68		17.28	21.02	-0.94	-1.42
17.08	4.85	0.1	0.31		17.04	9.07	-0.05	0.52		17	15.29	-0.57	-0.08		17.04	20.81	1.75	-1.2			17	3.9	0.31	0.17		17.08	8.3	-0.57	0.65		16.92	12.44	0.82	-0.15		17.32	19.03	-1.89	-1.3
17.12	4.85	0.07	0.31		17.08	8.96	-0.62	0.66		17.04	15.87	0	-0.63		17.08	19.97	1.79	-0.43			17.04	3.83	0.38	0.06		17.12	9.22	-1.75	0.52		16.96	9.88	1.04	-0.54		17.36	18.47	1.44	-0.52
17.16	4.72	-0.15	0.31		17.12	9.35	0.03	0.98		17.08	15.17	0.46	-0.66		17.12	21.08	0.32	0.46			17.08	3.62	0.31	0.19		17.16	8	-1.46	0.03		17	10.23	1.09	0.3		17.4	18.73	-2.2	-0.34
17.2	4.58	-0.31	0.35		17.16	9.44	0.41	0.63		17.12	14.09	-0.24	0.32		17.16	22.1	0.2	-0.46			17.12	3.97	0.38	0.21		17.2	9.23	-1.21	-0.4		17.04	12.5	-2.18	0.41		17.44	19.6	-0.01	-1.65
17.24	4.89	-0.03	0.32		17.2	9.47	0.49	0.7		17.16	15.15	-0.92	0.21		17.2	20.44	-0.68	-2.18			17.16	3.44	0.31	0.15		17.24	9.58	-1.21	-1.1		17.08	12.92	-0.41	0.71		17.48	20.29	-3.44	-1.72
17.28	5.07	0.06	0.48		17.24	9.38	0.86	0.62		17.2	15.81	-0.3	-0.41		17.24	20.27	0.15	-1.84			17.2	4.03	0.13	0.19		17.28	8.43	-0.12	-0.99		17.12	13.04	0	1.09		17.52	19.68	-0.26	-0.6
17.32	4.78	0.1	0.52		17.28	9.16	0.86	0.44		17.24	15.44	0.35	-0.24		17.28	20.2	1.04	-0.03			17.24	3.35	0.43	0.1		17.32	8.56	0.24	-0.28		17.16	11.24	0.57	1.59		17.56	20.82	-2.83	-0.41
17.36	5.22	-0.26	0.46		17.32	9.29	0.65	0.4		17.28	15.74	-0.1	-0.6		17.32	20.67	0.71	-0.1			17.28	4.54	0.31	0.17		17.36	9.7	-0.74	0.35		17.2	9.45	0.4	1.79		17.6	16.7	1.37	0.71
17.4	5.33	0.26	0.38		17.36	9.32	1.24	0.51		17.32	16.09	-0.01	0.26		17.36	19.92	-0.63	-0.6			17.32	5.18	0.05	0.27		17.4	9.67	-0.99	0.12		17.24	10.99	-1.71	1.86		17.64	18.03	2.39	1.09
17.44	5.24	0.01	0.38		17.4	9.47	0.73	0.65		17.36	17.55	-1.04	-0.23		17.4	19.93	-0.57	-0.74			17.36	4.01	0.3	0.2		17.44	9.75	-1.37	0.35		17.28	9.8	-1.31	1.6		17.68	16.32	2.01	1.65
17.48	4.65	0.1	0.35		17.44	9.7	0.78	0.8		17.4	17.88	-1.6	-0.3		17.44	18.73	-1.51	-0.6			17.4	1.31	0.49	-0.06		17.48	10.04	-0.98	0.54		17.32	8.7	-0.57	1.38		17.72	16.13	0.82	2.45
17.52	5.22	0.15	0.43		17.48	9.91	0.23	0.71		17.44	19.14	-2.19	-1.02		17.48	17.98	-0.24	-0.38			17.44	5.55	0.27	0.34		17.52	10.63	-0.28	0.2		17.36	11.84	-1.95	1.11		17.76	16.56	-2.28	2.15
17.56	5.07	0	0.24		17.52	10.01	-0.03	0.38		17.48	19.6	-0.74	-1.09		17.52	17.02	-1.78	-0.62			17.48	4.45	0.32	0.24		17.56	10.18	0.26	-0.03		17.4	10.97	-2.55	0.49		17.8	18.35	-1.21	1.27
17.6	5.26	-0.12	0.1		17.56	10.48	-0.34	0.05		17.52	19.26	-0.13	-0.48		17.56	19.83	-1	-0.43			17.52	5.62	0.12	0.43		17.6	9.61	0.31	0.15		17.44	10.49	-0.54	0.76		17.84	18.59	0.21	0.82
17.64	5.4	-0.43	0		17.6	9.39	0.49	-0.06		17.56	18.9	0.65	-0.8		17.6	21.75	-0.2	-1.11			17.56	2.88	0.21	0.07		17.64	10.49	0.07	0.05		17.48	10.81	0.44	1.04		17.88	19.31	-1.33	-1.03
17.68	5.75	-0.52	-0.1		17.64	9.09	0.13	0.3		17.6	18.14	1.15	-0.96		17.64	21.48	0.17	-1.04			17.6	3.99	0.24	0.24		17.68	9.48	0.15	0.01		17.52	10.53	-0.37	1.2		17.92	21.81	-2.37	-1.64
17.72	5.11	-1.04	-0.35		17.68	9.3	0.68	0.03		17.64	18.2	0.03	-0.65		17.68	22.07	-1.31	-1.11			17.64	3.81	0.08	0.31		17.72	10.48	1.04	-0.07		17.56	12.6	-0.98	1.11		17.96	20.25	0.57	-2.05
17.76	5.29	-0.32	-0.41		17.72	9.52	0.71	-0.1		17.68	17.68	0.55	-0.43		17.72	20.48	-1.65	-1.31			17.68	2.38	0.06	0.17		17.76	10.9	-0.41	0		17.6	12.6	-1.93	0.21		18	18.67	2.22	-1.64
17.8	4.27	0.43	-0.38		17.76	9.49	0.46	-0.1		17.72	15.64	-1.04	-0.01		17.76	20.74	-0.34	-0.63			17.72	3.4	0.31	0.28		17.8	10.57	1.42	-0.37		17.64	14.16	-2.09	0.15		18.08	17.61	-1.6	0.57
17.84	4.32	-0.44	-0.38		17.8	9.39	0.15	-0.27		17.76	16.69	-1.27	-0.32		17.8	20.8	-1.09	0.63			17.76	3.42	-0.2	0.41		17.84	10.32	0.6	-0.66		17.68	12.71	-0.7	0		18.12	19.48	0.91	0.43
17.88	4.96	-0.74	-0.74		17.84	9.48	0.27	-0.15		17.8	17.41	0.71	-0.76		17.84	20.12	-0.83	0.43			17.8	3.26	-0.43	0.3		17.88	10.18	0.6	-0.52		17.72	13	-2.56	0.49		18.16	19.07	-0.26	-0.27
17.92	5.07	-0.44	-0.76		17.88	9.75	-0.71	0		17.84	16.39	-0.68	-0.83		17.88	22.16	-0.86	-1.31			17.84	3.22	-0.41	0.31		17.92	10.8	0.65	-0.43		17.76	13.05	-1.93	0.76		18.2	20.53	-0.74	0.38
17.96	4.8	-0.21	-0.78		17.92	8.86	-0.32	0.24		17.88	17.11	0.38	-1.04		17.92	22.11	-0.54	-1.73			17.88	4.65	-0.2	0.51		17.96	10.86	0.44	-0.6		17.8	13.95	-0.43	0.26		18.24	19.95	0.1	0.35
18	4.56	0.03	-0.63		17.96	9.43	-0.57	0.34		17.92	17.92	-0.88	-1.24		17.96	23.01	-2.54	-2.27			17.92	2.78	-0.24	0.15		18	10.53	-0.05	-0.52		17.84	11.65	0.38	0.12		18.28	21.33	-1.1	-0.98
18.04	4.76	0.21	-0.44		18	9.3	0.54	0.24		17.96	17.18	-1.1	-1.47		18	23.13	0.68	-1.79			17.96	2.06	0	0.01		18.04	9.92	0.24	-0.44		17.88	12.16	0.68	0.35		18.32	21	-1.6	-2.22
18.08	5.09	0.35	-0.34		18.04	9.38	0.4	-0.13		18.04	16.94	-0.35	1.07		18.04	23.54	-0.13	-1.2			18	3.81	-0.43	0.17		18.08	10.61	-0.51	-0.6		17.92	11.38	0.1	0.51		18.36	18.31	-4.74	-1.18
18.12	5.15	0.13	-0.35		18.08	9.08	0.8	-0.23		18.08	16.68	0.01	0.97		18.08	22.91	0.06	-1.31			18.04	3.77	-0.1	0.15		18.12	10.1	0.76	-0.76		17.96	12.25	-0.54	0.54		18.4	17.18	-2.17	1.38
18.16	5.24	0.78	-0.37		18.12	10.18	-1.36	-0.43		18.12	16.06	-0.27	0.6		18.12	23.26	0.94	-1.16			18.08	3.75	-0.41	0.1		18.16	8.92	0.35	-0.55		18	13.15	0.98	0.27		18.44	20.61	0.6	0.6
18.2	5.24	0.54	-0.23		18.16	9.3	0.98	-0.1		18.16	16.38	0.15	0.17		18.16	22.92	0	-0.87			18.12	3.57	-0.38	0.1		18.2	9.38	0.24	-0.2		18.04	12.96	-1.41	0.51		18.48	21.32	0.78	-0.93
18.24	5.27	0.55	-0.27		18.2	9.65	0.08	-0.1		18.2	16.62	-0.32	-0.2		18.2	24.36	-0.77	-1.26			18.16	3.77	-0.08	0.01		18.24	8.55	-0.46	0.2		18.08	15.34	-1.71	-0.1		18.52	20.06	1.05	-1.42
18.28	5.24	0.94	-0.24		18.24	8.29	0.2	0.15		18.24	16.59	-0.1	-0.37		18.24	22.82	0.49	-1.2			18.2	3.86	-0.31	0.03		18.28	9.57	0.7	0.26		18.12	15.9	-0.86	-0.63		18.56	19.59	-0.63	-0.71
18.32	4.96	0.44	-0.2		18.28	9.32	0.31	0.1		18.28	17.13	-1.81	-0.48		18.28	22.74	-0.96	-1			18.24	3.83	-0.05	0		18.32	8.88	0.66	0.19		18.16	15.18	-2.41	-0.94		18.6	17.97	-1.44	0.27
18.36	5.13	0.94	-0.23		18.32	9.69	0	0.3		18.32	17.74	-1	0.35		18.32	22.83	0.1	-0.89			18.28	4.03	-0.03	-0.01		18.36	9.05	1.11	0.05		18.2	13.88	1.04	-0.94		18.64	18.4	-0.19	0.78
18.4	4.5	0.71	-0.27		18.36	9.39	-0.12	0.23		18.36	17.73	-2.3	-0.07		18.36	23.37	-0.03	0			18.32	3.79	0.05	0		18.4	9.6	0.89	0.05		18.24	13.26	1.68	-0.13		18.68	19.33	0.49	0.76
18.44	5.26	1.09	-0.13		18.4	9.07	-0.15	0.1		18.4	17.2	-1.41	-0.17		18.4	19.67	-0.1	1.41			18.36	3.68	0.31	0.03		18.44	9.66	-0.1	-0.03		18.28	11.37	0.97	0		18.72	19.88	1.32	-0.34
18.48	6.08	0.6	-0.06		18.44	8.66	0.38	0.03		18.44	16.56	-0.78	-0.6		18.44	23.52	-1.74	0			18.4	3.7	0.1	0.06		18.48	10.27	-0.06	-0.15		18.32	13.85	-0.1	0.23		18.76	17.72	1.57	-0.28
18.52	5.49	0.6	-0.08		18.48	9.18	1.04	0.34		18.48	16.84	-2.49	-0.17		18.48	24.88	0.54	-1.63			18.44	4.03	0.31	0.06		18.52	9.61	0.46	-0.32		18.36	13.21	0.34	0.15		18.8	17.64	1.43	0.68
18.56	5.27	0.57	-0.12		18.52	9.96	0.82	0.54		18.52	16.85	-1.47	0.34		18.52	20.49	-1.15	-0.17			18.48	3.9	0	0.15		18.56	7.98	1.32	-0.03		18.4	12.11	-0.35	0.78		18.84	18.5	1.74	0.57
18.6	5.2	0.43	-0.19		18.56	9.71	1.37	0.41		18.56	16.93	0.31	0.63		18.56	23.26	-1.42	-0.03			18.52	3.75	0.17	0.12		18.6	9.61	-0.01	0.3		18.44	11.51	-1.07	1.42		18.88	18.59	0.54	0.46
18.64	4.72	0.1	-0.32		18.6	9.8	1.59	0.3		18.6	16.59	-1.09	0.06		18.6	22.38	-0.98	-1.42			18.56	3.75	-0.03	0.1		18.64	11.01	0.15	0.52		18.48	11.01	-1.43	1.32		18.92	18.94	0.34	0.96
18.68	6.28	0.03	-0.13		18.64	9.17	1.3	0.24		18.64	16.68	-1.77	-0.07		18.64	22.1	1.47	-1.53			18.6	4.56	-0.1	0.24		18.72	11.1	0.51	-0.24		18.52	11.55	-1.57	1.11		18.96	18.88	-0.59	0.21
18.72	5.2	0.06	-0.27		18.68	8.69	0.93	0.26		18.68	17.32	-2.11	0.03		18.68	23.87	1.86	-0.65			18.64	3.95	-0.05	0.2		18.76	10.08	0.98	-0.37		18.56	12.34	-1.47	0.76		19	17.68	-0.76	0.83
18.76	5.4	-0.06	-0.32		18.72	8.69	0.17	0.23		18.72	16.47	-1.62	0.55		18.72	24.33	0.38	-0.2			18.68	3.33	-0.15	0.1		18.8	9.43	0.93	-0.2		18.6	12.15	-1.6	0.21		19.04	19.18	0.99	0.63
18.8	5.24	0	-0.35		18.76	8.38	1.09	0.57		18.76	17.12	-0.78	1.27		18.76	23.4	1	-1.16			18.72	3.94	-0.32	0.1		18.84	10.1	0.65	-0.41		18.64	11.86	-0.91	0.06		19.08	20.2	1.99	0.46
18.84	5.09	0	-0.38		18.8	8.85	0.57	0.51		18.8	16.75	0.74	1.07		18.8	22.91	-1.71	-1.52			18.76	2.85	-0.13	0.03		18.88	10.27	0.17	-0.6		18.68	11.77	-1.6	-0.57		19.12	16.86	0.08	0.26
18.88	5.02	0.13	-0.35		18.84	9.91	0.27	0.63		18.84	15.8	-0.12	1		18.84	24.19	0.06	-2.03			18.8	3.75	-0.13	0.15		18.92	11.28	0.07	-0.78		18.72	14.04	-0.03	-1.13		19.16	21.69	-0.38	1.24
18.92	5.33	0.05	-0.38		18.88	10.01	0.62	0.35		18.88	15.12	-0.31	1.13		18.88	22.76	0.34	-2.29			18.84	4.1	-0.1	0.1		18.96	11.38	0.24	-0.76		18.76	14.45	1.2	-0.2		19.2	20.12	1.16	-0.7
18.96	4.94	-0.06	-0.35		18.92	10.42	0.24	0.27		18.92	15.38	0.46	0.54		18.92	21.17	0.71	-0.81			18.88	2.66	-0.19	0.1		19	10.84	0.65	-0.71		18.8	14.71	-0.41	0.32		19.24	17.67	0.1	-0.48
19	5.13	-0.03	-0.35		18.96	10.54	1.72	0.23		18.96	14.72	-0.48	0.3		18.96	23.56	-0.1	0.46			18.92	3.92	0	0.23		19.04	10.23	1.22	-0.51		18.84	13.78	-0.43	0.51		19.28	18.61	0.98	0.41
19.04	5.38	0	-0.43		19	10.04	0.52	0.37		19	13.94	-0.4	0.62		19	22.39	-0.2	0.15			18.96	4.98	0.17	0.31		19.08	10.54	0.32	-0.23		18.88	11.65	-1.05	0.94		19.32	16.87	0.76	1.04
19.08	4.91	-0.17	-0.32		19.04	10.11	0.41	0.34		19.04	13.98	-0.13	0.63		19.04	21.81	-2.65	0.32			19	3.7	-0.1	0.15		19.12	10.52	-0.06	-0.13		18.92	12.3	-1.46	1.11		19.36	19.14	0.06	0.76
19.12	4.89	0.03	-0.23		19.08	10.35	0.43	0.3		19.08	15.24	1.18	0.38		19.08	21.04	-2.22	0.38			19.04	2.11	-0.05	0.06		19.16	10.84	0.06	-0.17		18.96	11.99	-1.11	0.92		19.4	19.53	-0.41	0.52
19.16	4.78	0.46	-0.27		19.12	10.32	0.91	0.15		19.12	15.79	-0.71	0.08		19.12	24.27	-1.48	-0.38			19.08	3.86	0.03	0.23		19.2	10.3	0.51	-0.44		19	13.21	-1.67	0.35		19.44	19.81	2.63	0.76
19.2	5.05	0.2	-0.13		19.16	10.39	0.96	-0.06		19.16	15.8	0.89	0		19.16	23.79	0.17	-1.32			19.12	3.97	0.23	0.24		19.24	10.58	0	-0.38		19.04	12.64	-0.32	-0.05		19.48	17.41	2.74	0.62
19.24	4.85	0.32	-0.1		19.2	9.66	0.08	-0.27		19.2	16.15	0.44	-0.27		19.2	24.37	-1.81	-1.42			19.16	3.64	-0.03	0.21		19.28	10.44	0.1	-0.41		19.08	11.06	0.4	0.19		19.52	17.79	1.87	1.22
19.28	4.85	-0.1	-0.15		19.24	11.1	-1.11	-0.2		19.24	15.09	-0.55	-0.48		19.24	22.69	-0.31	-1.03			19.2	3.79	-0.05	0.17		19.32	11.06	-0.93	-0.63		19.12	12.6	-0.43	0.96		19.56	21.5	-0.94	0.23
19.32	5.07	0.15	-0.1		19.28	9.2	-1.19	-0.15		19.28	15.81	-0.91	-0.4		19.28	22.73	-0.31	-1.15			19.24	3.81	-0.07	0.06		19.36	11.59	-0.63	-1.03		19.16	11.96	-1.04	1.4		19.6	19.2	-1.42	-0.13
19.36	4.5	0.35	-0.07		19.32	10.5	-1.54	0.1		19.32	14.84	1.36	0.49		19.32	21.8	0.8	-1.75			19.28	3.2	0.03	0		19.4	10.4	-1.46	-1.09		19.2	12.89	0.24	0.65		19.64	17.96	-0.2	0.57
19.4	6.14	0.24	0.17		19.36	9.34	-1.76	0		19.36	15.19	0.1	0.66		19.36	22.2	0.38	-1.33			19.32	4.12	0.19	0.13		19.44	9.54	-0.55	-0.87		19.24	14.15	0.74	-0.08		19.68	18.71	-1.41	0.38
19.44	2.11	0.17	-0.24		19.4	10.18	-2.65	0.24		19.4	17.01	0.83	0.4		19.4	22.64	2.27	-0.82			19.36	3.88	0.19	0.06		19.48	10.26	-0.15	-0.57		19.28	13.21	1.37	0.63		19.72	18.08	1.81	0.01
19.48	6.21	0.57	0.17		19.44	9.66	-2.04	0.2		19.44	14.58	0.49	-0.1		19.44	21.48	2.09	-0.41			19.4	3.97	-0.12	0.03		19.52	8.73	-0.4	0.17		19.32	13.95	0.52	1.27		19.76	18.18	1.86	-1.46
19.52	4.25	-0.03	0.01		19.48	9.54	-1.22	0.2		19.48	14.28	1.52	0.24		19.48	21.13	2.62	0.24			19.44	4.12	0.13	0.13		19.56	9.26	0.32	0.13		19.36	12.64	1.36	0.68		19.8	17.13	0.76	-1.15
19.56	4.5	0.3	0.01		19.52	9.44	-1.08	0.32		19.52	16.21	0.4	0.82		19.52	22.07	1.66	0.2			19.48	3.75	0.46	0.03		19.6	10.33	0.51	0.06		19.4	12.98	-1.78	1.03		19.84	15.21	0.88	-0.41
19.6	4.38	0.43	-0.19		19.56	10.52	-1.47	0.54		19.56	15.95	-0.06	-0.06		19.56	23.45	0.81	-1.16			19.52	3.75	0.03	0		19.64	10.11	1	0.07		19.44	13.74	-2.53	0.82		19.88	12.8	3.22	0.93
19.64	3.42	0.46	-0.13		19.6	9.57	-0.51	0.68		19.6	16.77	0.35	-1.02		19.6	23.02	0.93	-2.08			19.56	3.92	0.1	0.06		19.68	9.22	0.48	0.28		19.48	12.48	-1.57	0		19.92	15.59	0.51	2.25
19.68	4.58	-0.41	0.1		19.64	9.48	-0.49	0.65		19.64	16.38	1.74	-1.6		19.64	22.49	2.08	-1.53			19.6	4.1	0.06	0.05		19.72	9.31	0.24	0.13		19.52	12.83	-1.67	0		19.96	14.37	0.71	1.83
19.72	4.23	-0.32	-0.03		19.68	10.15	-0.71	0.65		19.68	17.43	1.71	-0.99		19.68	23.54	2.43	-0.68			19.64	4.3	0.28	0.03		19.76	9.56	-0.68	0.13		19.56	12.57	-1.61	0.06		20	14.86	-1.6	1.79
19.76	3.55	0.54	-0.03		19.72	10.14	-0.96	0.66		19.72	15.7	1.03	-0.12		19.72	21.62	2.01	-1.26			19.68	3.81	0.34	0		19.8	9.82	-0.06	0.06		19.6	13.16	-0.38	0.21		20.04	16.99	-1.15	0.48
19.8	5.22	0.24	0.06		19.76	10.04	0.07	0.52		19.76	19.49	0.68	0.15		19.76	21.87	1.09	-0.98			19.72	3.94	-0.21	0.03		19.84	9.34	-0.87	0.17		19.64	12.34	-0.1	-0.12		20.08	18.03	-1.53	0.6
19.84	4.49	0.65	0.01		19.8	9.34	-1.15	0.55		19.8	17.52	0.85	0.15		19.8	22.81	1.71	0			19.76	4.49	0.03	0.07		19.88	9.74	-0.63	0.01		19.68	14.85	0.74	-0.15		20.12	17.68	-2.74	0.77
19.88	5.16	0.52	0.08		19.84	11.59	-1.26	0.31		19.84	17	0.55	-0.35		19.84	22.22	1.7	-0.15			19.8	3.77	0.13	0		19.92	9.66	0.52	-0.06		19.72	14.98	-0.6	-1.36		20.16	18.51	-2.5	1.47
19.92	4.89	0.38	0.06		19.88	10.49	0.21	-0.31		19.88	16.61	-0.6	-0.43		19.88	22.41	0	-0.68			19.84	3.55	-0.06	-0.07		19.96	9.75	1.08	-0.19		19.76	13.6	-1.25	-1.85		20.2	17.83	-1.95	1.48
19.96	4.96	0.27	0.19		19.92	9.48	0.49	-0.74		19.92	16.41	-0.51	-0.82		19.92	23.22	2.06	-1.77			19.88	3.79	0	0		20	9.2	-0.15	-0.1		19.8	12.39	0.06	-0.44		20.24	16.6	0.07	0.65
20	4.87	0.13	0.26		19.96	9.6	0.31	-0.74		19.96	14.65	-0.35	-0.41		19.96	22.47	0.83	-1.51			19.92	3.97	0.24	-0.08		20.04	9.71	-0.15	-0.31		19.84	10.33	-0.06	1.07		20.28	17.73	0.1	1.79
20.04	5.11	0.43	0.26		20	9.76	0.71	-0.52		20	17.39	0.74	-0.21		20	23.25	1.31	-1.57			19.96	4.5	0.7	0		20.08	9.98	0.78	-0.26		19.88	12.3	-1.74	0.63		20.32	19.32	0.91	2.66
20.08	5.02	0.23	0.31		20.08	9.44	-0.31	0.23		20.04	16.61	1.55	-0.87		20.04	22.34	2.85	-1.11			20	5.04	-0.06	-0.03		20.12	9.87	0.31	-0.28		19.92	12.8	-0.76	-0.24		20.36	20.64	0.23	-0.1
20.12	4.93	0.54	0.31		20.12	9.27	-0.99	0.43		20.08	16.51	0.15	-0.76		20.08	20.13	0.13	0.27			20.08	4.89	0	0		20.16	10.58	0.32	-0.3		19.96	13.65	1.31	0.83		20.4	22.21	1.72	-1.75
20.16	5.04	0.13	0.34		20.16	9.74	-1.53	0.3		20.12	14.85	1.67	-0.31		20.12	22.67	-0.57	0.27			20.12	4.05	-0.21	-0.03		20.2	9.88	0.73	-0.23		20	11.49	1.25	0.93		20.44	18.93	-0.73	-0.89
20.2	4.98	0.03	0.41		20.2	10.27	-1.54	-0.32		20.16	16.67	0.8	-0.1		20.16	21.2	0.06	-0.34			20.16	5.07	0.15	0.06		20.24	9.34	1.21	0.08		20.04	12.21	1.61	0.4		20.48	19.77	1.89	-1.09
20.24	4.56	0.65	0.41		20.24	9.75	-0.77	-0.92		20.2	14.51	2.27	-0.13		20.2	20.81	0	0.23			20.2	5.16	0.06	0.03		20.28	9.35	0.41	0.43		20.08	12.69	-0.57	-0.13		20.52	21.98	1.21	-1.53
20.28	5.09	0.43	0.41		20.28	8.99	-0.78	-0.87		20.24	17.05	-0.55	0.52		20.24	21.25	-0.07	-0.19			20.24	4.14	0.71	-0.08		20.32	9.57	0.15	0.44		20.12	11.59	0.63	-0.24		20.56	19.84	1.04	-2.25
20.32	4.78	0.24	0.49		20.32	8.35	-0.01	-0.37		20.28	16.2	-1.16	0.34		20.28	18.95	1.04	0.6			20.28	6.92	0.65	0.2		20.36	9.13	0.87	0.66		20.16	11.72	0.12	0.32		20.6	18.11	-0.31	-1.66
20.36	5.13	0.4	0.43		20.36	8.2	-0.68	0		20.32	19.42	-1.18	-0.43		20.32	23.13	-1.79	0.03			20.32	4.58	0.55	-0.08		20.4	9.84	0.41	0.82		20.2	11.62	0.68	0.38		20.64	19.14	-1.31	-1.79
20.4	4.65	0.65	0.54		20.4	10.01	-1.25	0.28		20.36	16.82	0.43	-0.73		20.36	20.56	-1.52	-1.4			20.36	5.16	0.54	0.03		20.44	9.52	0.15	0.91		20.24	11.36	1.6	0.71		20.68	17.03	2.47	-0.54
20.44	4.71	0.05	0.52		20.44	10.48	0.38	0.2		20.4	17	-0.37	-0.06		20.4	20.43	0.52	1.1			20.4	4.21	0.49	-0.1		20.48	10.55	0.3	0.68		20.28	11.49	-0.62	0.57		20.72	18.78	1.15	1.15
20.48	4.74	0.15	0.48		20.48	10.41	-0.1	0.35		20.44	16.21	-2.09	-0.2		20.44	21.9	1.37	0.68			20.44	4.85	0.43	0		20.52	8.99	0.08	0.43		20.32	11.71	-0.46	0.35		20.76	17.52	2.47	0.87
20.52	4.83	-0.2	0.51		20.52	11.34	-0.24	0.24		20.48	16.15	-0.98	0		20.48	21.86	0.68	0.06			20.48	5.09	0.4	-0.12		20.56	9.48	0.54	0.41		20.36	11.2	0.74	0.27		20.8	18.73	2.44	0.57
20.56	4.72	0.15	0.48		20.56	10.8	-0.94	-0.44		20.52	14.48	0.87	1.07		20.52	18.72	2.77	-0.12			20.52	5.38	-0.03	-0.26		20.6	10.3	0.82	0.27		20.4	12.04	0.91	0.6		20.84	14.86	3.83	0.85
20.6	4.98	-0.13	0.43		20.6	10.58	-0.1	-0.73		20.56	17.76	-0.4	1.03		20.56	20.01	0.68	0.92			20.56	4.89	0	-0.24		20.64	10.1	0.27	0.1		20.44	12.68	2.2	0.21		20.88	18.14	-0.05	0.21
20.64	4.72	0.12	0.46		20.64	9.84	0.2	-0.35		20.6	16.09	-0.65	0		20.6	22.91	0.8	0.17			20.6	5	0.28	-0.2		20.68	10.76	0.49	-0.06		20.48	14.64	1.53	0.89		20.92	19.17	0.31	-0.74
20.68	4.72	-0.15	0.41		20.68	11.2	-1.26	-0.1		20.64	15.16	0.34	-0.68		20.64	20.81	1.19	-0.44			20.64	5	0.08	-0.31		20.72	9.88	0.34	-0.35		20.52	13.93	1.09	1.25		20.96	21.06	-0.1	-1.24
20.72	5.29	-0.32	0.31		20.72	11.45	-0.08	-0.52		20.68	14.3	1.11	-0.97		20.68	21.25	0.54	0.3			20.68	4.82	0.44	-0.28		20.76	9.47	1.6	-0.15		20.56	12.91	0.23	1.04		21	17.53	0.03	-1.2
20.76	4.78	0.13	0.31		20.76	11.06	0.59	-0.78		20.72	14.05	1.44	-0.68		20.72	21.32	0.17	1.25			20.72	4.83	0.17	-0.17		20.8	9.67	0.38	-0.28		20.6	12.43	1.26	0.32		21.04	19.86	-0.06	0.51
20.8	4.52	0.1	0.26		20.8	11.16	0.65	-0.71		20.76	16.55	0.71	0.24		20.76	21.17	0.2	0.65			20.76	5.07	-0.2	-0.21		20.84	9.97	0.06	-0.27		20.64	12.87	0.89	0.46		21.08	19.13	-2.06	-0.63
20.84	4.96	0.17	0.27		20.84	11.11	0.32	-0.51		20.8	14.88	0.62	0.06		20.8	22.93	0.13	-0.08			20.8	4.5	-0.06	-0.24		20.88	10	-0.13	-0.17		20.68	12.93	0.44	0.93		21.12	20.03	1.14	-1.15
20.88	4.69	0.21	0.24		20.88	10.94	1.07	-0.24		20.84	16.38	0.62	-0.48		20.88	22.9	0.2	-0.34			20.84	4.47	0.17	-0.17		20.92	9.95	-0.55	-0.2		20.72	13.63	-0.74	0.41		21.16	19.32	0.35	-0.6
20.92	4.5	0.24	0.24		20.92	11.33	0.52	-0.21		20.88	12.55	0.92	1.61		20.92	21.71	-0.32	-1.48			20.88	4.3	0.6	-0.15		20.96	9.74	0.1	-0.17		20.76	13.66	-1.09	-0.35		21.2	16.68	-0.05	-0.24
20.96	4.8	-0.03	0.15		20.96	11.99	0.37	-0.57		20.92	16.57	0.52	1.42		20.96	20.5	-0.31	-1.2			20.92	4.98	0	-0.34		21	10.04	0.6	0.06		20.8	13.62	-1.02	-1.09		21.24	16.67	-0.23	-0.06
21	4.49	-0.31	0.2		21	11.2	-0.06	-0.71		20.96	16.7	0.24	0.27		21	20.31	-1.07	-1.66			20.96	5.11	0.1	-0.34		21.04	9.4	0.35	0.31		20.84	11.81	-0.27	-1.09		21.28	16.73	0.63	0.4
21.04	5.24	-0.06	0.13		21.04	10.88	0.54	-0.71		21	15.9	0.31	0.27		21.04	18.71	-0.15	-1.05			21	4.94	0.08	-0.49		21.08	9.79	0.08	0.44		20.88	11.87	-0.82	-0.74		21.32	17.22	1.15	0.1
21.08	5.88	-0.07	0.1		21.08	10.49	0.43	-0.63		21.04	16	0.27	-0.12		21.08	19.6	-2.26	-0.54			21.04	5.44	0.24	-0.63		21.12	9.58	0.19	0.65		20.92	13.18	-1.18	-0.78		21.36	17.7	1.6	-0.6
21.12	5.42	-0.24	0		21.12	10.08	-0.17	-0.31		21.08	14.53	0.12	-0.76		21.12	18.61	-0.4	-1.35			21.08	4.98	0.57	-0.74		21.16	9.13	-0.46	0.76		20.96	12.62	0.44	-0.44		21.4	17.92	1.59	-0.94
21.16	3.62	-0.15	-0.27		21.16	9.26	-0.96	0.15		21.12	14.36	0.03	-0.59		21.16	17.03	0.48	-0.89			21.12	4.47	0.97	-0.52		21.2	9	-0.05	0.76		21	13.27	0.63	-0.4		21.44	16.48	-0.41	-0.41
21.2	3.64	0.03	-0.24		21.2	8.91	-0.93	0.57		21.16	15.63	-0.71	-0.43		21.2	18.5	1.7	-0.37			21.16	4.36	1.19	-0.49		21.24	8.78	-0.71	0.82		21.04	12.83	0.2	-0.6		21.48	17.57	-0.57	0
21.24	5.15	-0.12	-0.1		21.24	9.43	-1.37	0.6		21.2	15.87	-2.74	-0.92		21.24	20.44	2.29	-0.74			21.2	4.83	0.77	-0.41		21.28	8.16	0.13	0.71		21.08	11.84	-0.41	-0.82		21.52	19.04	2.18	-0.35
21.28	5.04	0.13	-0.12		21.28	9.3	-1.19	0.74		21.24	14.33	-0.82	-0.71		21.28	21.09	3.48	-0.74			21.24	4.58	1	-0.27		21.32	9.22	-0.06	0.38		21.12	12.79	0.74	-0.8		21.56	20.34	2.33	-0.63
21.32	4.36	-0.35	-0.17		21.32	9.86	-0.49	0.73		21.28	14.79	0.65	-0.32		21.32	22.84	1.48	-0.06			21.28	4.76	0.7	-0.26		21.36	7.9	0.49	-0.06		21.16	14.05	1.21	-0.68		21.6	19.52	1.37	-0.46
21.36	4.85	0	-0.2		21.36	10.14	-1.52	0.41		21.32	16.01	0.24	0.03		21.36	20.18	2.85	-0.43			21.32	4.85	0.62	-0.34		21.4	8.34	0.57	-0.15		21.2	12.5	1.64	-0.19		21.64	18.35	1.97	-0.63
21.4	4.8	0.41	-0.17		21.4	9.91	-0.15	-0.38		21.36	16.23	-0.38	-0.54		21.4	19.52	3.81	0.06			21.36	4.63	0.94	-0.17		21.44	8.73	0.12	-0.1		21.24	11.81	0.54	0.57		21.68	18.25	4.52	-0.86
21.44	4.72	0.23	-0.17		21.44	8.22	0.15	-0.62		21.4	16.38	0.15	-1.35		21.44	21.45	1.89	0.01			21.4	4.61	0.8	-0.19		21.48	8.78	0.44	-0.34		21.28	11.94	-0.98	0.13		21.72	17.29	3.29	0.1
21.48	4.74	0.03	-0.23		21.48	9.03	0.01	-0.24		21.44	16.48	0.31	-1.27		21.48	21.17	1.31	0.38			21.44	4.89	0.93	-0.1		21.52	8.34	0.35	-0.03		21.32	11.34	-1.41	0.68		21.76	18.69	0.68	-0.2
21.52	5.02	0.21	-0.2		21.52	9.78	-0.54	-0.27		21.48	15.1	-1.08	-0.43		21.52	22.93	1.64	0.94			21.48	4.69	0.71	-0.06		21.56	9.29	-0.44	-0.06		21.36	12.37	-0.24	1.07		21.8	15.36	3.24	0.68
21.56	5.53	-0.01	-0.01		21.56	8.78	-1.04	-0.43		21.52	15.32	0.68	-0.83		21.56	22.96	0.48	-0.66			21.52	4.72	1.18	-0.12		21.6	8.83	-1.02	-0.28		21.4	12.16	-0.74	1.55		21.84	17.02	2.32	0.82
21.6	5.22	0.15	-0.05		21.6	8.61	-0.63	-0.55		21.56	14.98	0.87	-0.62		21.6	23.33	0.3	-1.27			21.56	4.8	0.77	-0.1		21.64	8.91	-0.28	-0.52		21.44	13.7	-0.52	1.49		21.88	15.62	1.2	0.34
21.64	4.39	0.24	-0.24		21.64	8.5	-0.55	-0.4		21.6	14.29	-0.89	-1.27		21.64	19.76	-1.05	-3			21.6	4.23	0.7	-0.13		21.68	10.44	-0.38	-0.98		21.48	14.72	-0.1	0.46		21.92	16.24	0.63	0.57
21.68	3.84	-0.13	-0.24		21.68	8.6	-0.3	-0.28		21.64	12.54	0.26	-0.54		21.68	20.53	-3.24	-1.74			21.64	4.5	1.32	-0.13		21.72	10.1	0.05	-1.35		21.52	13.36	-0.43	-0.2		21.96	19.25	-1.52	0.87
21.72	4.58	0.05	-0.23		21.72	8.99	0.23	-0.24		21.68	13.16	-3.06	0.55		21.72	21.31	-2.82	-2.28			21.68	4.28	0.57	-0.1		21.8	8.69	-0.83	0.2		21.56	14.75	-0.76	-0.38		22	16.74	-1.75	0.85
21.76	5.82	-0.12	-0.03		21.76	9.13	-0.91	-0.3		21.72	13	-0.83	0.7		21.76	20.89	-2.19	-1.26			21.72	4.8	0.62	0		21.84	9.48	-0.12	0.43		21.6	15.24	-0.68	-1.2		22.04	17.04	-0.3	0.8
21.8	3.06	0.13	-0.35		21.8	7.47	0.13	0.1		21.76	11.86	-0.55	1.55		21.8	20.1	-0.62	-0.97			21.76	4.85	0.59	0.1		21.88	10.27	0	0.24		21.64	14.81	-0.06	-0.74		22.08	17.47	0.57	0.31
21.84	4.45	0.31	-0.17		21.84	6.93	-0.49	0.38		21.8	12.12	0.49	1.31		21.84	21.98	-0.87	-1.53			21.8	5.13	0.57	0.13		21.92	9.51	0.4	-0.12		21.68	14.37	-0.98	-0.35		22.12	17.73	0.82	0.38
21.88	5.62	-0.59	-0.1		21.88	8.7	0.51	0.66		21.84	12.04	-0.19	0.81		21.88	16.04	-1.26	-0.38			21.84	5.18	0	0.27		21.96	9.34	-0.06	-0.15		21.72	15.44	-0.27	-0.13		22.16	16.27	1.62	1.49
21.92	6.72	-0.2	0.05		21.92	8.63	0.46	0.68		21.88	14.01	-1.02	0.13		21.92	17.49	-2.74	1.14			21.88	3.99	0.03	0.03		22	9.31	0.24	-0.2		21.76	16.58	-3.28	-0.76		22.2	16.59	1.2	0.35
21.96	5.02	-0.1	-0.12		21.96	8.6	0.43	0.6		21.92	12.84	-0.83	-0.57		21.96	17.23	-1.26	1.73			21.92	4.78	0.01	0.15		22.04	9.64	-0.13	-0.23		21.8	14.83	-2.26	-1		22.24	17.5	1.26	1.53
22	5.38	0.03	-0.1		22	7.22	0.08	0.38		21.96	13.23	0.6	-0.1		22	18.34	-0.55	1.55			21.96	4.39	0	0.2		22.08	9.26	0.27	-0.26		21.84	16.48	-1.26	-0.82		22.28	16.24	2.84	1.43
22.04	5.07	-0.03	-0.17		22.04	7.94	0.34	0.57		22	15.96	0.43	0		22.04	17.71	-0.32	0.98			22	3.18	-0.32	0.03		22.12	9.3	0	-0.27		21.88	15.53	-1.29	-0.74		22.32	15.15	1.56	1.52
22.08	4.54	0.05	-0.1		22.08	7.33	0.23	0.68		22.04	15.03	-1.04	-1.15		22.08	20	1.42	0.54			22.04	5.66	-0.38	0.35		22.16	9.44	0.46	-0.17		21.92	14.55	-2.59	-1.05		22.36	16.6	0.54	0.82
22.12	4.76	-0.03	-0.15		22.12	7.84	-0.24	0.74		22.08	14.64	-1.04	-0.43		22.12	19.04	1.53	-0.38			22.08	3.62	-0.1	0.05		22.2	9.56	0.52	-0.06		21.96	14.37	-1.57	-0.96		22.4	15.16	1.83	0.35
22.16	5	0.32	-0.15		22.16	8.17	-0.28	0.8		22.12	14.88	-0.54	-0.21		22.16	20.13	1.75	-0.27			22.12	4.65	-0.05	0.17		22.24	9.93	0.27	-0.2		22	13.84	-0.87	-0.78		22.44	14.71	-0.28	0.31
22.2	4.98	0.2	-0.1		22.2	8.63	-0.13	0.57		22.16	14.31	0.13	0.38		22.2	19.92	1.16	-0.35			22.16	3.66	-0.32	0.06		22.28	9.12	1.73	-0.05		22.04	14.63	-0.52	-0.68		22.48	13.92	-0.52	1.24
22.24	4.56	0.35	-0.24		22.24	9.45	-1.41	0.06		22.2	15.32	0.06	0.81		22.24	20	-1.56	-0.3			22.2	4.34	0	0.06		22.32	10.86	1.37	0.2		22.08	14.47	-0.76	-0.03		22.52	16.85	0.24	1.59
22.28	4.63	-0.13	-0.27		22.28	8.47	0.06	0.17		22.24	16.16	-0.05	0.43		22.28	18.02	-1.35	0.59			22.24	3.99	-0.38	0.06		22.36	10.27	0.65	-0.24		22.12	14.53	-1.42	0.15		22.56	16.32	-0.43	-0.06
22.32	4.74	0.2	-0.31		22.32	9.3	-0.87	0.54		22.28	13.8	-0.17	0.62		22.32	18.07	0.92	2.3			22.28	4.5	-0.62	0.2		22.4	10.06	0.77	-0.03		22.16	15.71	-0.32	-0.12		22.6	15.85	0.82	-0.1
22.36	4.83	-0.05	-0.35		22.36	11.02	-1.76	0.41		22.32	14.6	-1	0.52		22.36	19.48	-0.66	3.08			22.32	3.33	-0.32	-0.03		22.44	9.91	0.15	0.17		22.2	13.61	-1.59	0.17		22.64	14.88	1.64	-0.92
22.4	4.67	-0.2	-0.26		22.4	9.7	-0.31	-0.51		22.36	12.71	-0.71	0.38		22.4	19.4	0.2	2.82			22.36	4.23	-0.35	0.17		22.48	9.93	0.06	0.15		22.24	14.91	-1.35	0.21		22.68	12.7	-0.21	0
22.44	4.76	0.23	-0.31		22.44	9.52	-0.55	-0.73		22.4	13.66	-1.96	0.63		22.44	18.81	-0.43	1.85			22.4	4.25	-0.57	0.23		22.52	9.98	-0.8	0.15		22.28	15.44	-2.54	-0.65		22.72	13.78	-0.48	0.96
22.48	5.13	0.28	-0.3		22.48	9.27	-0.17	-0.4		22.44	14.38	-0.38	0.27		22.48	19.95	0.57	1.68			22.44	4.6	-0.73	0.24		22.56	9.74	-0.87	0.06		22.32	13.72	-0.6	-0.71		22.76	16	0.38	0.59
22.52	5.31	-0.2	-0.34		22.52	9.79	-0.1	-0.3		22.48	14.64	0.06	0.19		22.52	19.95	0.28	-0.52			22.48	4.63	-0.59	0.2		22.6	9.92	-1.51	0.13		22.36	14.15	1.07	-0.26		22.8	14.5	-0.96	0.06
22.56	5.05	0.05	-0.31		22.56	10.06	0.23	-0.2		22.52	15.39	-1.15	0.38		22.56	20.11	0.65	-0.91			22.52	3.83	-0.52	0.17		22.64	9.66	-1.63	0.12		22.4	12.98	0.1	-0.06		22.84	14.62	0.17	0.63
22.6	5.09	0.2	-0.3		22.6	9.27	0.46	-0.1		22.56	15.12	-2.94	0.41		22.6	21.81	0.13	-1.08			22.56	4.27	-0.4	0.27		22.68	9.79	-1.05	0.12		22.44	13.13	-0.31	0.06		22.88	14.22	-1.24	0.85
22.64	5.27	-0.27	-0.43		22.64	10.19	-0.55	0.63		22.6	16.07	-0.89	0.26		22.64	22.86	0.1	-1.97			22.6	4.83	-0.71	0.26		22.72	9.92	-1.42	0.27		22.48	12.66	-0.65	0.44		22.92	15.74	-0.31	0.23
22.68	5.82	0.32	-0.54		22.68	10.75	-0.49	0.57		22.64	13.75	1.04	0.23		22.68	22.72	-0.15	-1.73			22.64	4.83	-0.68	0.37		22.76	10.58	-1.75	0.24		22.52	14.12	-1.9	0.74		22.96	15.77	0.12	-1.18
22.72	4.45	0.93	-0.19		22.72	11.52	-0.19	0		22.68	14.67	-2.14	1.37		22.72	22.16	0.55	-0.93			22.68	4.91	-1.26	0.28		22.8	9.31	-1.52	-0.03		22.56	14.39	-0.89	-0.15		23	17.55	-1.26	-1.53
22.76	4.63	0.44	-0.27		22.76	11.01	0.32	-0.41		22.72	12.52	-1.3	0.66		22.76	21.8	0.19	-0.6			22.72	4.52	-0.27	0.19		22.84	10.2	-1.79	-0.15		22.6	13.84	-0.34	0.03		23.04	13.31	-0.55	-0.31
22.8	4.93	1.37	-0.38		22.8	10.76	0.46	-0.41		22.76	16.88	-2.19	0.93		22.8	23.93	1.71	-1.02			22.76	4.54	-1.03	0.27		22.88	9.36	-0.99	-0.17		22.64	13.94	-0.54	0.52		23.08	14.92	-0.82	0.78
22.84	5.16	-0.24	-0.48		22.84	9.88	-0.46	0.03		22.8	15.2	-2.27	0.24		22.84	23.18	1.35	-1.64			22.8	5.29	-1.31	0.24		22.92	9.92	-1.14	-0.1		22.68	13.87	-0.71	0.15		23.12	13.54	-0.41	1.52
22.88	4.76	0.15	-0.35		22.88	10.53	-0.48	0.68		22.84	13.76	-0.19	0		22.88	21.44	1.74	-1.72			22.84	4.96	-1.07	0.13		22.96	10.35	-0.38	-0.06		22.72	14.24	-1.05	0.6		23.16	15.64	-4.16	1.11
22.92	5.02	-0.21	-0.41		22.92	11.28	-0.99	0.65		22.88	16.33	-1.82	-0.31		22.92	22.13	0.57	-0.74			22.88	4.12	-0.93	-0.08		23	9.82	-1.22	-0.1		22.76	11.49	0.87	1.78		23.2	15.43	-1.26	0.78
22.96	4.67	0.06	-0.28		22.96	11.38	-0.65	0.57		22.92	15.79	-1.44	0.31		22.96	21.44	0.26	-0.13			22.92	4.71	-0.87	0		23.04	9.73	-0.26	-0.38		22.8	14.99	0.08	0.68		23.24	13.49	-0.52	1.24
23	4.61	-0.3	-0.27		23	12.09	-1.15	0.1		22.96	15.77	-0.54	0.24		23	23.77	-0.94	-0.2			22.96	4.32	-0.49	-0.01		23.08	10.26	-0.57	-0.49		22.84	14.04	1.14	-0.2		23.28	15.01	-0.38	0.21
23.04	4.76	-0.27	-0.2		23.04	12.08	-1.31	0.01		23	14.36	-0.43	0.52		23.04	22.96	0.26	-0.55			23	4.69	-0.3	-0.13		23.12	9.35	0.71	-0.38		22.88	15.65	-0.27	0.03		23.32	12.38	-0.49	0.2
23.08	5.26	-0.07	-0.32		23.08	11.64	-0.35	-0.03		23.04	16.44	-0.57	1.19		23.08	22.92	0.46	-0.93			23.04	4.34	-0.92	-0.1		23.16	9.92	0.08	-0.35		22.92	16.96	0.65	-0.43		23.36	13.87	-1	0.65
23.12	4.94	-0.28	-0.17		23.12	11.84	-0.24	-0.21		23.08	17.29	-0.87	0.23		23.12	22.58	0.31	-1.35			23.08	4.36	0	-0.2		23.2	9.89	-0.2	-0.43		22.96	15.26	1.03	-0.71		23.4	15.09	0.13	1.18
23.16	4.87	-0.46	-0.19		23.16	11.72	0.88	-0.48		23.12	15	-1.18	0.3		23.16	22.85	0.8	-1.2			23.12	4.76	-0.6	-0.17		23.24	9.49	0.96	-0.27		23	15.73	-0.13	-1.26		23.44	17.39	1.31	1.44
23.2	4.82	-0.2	-0.15		23.2	11.4	-0.71	-0.54		23.16	15.62	-3	-0.28		23.2	21.62	1.15	-1.26			23.16	4.27	-0.77	-0.2		23.28	9.82	0.74	0.03		23.04	14.91	1.95	-0.93		23.48	17.36	1.54	-1.6
23.24	4.52	-0.21	0.05		23.24	12.52	0.51	-0.65		23.2	19.42	-0.68	-0.52		23.24	22.84	0.87	0.26			23.2	4.61	-0.35	-0.15		23.32	9.97	0.48	-0.17		23.12	14.42	2.04	-1		23.52	14.49	1.94	-0.89
23.28	4.45	0.17	-0.07		23.28	11.84	-1.25	-0.63		23.24	16.22	0.15	-1.97		23.28	23.57	0.03	-0.35			23.24	4.41	-0.21	-0.24		23.36	10.06	-0.6	-0.46		23.16	13.88	1.36	-0.65		23.56	14.56	1.86	0.01
23.32	4.96	-0.46	0.03		23.32	11.98	-0.32	-0.48		23.28	14.66	0.24	-1.24		23.32	19.87	-0.06	-0.63			23.28	4.03	-0.28	-0.13		23.4	8.95	0.87	-0.27		23.2	13.54	1.74	0.54		23.6	16.25	-0.15	0.87
23.36	5.02	-0.06	-0.07		23.36	11.86	0.43	-0.23		23.32	15.8	-0.89	-1.15		23.36	23.16	0.01	0.13			23.32	3.73	-0.07	0		23.44	9.22	0.65	-0.17		23.24	13.86	0.51	1.21		23.64	15.3	-2.8	0.71
23.4	4.56	-0.19	-0.1		23.4	13.42	-1.09	-0.34		23.36	15.17	-0.2	-0.51		23.4	21.78	0.71	-1.29			23.36	3.88	-0.38	-0.01		23.48	10.05	0.05	-0.13		23.28	11.28	0.6	1.47		23.68	12.99	-0.46	1.15
23.44	4.98	-0.2	-0.13		23.44	12.25	-0.26	-0.57		23.4	16.59	1.19	0.15		23.44	22.93	-0.01	-0.26			23.4	4.01	-0.13	0.01		23.52	10.01	0.31	-0.17		23.32	12.71	1.15	2.19		23.72	15.83	-0.7	1.32
23.48	5.07	0.31	-0.2		23.48	12.37	-0.68	-0.62		23.44	13.74	2.15	0		23.48	22.83	-1.44	-0.54			23.44	3.55	-0.65	0.1		23.56	9.43	0.26	-0.38		23.36	13.95	0.82	1.52		23.76	18.99	-0.2	0.62
23.52	4.72	-0.05	-0.21		23.52	13.16	-0.24	-0.81		23.48	14.42	1.95	-0.03		23.52	22.56	-1.95	-1.09			23.48	3.2	-0.38	0.26		23.6	9.7	-0.82	-0.3		23.4	15.2	2.05	0.41		23.8	18.2	-0.1	-0.17
23.56	5.22	-0.06	-0.17		23.56	11.56	1.53	-0.49		23.52	13.77	1.67	0		23.56	20.81	0.48	-0.74			23.52	3.88	-0.52	0.32		23.64	9.26	0.77	0.37		23.44	13.87	3.37	0.13		23.84	19.64	-1.54	-1.51
23.6	4.71	-0.03	-0.13		23.6	9.92	2.89	-0.28		23.56	15.09	1	0.07		23.6	21.2	1.42	0.43			23.56	3.66	-0.38	0.51		23.68	9.2	1.19	0.32		23.48	12.59	2.73	0.82		23.88	19.87	-2.36	-1.65
23.64	4.71	0.06	-0.13		23.64	10.32	0.46	0.41		23.6	16.12	0.38	0.13		23.64	20.88	2.96	-0.38			23.6	4.91	-0.54	0.65		23.72	9.38	0.21	0		23.52	15.64	1.78	1.2		23.92	19.3	-0.3	-2.44
23.68	5.04	-0.17	-0.21		23.68	12.64	-0.57	0.24		23.64	15.82	1.04	0.08		23.68	21.29	2.54	-0.68			23.64	3.77	-0.54	0.49		23.76	9.3	-0.23	-0.15		23.56	12.87	1.42	0.92		24	19.58	0.05	2.52
23.72	5.2	-0.38	-0.26		23.72	12.34	-0.74	0.03		23.68	14.51	0.68	0.1		23.72	22.8	0.83	-1.84			23.68	3.64	-0.46	0.57		23.8	8.47	-0.6	-0.07		23.6	15.9	0.91	0.2		24.04	20.88	-0.41	0.54
23.76	4.87	-0.41	-0.2		23.76	11.49	-1.04	0.15		23.72	15.54	-0.83	-0.06		23.76	19.2	-0.93	-1.16			23.72	3.57	-0.27	0.65		23.84	9.61	-0.93	-0.06		23.64	14.04	1.74	-0.85		24.08	21.35	-1.21	-0.46
23.8	5.02	-0.06	-0.24		23.8	11.72	-0.32	0.12		23.76	15.8	-1.37	-0.54		23.8	19.86	0.44	1.29			23.76	3.77	-0.23	0.6		23.88	9.52	-0.63	-0.15		23.68	13.42	-0.17	1.09		24.12	20.83	-0.06	-1.62
23.84	5.29	0.06	-0.31		23.84	12.46	-0.57	-0.13		23.8	15.73	-1.02	-1.2		23.84	18.72	1.73	2.23			23.8	3.77	-0.1	0.66		23.92	9.42	-1.09	-0.19		23.72	14.15	-0.24	1.11		24.16	19.69	-0.41	-1.92
23.88	5.05	-0.08	-0.2		23.88	11.73	-1.04	-0.24		23.84	15.78	-0.06	-1.2		23.88	21.61	1.07	1.21			23.84	3.46	0.38	0.63		23.96	9.48	-0.71	-0.06		23.76	11.54	1.87	1.52		24.2	18.88	-0.1	-1.96
23.92	4.91	-0.15	-0.27		23.92	11.74	-0.06	-0.27		23.88	16.39	-0.82	-1.43		23.92	19.7	1.55	0.13			23.88	3.31	-0.15	0.62		24	8.66	0.05	0.48		23.8	12.64	0.2	1.86		24.24	16.89	1.02	-1.71
23.96	5.13	-0.03	-0.27		23.96	11.47	-0.05	-0.06		23.92	15.27	0.23	-1.09		23.96	19.2	0.31	0.62			23.92	3.75	-0.05	0.43		24.04	9.7	-0.93	0.41		23.84	13.74	-0.66	1.29		24.28	19.39	-1.65	-1.04
24	4.69	-0.35	-0.24		24	11.59	-0.27	0.46		23.96	15.95	-0.63	-0.2		24	18.93	0.19	0.83			23.96	3.68	0.06	0.38		24.08	8.87	-0.41	0.81		23.88	12.84	-0.12	0.93		24.32	20.02	-1.15	-1.68
24.04	4.58	0.23	-0.3		24.04	11.72	0.03	1.03		24	15.09	-0.48	-0.3		24.04	18.68	-0.59	0.12			24	3.1	0.12	0.15		24.12	9.49	-0.01	0.8		23.92	13.5	0.24	0.41		24.36	18.2	-2.52	-0.57
24.08	4.52	0	-0.35		24.08	12.52	-0.73	0.34		24.04	13.88	0.66	-0.1		24.12	18.09	-0.76	-0.94			24.04	4.39	-0.06	0.17		24.16	9.75	-0.31	0.38		23.96	13.35	1.54	0.41		24.4	20.73	-0.03	-1.25
24.12	4.8	0.21	-0.34		24.12	13.41	0.12	-0.52		24.08	14.27	-1.2	0.31		24.16	19.78	-2.38	-0.35			24.08	3.59	-0.06	0.07		24.2	9.39	-0.35	0.28		24	14.57	0.57	0.3		24.44	18.81	0.43	-0.44
24.16	4.8	-0.2	-0.38		24.16	11.54	0.91	-0.89		24.12	14.14	-1.21	0.48		24.2	17.3	-1.42	0.31			24.12	3.92	-0.3	0.06		24.24	9.2	-0.74	0.43		24.04	10.54	-0.54	-0.05		24.48	16.85	2.08	1.16
24.2	4.43	-0.13	-0.34		24.2	11.47	0.91	-0.85		24.16	15.19	-0.71	0.66		24.24	19.81	-1.75	1.51			24.16	4.08	-0.66	-0.05		24.28	9.45	-0.77	0.63		24.08	13.24	-0.63	0.57		24.52	17.36	1.27	1.25
24.24	4.78	0.03	-0.38		24.24	12.72	2.33	-1.07		24.2	13.58	0.15	0.66		24.28	19.85	-2.48	1.16			24.2	4.19	-0.28	-0.12		24.32	9.56	-1.19	0.68		24.12	13.97	-2.94	0.21		24.56	18.35	1.42	0.68
24.28	4.91	0.1	-0.26		24.28	11.16	0.68	-0.68		24.24	14.71	-1.05	0.68		24.32	19.86	0	-0.35			24.24	4.19	-0.66	-0.15		24.36	9.52	-0.23	0.93		24.16	12.2	-1.03	0.43		24.6	16.87	1.96	1.05
24.32	4.83	-0.05	-0.28		24.32	10.4	-0.57	-0.31		24.28	15.57	0.94	0.13		24.36	19.58	0.31	-0.83			24.28	4.65	-0.24	-0.2		24.4	9.4	0.54	0.88		24.2	12.37	-1.21	-0.35		24.64	19.5	1.15	-0.15
24.36	4.43	0.06	-0.21		24.36	10.62	0.59	-0.13		24.32	16.11	0.49	0		24.4	18.69	0.89	-0.83			24.32	4.43	-0.74	-0.21		24.44	8.6	-0.03	0.91		24.24	12.43	-0.32	-0.71		24.68	17.23	0.15	-0.34
24.4	4.6	0.1	-0.15		24.4	11.37	-0.24	-0.4		24.36	14.92	-0.52	-0.15		24.44	18.42	0.83	-1.09			24.36	4.38	-0.2	-0.26		24.48	9	-0.17	0.96		24.28	12.71	0.15	-0.3		24.72	17.22	-0.08	0.49
24.44	4.61	-0.06	-0.08		24.44	11.1	0.24	-0.51		24.4	13.66	0.17	-0.26		24.48	18.68	-0.13	-0.59			24.4	4.69	-0.52	-0.34		24.52	8.88	-0.32	0.87		24.32	15.04	-0.34	-0.52		24.76	19.15	-2.98	0.43
24.48	4.61	-0.32	-0.13		24.48	11.2	0.38	-0.6		24.44	13.31	-0.07	0.38		24.52	15.37	-1.21	-0.34			24.44	4.52	0.05	-0.46		24.56	9.03	0.1	0.74		24.36	14.92	0.46	-1.43		24.8	17.72	-0.68	0.44
24.56	4.28	0.1	0.13		24.52	11.81	-0.6	-0.74		24.48	11.99	-0.2	1.11		24.56	16.2	-0.88	1.76			24.48	4.67	-0.08	-0.51		24.6	8.22	0.74	0.6		24.4	12.95	2.19	-1.07		24.84	16.83	-2.76	0.43
24.6	5.24	-0.03	0.24		24.56	11.84	0.71	-0.97		24.52	12.43	1.42	1.86		24.6	17.66	-2.27	2.11			24.52	4.06	0.26	-0.54		24.64	8.74	0.93	0.8		24.44	13	0.87	0.13		24.88	14.84	-0.52	1.21
24.64	4.91	0.55	0.26		24.6	11.32	0.6	-0.99		24.56	15.91	0.65	1.16		24.64	18.59	0.74	0.89			24.56	4.17	0.4	-0.43		24.68	9.09	0.52	0.7		24.48	13.42	-0.24	0.68		24.92	15.42	-1.21	1.22
24.68	5.07	0.06	0.27		24.64	10.86	-0.19	-0.87		24.6	14.85	1.21	-0.17		24.72	18.19	-0.19	-0.49			24.6	4.12	-0.03	-0.38		24.72	9.32	0.28	0.49		24.52	13.07	0.59	0.49		24.96	19.23	-3.86	1.87
24.72	5.13	0.23	0.31		24.68	10.33	-0.15	-0.71		24.64	14.65	0.34	0.51		24.76	17.18	1.41	-0.03			24.64	4.76	0.41	-0.37		24.76	8.63	-0.57	0.74		24.56	13.98	-0.68	-0.06		25	17.01	-0.81	0.27
24.76	5.31	0.23	0.24		24.72	10.08	-0.59	-0.54		24.68	15.29	0.78	1.96		24.8	18.14	-0.86	0.15			24.68	5	0.35	-0.43		24.8	9.09	-1.73	0.82		24.6	13.43	-0.78	-0.44		25.04	17.37	-1.81	0.15
24.8	5.07	0.28	0.24		24.76	10.62	0	-0.05		24.72	17.06	-0.08	1.22		24.84	18.35	-0.34	-0.49			24.72	4.61	0.27	-0.37		24.84	8.57	-1.48	0.93		24.64	12.65	-0.78	-0.35		25.08	15.83	-2.37	-0.17
24.84	5.07	-0.19	0.1		24.8	9.75	-0.03	0.06		24.76	17.2	-0.83	-0.57		24.88	18.4	1.41	-1.44			24.76	4.47	-0.19	-0.37		24.88	8.21	-0.6	1.04		24.68	12.16	-0.87	-0.03		25.12	15.29	-1.04	-0.2
24.88	4.94	0.54	0.17		24.84	10.27	0.23	0.15		24.8	16.3	0.65	-0.49		24.92	20.1	0.08	-0.6			24.8	4.58	-0.08	-0.31		24.92	8.56	0.46	1.1		24.72	12.64	-0.91	0.19		25.16	13.66	1.09	0.76
24.96	4.58	0.46	-0.07		24.88	9.95	0.97	0.1		24.84	16.43	-1.36	-0.87		24.96	20.28	0.74	-1.04			24.84	4.43	0.05	-0.2		24.96	8.63	-0.31	0.87		24.76	11.63	0.31	0.26		25.2	15.54	-0.48	0.87
25	4.82	0.35	-0.17		24.96	10.1	0.2	0.01		24.88	17.26	-1.4	-1.15		25	20.6	3.61	0.19			24.88	4.61	0.27	-0.19		25	9.57	0.31	0.68		24.8	13.04	-0.27	0.71		25.24	16.39	-2.29	1.4
25.04	4.6	0.17	-0.2		25	10.09	-0.7	0.06		24.92	16.05	-0.88	-2.14		25.04	21.32	1.46	-0.54			24.92	4.3	0.05	-0.15		25.04	8.32	0.74	0.13		24.84	12.08	0.32	0.6		25.28	17.3	-0.28	0.78
25.08	5	0.1	-0.21		25.04	10.9	0.41	-0.03		24.96	15.77	-0.71	-2.04		25.08	19.41	0.27	-1.3			24.96	4.03	0.44	-0.06		25.08	8.37	0.07	0.41		24.88	12.25	1.64	0.44		25.32	19.83	-1.54	0.31
25.12	5.02	0.01	-0.44		25.08	10.67	0	-0.38		25	16.27	-1	-2.08		25.12	18.54	0.52	-0.68			25	3.81	0.87	-0.05		25.12	7.75	-0.68	0.57		24.92	12.72	1.84	0.65		25.36	18.56	-0.8	0.03
25.16	4.45	0.01	-0.3		25.12	10.79	0.3	-0.54		25.04	14.99	-1.27	-1.68		25.16	20.3	0.08	0			25.04	4.27	0.49	-0.1		25.16	7.86	-1.16	0.52		24.96	13.08	1.19	1.04		25.4	18.52	-0.96	-0.06
25.2	4.71	0.26	-0.24		25.16	10.99	1.48	-0.82		25.08	12.82	-0.76	0.03		25.2	21.75	-0.82	-0.65			25.08	4.1	0.54	-0.05		25.2	8.03	-1.04	0.71		25	14.33	1.46	1.09		25.44	17.31	-0.6	0.71
25.24	5.18	-0.08	-0.27		25.2	11.06	1.51	-0.82		25.12	14.32	-1.84	1.51		25.24	23.26	-2.38	-2.41			25.12	4.16	0.12	0.01		25.24	7.55	-0.26	0.99		25.04	11.76	0.06	0.62		25.48	17.77	0.46	0.46
25.28	5.16	0	-0.34		25.24	10.32	1.26	-0.73		25.16	16.57	-0.6	0.01		25.28	20.09	-0.71	-1.43			25.16	4.5	0.1	0		25.28	7.98	0.46	0.97		25.08	12.79	-1.36	0.68		25.52	16.88	1	0.85
25.32	5.13	0.05	-0.27		25.28	10.1	1.31	-0.15		25.2	14.89	0.07	-0.17		25.32	21.18	-1.11	-1.2			25.2	4.32	0.17	0		25.32	7.89	0.66	0.55		25.12	12.81	-3.31	-0.28		25.56	19.39	-0.46	-0.41
25.36	5	0.35	-0.3		25.32	10.24	1.56	0.1		25.24	15.95	-1.64	0.24		25.36	18.94	1.15	-1.15			25.24	4.28	-0.01	0.13		25.36	7.46	0.74	0.97		25.16	11.84	-0.96	-0.89		25.6	17.66	2.04	-0.68
25.4	4.8	-0.21	-0.31		25.36	10.98	1.02	0.51		25.28	16.82	-2.83	0.34		25.4	18.43	1.47	0.21			25.28	3.81	0.38	-0.03		25.4	7.37	0.15	1.21		25.2	10.77	-0.06	-0.06		25.64	20.22	0.19	0.1
25.44	5.27	-0.57	-0.34		25.4	11.84	0.74	0.46		25.32	17.65	-2.39	-0.08		25.44	20.08	-1.11	-0.03			25.32	3.64	-0.07	-0.1		25.44	7.9	-1.03	1.13		25.24	12.29	-0.71	0.65		25.68	20.85	0.03	-0.66
25.48	5.11	-0.49	-0.37		25.44	12.12	-0.3	-0.06		25.36	17.05	-2.96	-1.04		25.48	18.31	0.41	-1.9			25.36	4.06	-0.19	0.08		25.48	9.21	-2.04	0.93		25.28	13.45	-0.98	0.38		25.72	20.27	-1.14	-1.02
25.52	5.04	-0.12	-0.38		25.48	11.82	0.06	-0.24		25.4	17.47	-1.25	-0.57		25.52	20.14	-1.2	-2.07			25.4	4.03	0	0		25.52	7.42	-1.36	0.63		25.32	12.84	0.12	-0.03		25.76	19.52	-0.68	-1.61
25.56	4.72	-0.12	-0.32		25.52	11.85	-0.1	-0.12		25.44	17.45	0.06	-0.65		25.56	20.83	1.53	-1.27			25.44	4.16	-0.13	0.08		25.56	8.28	0	0.74		25.36	12.25	-0.89	-0.19		25.8	20.48	0	-1.6
25.6	4.63	-0.27	-0.38		25.56	11.77	-0.03	0.07		25.48	18.52	-0.6	-1.48		25.6	22.06	1.76	-0.82			25.48	2.55	-0.35	-0.06		25.6	8.16	0.38	0.49		25.4	13.41	-0.44	-0.49		25.84	18.1	0.87	-0.85
25.64	4.56	0	-0.35		25.6	12.39	-0.07	0.28		25.52	18.31	-1.02	-1.67		25.64	19.57	2.51	-0.31			25.52	3.29	0.23	-0.03		25.64	7.41	0.41	0.38		25.44	12.48	0.76	-0.32		25.88	17.99	-0.63	0.23
25.68	4.82	0.24	-0.32		25.64	12.26	0.3	0.48		25.56	15.85	-0.19	-0.76		25.68	18.34	2.51	-0.01			25.56	3.88	0.1	0.08		25.68	8.28	0.41	0.07		25.48	12.21	0.4	0.57		25.92	17.38	0	0.17
25.72	4.74	-0.03	-0.2		25.68	12.53	-0.43	0.34		25.6	17.06	-2.53	0.8		25.72	20.85	1.86	1.24			25.6	5.2	-0.06	0.15		25.72	6.48	0.43	0.32		25.52	12.84	-0.21	1.07		25.96	15.86	0.19	1.08
25.76	4.28	-0.06	-0.26		25.72	12.54	-0.63	0.13		25.64	18.4	-2.14	0		25.76	19.57	1.55	0.86			25.64	3.92	0.35	0.13		25.76	7.76	1.02	0.85		25.56	13.43	-0.49	0.57		26	15.09	-3.15	1.98
25.8	3.7	0.34	-0.17		25.76	11.58	0.52	0.27		25.68	17.29	-1.11	-1.97		25.8	18.28	0	0.71			25.68	4.27	0.06	0.08		25.8	7.58	1.86	0.63		25.6	10.27	1.09	-0.37		26.04	16.25	-0.54	1.78
25.84	4.3	0.31	-0.17		25.8	11.1	-0.24	0.54		25.72	16.22	1.3	-1.64		25.84	15.71	-0.49	1.07			25.72	4.01	0	0.08		25.84	8.56	1.04	0.54		25.64	11.27	1.15	0.26		26.08	19.93	-1.09	0.82
25.88	4.28	0.4	-0.19		25.84	10.83	0.86	0.34		25.76	15.79	-0.49	0.41		25.88	17.41	-1.4	1.26			25.76	4.19	-0.07	0.1		25.88	7.88	0.63	0.68		25.68	12.52	0.17	0.73		26.12	17.29	0.98	-0.26
25.92	4.69	0.08	-0.13		25.88	11.28	0.98	0.23		25.8	15.35	0.3	1.26		25.92	20	0.19	-0.21			25.8	3.53	-0.34	-0.03		25.92	8.57	0.1	0.62		25.72	13.78	0.74	0.1		26.16	16.08	1.89	-0.49
25.96	4.25	0.76	-0.03		25.92	10.96	1.84	0.07		25.84	15.46	0.17	0.97		25.96	18.28	1.75	-0.6			25.84	4.06	-0.08	0.17		25.96	8.08	-1.24	0.87		25.76	15.36	1.64	-0.12		26.2	16.01	1.87	0.93
26	4.34	0.6	-0.05		25.96	11.19	0.59	-0.1		25.88	15.88	1.59	0.43		26	16.97	1.97	-0.06			25.88	4.8	-0.03	0.24		26	8.38	-0.35	0.94		25.8	14.39	0	0.13		26.24	16.7	2.15	-0.07
26.04	4.65	0.24	-0.06		26	11.21	1.38	-0.37		25.92	15.73	1.31	0.17		26.04	18.21	1.31	0.76			25.92	4.98	-0.05	0.24		26.04	8.3	0.17	0.82		25.84	14.33	1.46	0.06		26.28	16.35	1.48	0.38
26.08	4.6	0	-0.01		26.04	10.98	0.57	-0.73		25.96	14.04	1.9	0.15		26.08	18.77	0.01	1.43			25.96	4.34	-0.37	0.15		26.08	8.11	0.46	0.62		25.88	14.48	1.53	0.12		26.32	17.01	0.6	0.41
26.12	4.74	0.23	-0.15		26.08	10.85	1	-0.55		26	13.6	2.15	0.57		26.12	19.85	-0.91	0.35			26	4.19	-0.06	0.17		26.12	7.29	0.68	0.27		25.92	12.22	3.35	0.15		26.36	15.81	1.63	2.17
26.16	4.72	0.13	-0.17		26.12	11.02	1.25	-0.51		26.04	14.18	1.57	0.41		26.16	21.05	0.34	-0.73			26.04	3.92	-0.37	0.1		26.16	8.3	0.55	0.55		25.96	13.24	1.71	0.06		26.4	16.76	0.34	1.78
26.2	4.71	-0.13	-0.17		26.16	11.18	0.3	-0.55		26.08	14.76	0.96	0.4		26.2	19.56	0.65	-0.98			26.08	3.84	-0.35	0.06		26.2	7.9	0.2	0.83		26	14.45	1.41	0		26.44	18.65	-2.21	-0.41
26.24	4.78	0	-0.2		26.2	11.2	0.28	-0.46		26.12	15.77	1.2	-0.06		26.24	19.9	1.03	0.49			26.12	4.1	-0.17	0.21		26.24	8.86	0.06	0.97		26.04	13.24	2.18	0.03		26.48	17.76	-3.13	-1.43
26.28	4.5	0.1	-0.17		26.24	11.1	0.68	-0.41		26.16	15.69	1.55	-0.15		26.28	21.67	0.52	-0.08			26.16	4.43	0	0.3		26.28	8.74	-0.06	0.71		26.08	12.89	2.43	0.38		26.52	15.8	-1.21	-1.2
26.32	4.69	0.17	-0.13		26.28	10.48	1.08	-0.37		26.2	14.81	0.26	-0.07		26.32	20.3	0.52	-0.43			26.2	4.39	0.27	0.31		26.32	9.3	-0.41	0.44		26.12	14.95	1.2	0.93		26.56	16.15	-1.03	-1.1
26.36	4.3	0.48	-0.06		26.32	11.11	0.38	-0.49		26.24	12.29	1.02	0.62		26.36	18.45	-0.27	1.05			26.24	4.52	0	0.3		26.36	7.33	0.44	0.23		26.16	14.3	1.38	0.85		26.6	15.5	-0.49	-0.52
26.4	4.76	0.03	-0.1		26.36	10.9	1.15	-0.4		26.28	16	0.87	2.19		26.4	18.8	1.13	1.64			26.28	4.36	0	0.28		26.4	7.63	0.06	0.07		26.2	12.79	2.14	0.24		26.64	18.34	-1.94	-1.31
26.44	4.96	-0.17	-0.17		26.4	10.9	1.75	-0.4		26.32	14.48	0.3	1.37		26.44	21.16	2.51	1.11			26.32	4.19	-0.03	0.27		26.44	7.25	0.03	0.03		26.24	12.04	2.31	0.03		26.68	16.24	-0.03	-1.15
26.48	4.36	0.17	-0.05		26.44	11.14	1.48	-0.37		26.36	14.77	-0.74	1.26		26.48	19.55	0.59	1.54			26.36	4.5	-0.07	0.3		26.48	7.63	0.4	-0.05		26.28	11.28	1.65	0.32		26.72	16.7	0.17	-0.98
26.52	4.23	0	-0.06		26.48	11.69	0.13	-0.06		26.4	14.82	-0.35	1.15		26.52	21.19	0.86	1.51			26.4	3.84	0.12	0.13		26.52	7.84	-0.28	-0.28		26.32	12.29	-0.43	0.15		26.76	14.56	-0.41	0.12
26.56	4.71	-0.38	0.07		26.52	11.58	0.35	0		26.44	15.45	-0.31	0.12		26.56	23.62	0.17	0.59			26.44	4.83	-0.06	0.24		26.56	8.78	-0.06	-0.41		26.36	12.04	-1.32	-0.32		26.8	15.61	-0.49	0.87
26.6	4.96	-0.13	0.08		26.56	10.98	0.3	-0.31		26.48	15.37	0.57	-0.24		26.6	21.18	-0.31	0.35			26.48	4.63	-0.08	0.19		26.6	9.04	-0.06	-0.38		26.4	13.44	-0.46	-0.17		26.84	18.55	0.31	0.34
26.64	5.53	-1.31	0.24		26.6	10.89	0.74	-0.2		26.52	14.69	0.82	-0.7		26.64	22.39	1.79	-0.8			26.52	4.85	-0.27	0.3		26.64	9.7	-0.89	-0.62		26.44	13.52	-0.76	0		26.88	16.58	1.79	-0.01
26.68	3.73	0.06	-0.06		26.64	11.4	0.19	-0.03		26.56	15.64	-1.42	0		26.68	21.4	0.49	-1.62			26.56	5	-0.35	0.19		26.68	10.06	0.55	-0.76		26.48	11.64	-1.27	-0.46		26.92	18.27	-1.4	0
26.72	3.18	-0.52	-0.01		26.68	11.5	-0.01	0.05		26.6	16.57	0.71	-0.41		26.72	22.11	-1.33	-1.11			26.6	5.02	-0.59	0.08		26.72	9.38	0.03	-0.41		26.52	11.14	-1.75	0.24		26.96	17.35	1	-1.07
26.76	2.3	0.37	-0.15		26.72	11.68	-0.38	-0.03		26.64	15.86	-0.48	-0.31		26.76	22.64	-0.13	-0.68			26.64	5.29	-0.26	0.27		26.76	8.66	0.13	-0.27		26.56	11.29	-0.96	1.04		27	15.97	2.4	-0.82
26.8	4.14	-0.07	0.06		26.76	11.99	-0.31	-0.1		26.68	16.49	-0.86	0.27		26.8	21.89	-0.01	0.48			26.68	4.78	-0.49	0.05		26.8	9.49	-0.4	-0.3		26.6	10.27	0	1.43		27.04	15.37	2.22	0.2
26.84	4.89	0.19	0.1		26.8	12.31	-0.26	-0.49		26.72	15.09	-0.34	1.2		26.84	21	0.23	0.99			26.72	3.88	-0.66	-0.1		26.84	8.5	0	-0.13		26.64	11.33	-0.8	1.31		27.08	18.64	-0.54	1.1
26.88	3.81	-0.41	0		26.84	11.84	-0.88	-0.34		26.76	15.28	-0.06	1.41		26.88	22.46	0.76	0.59			26.76	4.03	-0.6	-0.03		26.92	8.38	0.06	1.14		26.68	12.06	-1.22	0.57		27.12	16.83	-0.93	0.83
26.92	3.15	-0.6	-0.17		26.88	12.11	-0.03	-0.21		26.8	16.2	0.71	1.21		26.92	21.07	1.75	-0.15			26.8	3.42	-0.03	-0.12		26.96	8.26	-0.43	1.4		26.72	10.98	-0.57	0.38		27.16	17.26	-1	0.74
26.96	4.49	0.01	0.13		26.92	12.44	-0.78	-0.24		26.84	15.71	-1.31	0.35		26.96	22.33	2.17	-0.87			26.84	3.31	0.26	0		27	8.37	0.03	1.36		26.76	9.61	0.27	0.27		27.2	16.52	-0.87	0.34
27	3.46	-0.17	0.06		26.96	12.48	-0.03	-0.43		26.88	14.39	0.13	0.06		27	18.46	0.46	-0.55			26.88	3.46	0.15	0.07		27.04	9.17	-0.17	1.09		26.8	14	-2.01	0.2		27.24	17.45	-0.4	-0.52
27.04	5.05	-0.35	0.24		27	12.43	0.13	-0.62		26.92	14.92	0.82	0.3		27.04	21.04	-0.94	0.98			26.92	3.51	0.05	0.1		27.08	9.61	-0.94	0.65		26.84	12.63	-0.76	-0.12		27.28	17.38	1.74	-1.33
27.08	4.41	-0.15	0.17		27.04	11.72	0.91	-0.77		26.96	15.57	0.34	0.35		27.08	20.96	-1.04	-0.38			26.96	3.57	-0.06	0.2		27.12	11.5	-2.12	0.05		26.88	11.77	-0.43	0.76		27.32	14.99	1.62	0
27.12	2.49	0.21	0.07		27.08	12.48	0.28	-0.73		27	15.73	-0.4	-0.3		27.12	22.92	1.07	-1.99			27	3.42	-0.21	0.2		27.16	10.05	-1.53	-0.41		26.92	12.13	0.38	0.52		27.36	14.72	-2.31	2.66
27.16	4.08	-0.03	0.15		27.12	12.98	0.81	-1.03		27.04	14.37	-0.12	-0.13		27.16	20.92	0.74	-2.75			27.04	3.77	-0.74	0.31		27.2	10.97	-1.75	-0.49		26.96	12.53	0.8	0.68		27.4	17.47	-2.87	1.21
27.2	4.52	0.43	0.27		27.16	12.26	-0.23	-1.11		27.08	15.27	0.86	-0.12		27.2	21.85	0.24	-2.29			27.08	4.27	-0.48	0.35		27.24	11.02	-0.94	-0.89		27	13.13	0.2	0.77		27.44	18.16	-0.71	0.15
27.24	6.54	0.19	0.6		27.2	11.91	0.2	-1.18		27.12	13.26	2	-0.27		27.24	21.61	0.13	-2.32			27.12	4.23	-0.41	0.35		27.28	10.46	-1.37	-1.14		27.04	12.47	0.13	0.35		27.48	15.97	-0.52	0.41
27.28	4.43	0.03	0.24		27.24	11.56	0.26	-1.18		27.16	13.87	0.73	0.46		27.28	19.28	-0.48	-1.16			27.16	3.86	-0.32	0.28		27.32	8.87	-1.6	-1.31		27.08	14	0.52	-0.13		27.52	19.53	1.37	0.27
27.32	4.45	-0.07	0.3		27.28	11.71	0.24	-1.3		27.2	15.2	-0.06	0.63		27.32	21.66	-0.44	-0.62			27.2	3.97	-0.38	0.31		27.36	9.17	-0.63	-1.25		27.12	11.69	1.73	0.74		27.56	18.38	2.72	-0.98
27.36	3.33	0.24	0.2		27.32	11.05	1.67	-1.25		27.24	15.45	0.85	0.38		27.36	21.96	-0.68	-0.99			27.24	4.17	-0.3	0.26		27.4	7.95	0.52	-0.68		27.16	14.88	-0.1	1.13		27.6	15.97	4.45	0.44
27.4	4.1	-0.07	0.26		27.36	10.06	1.35	-0.87		27.28	16.23	-0.62	0.13		27.4	23.26	-0.99	-1.03			27.28	4.03	-0.35	0.2		27.48	8.72	-1.26	0.51		27.2	12.16	0.52	0.43		27.64	18.55	-0.49	2.3
27.44	4.21	0.27	0.3		27.4	10.23	1.03	-0.71		27.32	16.05	0.74	-0.34		27.44	21.29	1.3	0.2			27.32	3.88	-0.51	0.15		27.52	8.17	-0.7	0.6		27.24	12.21	0.57	0.49		27.68	18.96	-0.49	2.01
27.48	4.28	0.43	0.21		27.44	10.99	0.93	-0.41		27.36	15.24	0.68	-0.15		27.48	21.66	0.57	0.12			27.36	4.01	-0.32	0.03		27.56	8.33	-0.15	0.52		27.28	11.46	-0.03	0.65		27.72	18.71	-1.61	1.25
27.52	3.57	0.06	0.23		27.48	11.89	0.52	-0.57		27.4	15.62	0.57	-0.03		27.52	21.82	0	0			27.4	4.17	-0.48	0.03		27.6	8	0.06	0.54		27.32	11.1	0.21	0.43		27.76	17.82	-2.85	0.4
27.56	3.99	0.31	0.24		27.52	11.64	0.6	-0.71		27.44	15.36	-0.1	-0.08		27.56	22.01	0.55	-0.15			27.44	3.92	-0.41	-0.01		27.64	8.91	-0.83	0.48		27.36	11.24	1.38	0.06		27.8	17.88	-1.4	-0.28
27.6	4.58	0.15	0.21		27.56	10.97	-0.08	-0.6		27.48	15.96	-0.54	-0.27		27.6	20.02	0.17	-0.03			27.48	4.25	-0.74	-0.07		27.68	8.64	-0.38	0.1		27.4	13.41	0.87	0.31		27.84	19.43	-1.24	-0.13
27.64	3.9	0.15	0.32		27.6	11.72	-0.1	-0.65		27.52	16.09	0.86	-0.46		27.64	20.08	0.41	1.11			27.52	4.38	-0.6	-0.01		27.72	9	0.52	0.15		27.44	12.38	1.19	-0.24		27.88	20.54	-0.48	-1.82
27.68	4.19	-0.07	0.23		27.64	10.89	-0.66	-0.74		27.56	16.15	-0.35	0		27.68	21.32	-2.39	2.05			27.56	4.3	-0.6	-0.12		27.76	7.81	0.86	0.21		27.48	11.94	0	-0.08		27.92	17.61	-0.62	-2.26
27.72	4.78	0.31	0.31		27.68	10.5	-0.3	-0.87		27.6	17.71	-0.48	0.3		27.72	19.4	-0.88	1.92			27.6	3.99	-0.32	-0.05		27.8	9.35	-0.2	0.37		27.52	10.93	0.82	0.68		27.96	19.44	2.25	0.54
27.76	4.47	0.35	0.32		27.72	10.53	0.03	-0.12		27.64	16.41	-0.05	0.12		27.76	18.62	-1.99	1.62			27.64	3.77	-0.2	-0.15		27.84	8.07	0.13	0.1		27.56	10.62	0.4	1.3		28	18.46	1.74	-0.68
27.8	4.27	0.54	0.2		27.76	11.84	-0.82	0.46		27.68	17.36	0.23	0.6		27.8	18.49	-1.75	1.08			27.68	4.08	-0.4	-0.08		27.88	8.22	0.27	0.01		27.6	10.8	-0.1	1.62		28.04	18.58	0.77	-0.13
27.84	4.54	0.41	0.27		27.8	13.43	-2.47	0		27.72	16.43	0.6	0.86		27.84	19.32	-1.13	0.74			27.72	4.39	-0.48	-0.13		27.92	7.85	0.6	0.28		27.64	11.98	-0.83	1.36		28.08	20.88	-2.04	-0.52
27.88	4.45	0.44	0.31		27.84	12.8	-1.72	-0.71		27.76	16.94	0.49	0.68		27.88	21.67	1.37	-1.26			27.76	4.39	-0.6	-0.07		27.96	8.51	-0.31	0.68		27.68	11.93	0.27	1.27		28.12	17.49	-0.71	-0.83
27.92	4.67	0.1	0.38		27.88	12.15	-1.61	-1		27.8	16.07	0.87	0.82		27.92	22.67	3.18	-0.38			27.8	4.05	-0.63	-0.05		28	8.82	-0.46	0.74		27.72	9.74	0.59	1.26		28.16	17.37	-4.8	-1.08
27.96	4.41	0.23	0.27		27.92	10.66	-1.33	-1		27.84	17.23	-0.37	0.71		27.96	21.59	1	-2.12			27.84	4.12	-0.13	-0.01		28.04	7.2	-0.12	0.91		27.76	9.52	0.3	1.26		28.2	17.55	-2.14	0
28	4.52	0.34	0.31		27.96	11.68	-1.57	-0.88		27.88	17.01	0.03	0.48		28	21.1	2.73	-1.09			27.88	3.97	-0.54	0.23		28.08	8.6	-1.07	1.31		27.8	11.6	0.65	0.66		28.24	18.14	-2.94	0.26
28.04	4.74	0.2	0.24		28	11.56	-1.1	-0.7		27.92	15.97	-0.2	0.15		28.04	20.04	0.98	-0.24			27.92	3.81	-0.55	0.48		28.12	9.08	-1.2	1.15		27.84	11.9	1.64	0.19		28.28	16.79	-4.54	0.93
28.08	4.83	0.13	0.31		28.04	11.01	-1.32	-0.52		27.96	17.11	0.49	-0.35		28.08	21.32	-0.52	-0.28			27.96	3.75	0.07	0.65		28.16	9.65	-0.52	0.74		27.88	11.71	-0.27	0.52		28.32	17.06	-1.18	0.08
28.12	5.07	0.76	0.12		28.08	11.1	-0.82	-0.49		28	16.21	0.52	-0.89		28.12	23.1	0.17	-1.76			28	4.17	0.01	0.71		28.24	8.92	0.34	-0.08		27.92	12.16	-0.13	0.54		28.36	19.11	2.01	0.74
28.16	5.75	0.68	0.17		28.12	11.24	0.06	-0.4		28.04	16.93	0.37	-0.59		28.16	21.66	1.4	-1.73			28.04	3.97	-0.03	0.63		28.28	8.78	0.13	-0.4		27.96	11.77	-0.34	0.99		28.4	18.06	1.38	0.31
28.2	5.27	0.81	0.03		28.16	10.8	-0.46	-0.43		28.08	16.34	0.31	-0.54		28.2	21.7	1.86	-1.25			28.08	3.88	0.01	0.6		28.32	9.58	0.85	-0.73		28	12.44	-1.94	1.3		28.44	21.95	0.19	0.6
28.24	3.18	0.63	-0.2		28.2	10.62	0.54	-0.37		28.12	17.19	0.07	-0.46		28.24	21.99	-0.68	-0.38			28.12	4.14	0.37	0.68		28.36	9.34	1.15	-0.65		28.08	11.91	-0.76	1.72		28.48	18.85	0.6	-0.98
28.28	5	0.68	0.06		28.24	10.93	0.1	-0.24		28.16	16.74	-0.6	-0.91		28.28	19.93	0.13	-0.74			28.16	4.58	0.57	0.57		28.4	8.15	1.44	-0.05		28.12	12.83	-0.63	1.41		28.52	19.26	1.03	-0.92
28.32	4.52	0.38	0		28.28	10.85	0.28	-0.27		28.2	15.19	-0.6	-0.71		28.32	19.95	0.6	-0.2			28.2	3.95	0.44	0.55		28.44	7.53	1.6	0.82		28.16	12.9	-0.19	0.37		28.56	16.65	3.08	1.51
28.36	4.32	0.55	0		28.32	10.79	0.15	-0.24		28.24	15.68	0.65	-0.2		28.36	20.99	-1.75	0.49			28.24	4.36	0.66	0.55		28.48	8.29	2.88	1.15		28.2	12.25	-0.13	0.54		28.6	17.02	1.62	1.25
28.4	4.74	1.14	0.1		28.36	10.98	-0.13	-0.43		28.28	16.07	0.21	-0.2		28.4	21.94	0.07	0.74			28.28	4.32	0.62	0.49		28.56	8.34	1.56	0.38		28.24	14.11	-1.22	1.71		28.64	16.83	0.49	1.94
28.44	3.26	0.31	0		28.4	10.41	-0.13	-0.31		28.32	16.86	-0.46	-1.08		28.44	22.3	-0.7	0.15			28.32	4.25	0.92	0.6		28.6	7.94	0.63	0.17		28.28	12.63	-1.37	1.04		28.68	16.77	-1.29	1.37
28.48	5	0.48	0.15		28.44	10.89	-0.28	-0.35		28.36	15.33	0.43	-0.59		28.48	21.43	0.12	-0.2			28.36	4.45	0.94	0.49		28.64	8.82	0.24	0		28.32	12.92	-0.77	0.21		28.72	17.31	0.57	-0.19
28.52	5.09	0.87	0.2		28.48	10.46	-0.81	-0.52		28.4	13.61	0.74	-0.71		28.52	22.49	-0.81	-1.3			28.4	4.39	0.27	0.63		28.68	8.68	-0.38	-0.28		28.36	12.81	-0.68	0.76		28.76	16.64	0.15	-0.89
28.56	5.11	0.71	0.12		28.52	10.54	-0.26	-0.38		28.44	12.89	-0.13	0.2		28.56	22.67	-0.82	-1.85			28.44	4.19	0.52	0.66		28.72	8.37	0.19	-0.31		28.4	14.74	-0.68	0.34		28.8	15.71	-1.53	-0.49
28.6	4.98	-0.13	0.2		28.56	11.06	-0.46	-0.41		28.48	12.93	-1.81	0.03		28.6	21.88	0	-1.19			28.48	3.95	0.78	0.65		28.76	8.2	1.31	-0.06		28.44	14.47	-0.19	-0.26		28.84	14.38	-1.86	0.38
28.64	4.87	0.49	0.13		28.6	10.18	0.06	-0.38		28.52	13.07	-1.94	0.3		28.64	21.9	-2.15	-0.82			28.52	3.66	0.32	0.63		28.8	7.15	0.73	0.81		28.48	15.19	0.7	-0.55		28.88	16.91	0	0.76
28.68	5.16	0.23	0.19		28.64	10.63	-0.26	-0.26		28.56	13.98	-2.03	-0.49		28.68	24.6	-0.19	-1.75			28.56	4.76	-0.06	0.68		28.84	7.29	-0.66	1.75		28.52	14.59	0.43	-0.65		28.92	18.8	1.22	-1.37
28.72	5.16	0.03	0.15		28.68	10.8	-0.43	-0.31		28.6	12.81	-0.6	-0.89		28.72	23.21	3.03	-0.99			28.6	3.9	-0.07	0.59		28.88	9.21	-1.52	1.81		28.56	14.59	-0.54	0.27		28.96	19.44	0.73	-2.3
28.76	5.4	-0.01	0.17		28.72	10.66	0.12	-0.21		28.64	11.18	-0.21	-0.24		28.76	21.67	3.53	0.01			28.64	4.76	-0.27	0.52		28.92	9.6	-3.05	1.2		28.6	16.01	-2.03	-0.8		29	14.98	-1.09	-1.09
28.8	5.68	-0.26	0.03		28.76	10.74	-0.63	-0.31		28.68	14.03	-0.12	-0.31		28.8	22.45	3.2	0.85			28.68	5.93	-0.43	0.6		28.96	11.55	-2.5	0.54		28.64	12.43	-0.23	-0.23		29.08	20.52	-3.46	1.85
28.84	4.25	-0.57	-0.1		28.8	9.92	0.2	-0.13		28.72	13.65	1.96	0.03		28.84	21.26	2.37	1.53			28.72	4.58	-0.17	0.41		29	10.14	-0.05	-0.43		28.68	12.12	-1.22	1.43		29.12	19.17	-0.82	0.74
28.88	4.49	-0.6	-0.05		28.84	10.36	-0.01	-0.06		28.76	10.77	0.68	1.13		28.88	22.22	2.29	0.46			28.76	4.94	-0.27	0.34		29.04	9.79	-0.87	-0.3		28.72	11.59	-0.54	1.26		29.16	18.43	0.94	-0.54
28.92	4.69	-0.07	-0.03		28.88	10.18	0.06	0.03		28.8	14.03	0.1	1.15		28.92	22.73	-0.15	-0.49			28.8	4.83	-0.17	0.27		29.08	9.97	-0.38	-0.23		28.76	12.39	2.63	1.42		29.2	18.52	2.36	0.01
28.96	4.3	-0.82	0		28.92	10.24	0.6	0		28.84	14.15	0.87	0.2		28.96	21.5	0.82	0.06			28.84	5.18	-0.32	0.31		29.12	10.1	-0.1	-0.32		28.8	13.24	0.52	1.74		29.24	20.29	0.87	-0.85
29	4.96	-0.49	0.03		28.96	10.4	0.48	-0.03		28.88	12.89	0.44	-0.12		29	21.85	1.67	0.89			28.88	4.87	-0.2	0.17		29.16	10	-0.6	-0.4		28.84	13.7	0.06	1.09		29.28	19.09	0.78	-0.98
29.04	4.41	-0.17	0.12		29	10.1	0.41	0		28.92	11.43	-1.53	0.63		29.04	20.67	3.37	-0.54			28.92	4.1	-0.07	0		29.2	9.65	-0.1	-0.13		28.88	12.26	0.65	0.82		29.32	20.45	1.64	-1.31
29.08	6.06	-0.3	0.35		29.04	9.64	-0.28	0.35		28.96	12.18	-0.8	1.05		29.08	20.03	1.09	0.17			28.96	4.54	-0.37	-0.05		29.24	10.17	0.83	0.07		28.92	14.3	-0.91	0.57		29.36	20.47	1.61	-1.44
29.12	4.8	-0.49	0.17		29.08	9.83	0.1	0.35		29	12.06	0.48	1.18		29.12	20.76	-0.26	0.03			29	3.31	0.24	-0.24		29.28	9.38	0.26	-0.19		28.96	15.27	0.15	-0.4		29.4	18.88	0.71	-0.13
29.16	4.71	0.23	0.27		29.12	10.18	-0.2	0.6		29.04	13.41	0.71	1.15		29.16	21.96	-0.54	-0.43			29.04	4.8	0.52	-0.06		29.32	9.44	1.15	0.2		29	14.89	-0.27	-1.14		29.44	19.61	0.13	0.17
29.2	4.49	-0.13	0.31		29.16	10.36	-1.13	0.49		29.08	14.04	-0.12	0.93		29.2	24	-0.82	-0.63			29.08	4.36	0.2	0.12		29.36	8.69	-0.71	0.3		29.04	15.71	-0.26	-1.29		29.48	18.79	0.03	-0.98
29.24	4.93	-0.1	0.24		29.2	10.01	-0.31	0.31		29.12	13.98	-1.08	0.59		29.24	20.26	0.68	-1.1			29.12	4.67	0.07	0.27		29.4	10.63	-0.63	0.19		29.08	14.48	-1.61	-1.02		29.52	18.41	0.38	-0.41
29.28	4.85	-0.06	0.24		29.24	10.53	0.06	0.31		29.16	13.67	0.68	0.54		29.28	22.02	-0.71	-1.2			29.16	4.03	0.52	0.3		29.44	10.1	-0.85	0.21		29.12	14.21	-1.36	-1.11		29.56	17.73	1.57	-0.34
29.32	4.56	0.46	0.23		29.28	9.66	-0.6	0.34		29.2	14.45	0.03	0.55		29.32	22.25	0.96	-0.2			29.2	4.41	-0.06	0.44		29.48	10.81	-0.27	-0.1		29.16	13.84	-0.34	-0.93		29.6	20.12	-0.24	0.17
29.36	4.78	0.24	0.2		29.32	9.92	-0.03	0.27		29.24	13.43	-0.41	0.63		29.36	22.54	0.99	0.03			29.24	4.82	-0.44	0.49		29.52	9.27	-0.15	-0.52		29.2	13.19	-0.31	-0.28		29.64	18	0.71	-0.44
29.4	4.36	0.62	0.08		29.36	10.85	-0.43	-0.38		29.28	13.63	0.19	0.65		29.4	22.05	-0.21	-0.07			29.28	5.46	-0.7	0.41		29.56	10.92	-0.99	-1.27		29.24	13.65	-0.35	0		29.68	18.43	1.65	0.28
29.44	4.61	0.12	0.08		29.4	10.58	0.05	-0.77		29.32	13.41	-0.38	-0.03		29.44	21.36	-0.55	-0.17			29.32	5.79	-1.03	0.03		29.6	11.07	0.57	-1.42		29.28	14.18	-0.43	0		29.72	14.79	0.71	-0.21
29.48	4.54	0	-0.01		29.44	9.54	0.71	-0.35		29.36	15.06	-0.15	-0.24		29.48	21.06	-0.97	0.13			29.36	5.68	-0.44	-0.1		29.64	10.27	-0.48	-1.26		29.32	14.47	-0.03	-0.12		29.76	16.31	-0.32	0.03
29.52	4.85	0.6	-0.05		29.48	9.83	-0.2	-0.32		29.4	15	1.21	-0.03		29.52	21.11	-1.31	0.31			29.4	4.98	-0.26	-0.34		29.68	10.57	-0.43	-0.98		29.36	13.88	0	0.32		29.8	15.69	0.4	0.85
29.56	5.13	0.59	0		29.52	10.77	0.35	-0.07		29.44	16.5	-0.51	-0.26		29.56	21.54	-0.78	-0.43			29.44	5.02	-0.06	-0.38		29.72	10.67	-0.43	-0.46		29.4	15.11	1.29	0.24		29.84	15.55	-1.09	0.68
29.6	5.2	0.44	-0.08		29.56	10.77	0.27	-0.06		29.48	16.05	0.23	-0.24		29.6	20.3	0.63	-0.06			29.48	5.2	0.3	-0.35		29.76	10.4	-0.8	-0.03		29.44	14.18	-0.08	-0.19		29.88	14.72	-0.17	1.42
29.64	4.72	0.35	-0.24		29.6	10.45	0.89	0.13		29.52	16.12	0.76	-0.54		29.64	21.28	-1.2	0.54			29.52	5.02	0.31	-0.31		29.8	10.5	-1.26	0.17		29.48	15.07	0.03	-0.57		29.92	14.38	0.63	2.04
29.68	5.2	0.28	-0.2		29.64	10.1	0	0.15		29.56	16.55	1.04	-0.35		29.68	20.44	-0.82	-1.11			29.56	5.09	-0.13	-0.28		29.84	10.76	-1.38	0.03		29.52	13.52	1.07	-0.85		29.96	15.79	0.37	2.25
29.72	5.02	0.24	-0.19		29.68	10.4	-0.12	0.06		29.6	16.06	0.93	0.01		29.72	18.24	0.17	-0.06			29.6	5.2	0.1	-0.21		29.88	10.1	-1	-0.03		29.56	13.41	-0.93	-0.68		30	17.23	-2.04	1.55
29.76	4.78	-0.03	-0.27		29.72	10.05	-0.93	0.05		29.64	16.29	-1.53	-0.38		29.76	19.15	0.1	0.12			29.64	5.22	0.35	-0.17		29.92	8.47	0.31	0		29.6	14.21	-1.3	-1		30.04	16.66	-1.09	1.03
29.8	4.72	0.4	-0.24		29.76	9.35	-0.98	-0.2		29.68	17	-1.65	-0.83		29.8	17.21	0.43	0.37			29.68	5.2	-0.03	-0.19		29.96	9.49	0.06	-0.32		29.64	11.64	-1.18	-0.35		30.08	16.69	1.09	0.01
29.84	5.51	-0.17	-0.06		29.8	9.38	-1.04	-0.26		29.72	16.57	-2.14	-0.68		29.84	18.7	-0.15	0.78			29.72	5.11	-0.06	-0.24		30	8.73	-1.61	-0.65		29.68	13.3	-0.13	0.21		30.12	16.65	1.7	-0.17
29.88	4.6	0	-0.1		29.84	9.36	-1.2	-0.24		29.76	17.91	-1.48	-0.49		29.88	18.27	0.13	1.31			29.76	5.13	-0.19	-0.24		30.04	10.14	-0.55	-0.51		29.72	12.99	-0.31	-0.28		30.16	18.71	1.11	-0.63
29.92	5.6	0.2	0		29.88	9.17	-1.51	-0.08		29.8	18.09	-1.36	-0.1		29.92	20.82	-0.17	1.41			29.8	5.31	0.1	-0.2		30.08	9.54	0.17	-0.63		29.76	13.23	-0.32	-0.06		30.2	16.5	1.9	-0.78
29.96	4.94	0.15	-0.17		29.92	9.7	-1.94	-0.17		29.84	17.27	0.44	-0.35		29.96	20.64	1.48	0.98			29.84	5.38	0.2	-0.31		30.12	9.04	0.68	-0.49		29.8	11.72	-0.98	0		30.24	14.41	0.68	1.21
30	5.07	-0.17	-0.31		29.96	9.53	-1.84	0.07		29.88	15.91	1.02	-0.35		30	18.49	1.29	0.81			29.88	5	0.24	-0.27		30.16	9.66	0.63	-0.1		29.84	13.26	-1.98	0.41		30.28	19.23	0.08	0.15
30.04	5.18	0.03	-0.43		30	9.16	-1.24	0.08		29.92	17.98	0.57	-0.66		30.04	18.41	0.66	0.87			29.92	5.22	0.23	-0.27		30.2	10.92	0.37	-0.38		29.88	13.61	-0.03	-0.06		30.32	19.95	1.27	0.08
30.08	5.38	0.2	-0.59		30.04	9.7	-1.59	-0.1		29.96	17.84	1.04	-1.54		30.12	20.79	-0.17	-2.89			29.96	5.35	0.2	-0.34		30.24	10.96	-0.13	-0.46		29.92	13.08	0.78	-0.17		30.36	19.14	1.35	-0.06
30.12	5.31	0.15	-0.6		30.08	10.17	-1.31	-0.2		30	18.06	-0.24	-0.38		30.16	23.12	-0.49	-2.1			30	5.24	0.24	-0.35		30.28	10.55	-0.01	-0.3		29.96	12.89	-0.55	-0.19		30.4	18.09	2.09	0.46
30.16	5.44	-0.38	-0.71		30.12	8.69	-1.11	-0.21		30.04	18.6	-1.04	0.17		30.2	22.83	-0.05	-1.76			30.04	5.31	0.2	-0.34		30.32	10.39	0.49	0.01		30	13.28	-1.2	-0.17		30.44	18.02	-0.57	1.35
30.2	5.33	-0.24	-0.74		30.16	9.57	-1.53	-0.27		30.08	17.43	-0.59	-0.26		30.24	21.68	-0.19	-1.94			30.08	4.67	0.12	-0.27		30.36	10.76	2.08	0.03		30.04	13.44	-2.31	0.49		30.48	21.37	1.78	0.87
30.24	5.29	-0.26	-0.74		30.2	9.44	-0.63	-0.13		30.12	19.11	0.15	-0.44		30.28	22.22	-1.96	-2.4			30.12	5.15	0.08	-0.31		30.4	10.18	0.77	0.08		30.08	14.93	-1.93	0.24		30.52	21.36	-0.13	-0.13
30.28	5.33	-0.28	-0.77		30.24	9.7	-0.63	0		30.16	17.68	-1.46	-0.49		30.32	20.55	0.01	-1.37			30.16	5.2	0.2	-0.34		30.44	10.62	0.06	0.01		30.12	14.05	0.27	-0.49		30.56	20.1	0.13	-0.19
30.32	4.85	0.06	-0.71		30.28	9.39	0.03	0.01		30.2	17.75	-2.27	-0.59		30.36	20.12	0.49	0.31			30.2	5.24	0.15	-0.28		30.48	9.14	0.43	0.28		30.16	12.89	1.33	-0.06		30.6	19.37	0.44	-0.38
30.36	5.68	-0.07	-0.76		30.32	9.47	-0.6	0		30.24	17.93	0.98	-0.83		30.4	21.11	1.31	0.89			30.24	4.74	0.41	-0.24		30.52	10.27	-0.62	0.21		30.2	16.04	-1.83	0.68		30.64	19.37	0.4	-0.74
30.4	4.91	0.07	-0.57		30.36	9.6	-0.76	0.57		30.28	16.95	0.74	-0.6		30.44	20.1	-1.08	1.53			30.28	4.63	0.13	-0.19		30.56	10.32	0.05	-0.41		30.24	13.93	-0.74	0.03		30.68	19.42	0.98	-0.34
30.44	5.07	0.27	-0.46		30.4	9.87	-0.66	0.77		30.32	14.67	0.71	-1.02		30.48	19.59	-0.66	1.54			30.32	4.94	0.49	-0.19		30.6	9.01	-0.34	-0.26		30.28	16.42	-2.17	1.72		30.72	20.06	0.28	-0.17
30.48	4.83	0.13	-0.38		30.48	9.96	-0.99	0.1		30.36	16.71	-0.54	0.76		30.52	19.84	-1.24	1.37			30.36	4.83	0.1	-0.17		30.64	8.95	0.98	0.2		30.32	14.71	-1.85	1.64		30.76	19.74	-0.54	0
30.52	4.87	0.17	-0.37		30.52	9.51	-0.06	0.23		30.4	16.17	2.6	-0.52		30.56	21.87	2.01	-1.11			30.4	4.76	0.13	-0.1		30.68	8.6	-0.65	0.77		30.36	14.98	-1.65	1.68		30.8	19.58	-0.73	0.41
30.56	5.48	-0.2	-0.35		30.56	9.96	-0.54	0		30.44	15.16	1.59	-1.62		30.6	20.1	1.44	-1.03			30.44	3.7	0.27	-0.17		30.72	8.48	-0.71	0.92		30.4	16.79	-1.64	0.43		30.84	18.01	-0.73	1.03
30.6	4.89	0.34	-0.2		30.6	9.87	-0.87	-0.23		30.48	15.8	2.59	-0.87		30.64	19.96	-1.31	-1.19			30.48	5.07	0.08	-0.03		30.76	9.07	0.03	0.6		30.44	15.74	-1.71	-0.31		30.88	19.77	-0.66	1.76
30.64	5.07	0.13	-0.31		30.64	9.45	-1.82	0.05		30.52	15.17	1.37	-0.24		30.68	24.01	2.27	-1.31			30.52	4.83	0.31	0		30.8	9.92	-0.86	0.08		30.48	14.02	-0.82	-0.38		30.92	22.54	-0.38	0.21
30.68	5.18	0.46	-0.35		30.68	9.71	-0.99	0.37		30.56	14.71	0.24	0.4		30.72	22.52	1.9	-1.14			30.56	4.3	-0.32	0		30.84	10.18	0.07	-0.51		30.52	14.91	-0.94	-0.59		30.96	20.47	0.76	-0.32
30.72	5.29	-0.06	-0.3		30.72	9.7	-0.38	0.68		30.6	14.4	0.99	0.07		30.76	22.49	-1.42	-0.83			30.6	4.85	-0.2	-0.12		30.88	9.04	0.65	-0.52		30.56	13.4	-0.65	-0.54		31	19.13	-1.31	-0.68
30.76	5.4	-0.06	-0.32		30.76	9.79	-0.07	0.88		30.64	14.83	1.53	0.01		30.8	20.14	-0.31	-0.2			30.64	4.41	0.74	-0.05		30.92	9.26	2.31	0.13		30.6	14.59	-0.31	-0.15		31.04	19.64	1.36	-0.34
30.8	5.29	-0.63	-0.43		30.8	10.17	-0.12	0.96		30.68	15.56	2.16	0.48		30.84	20.93	0.37	-0.97			30.68	4.89	-0.24	-0.24		30.96	10.49	0.23	0.44		30.64	13	-0.8	0.1		31.08	22.75	-0.13	-0.2
30.84	4.94	-0.86	-0.37		30.84	9.64	-0.41	0.59		30.72	16.14	1.46	-0.49		30.88	17.67	-0.57	0.27			30.72	4.87	-0.03	-0.21		31	10.92	-0.97	0.07		30.68	16.05	-1.14	-0.59		31.12	20.73	0.78	-0.88
30.88	5.29	-0.15	-0.57		30.88	10.67	-0.59	0.15		30.76	16.15	0.76	-0.15		30.92	19.39	-0.2	0.31			30.76	4.58	0.24	-0.4		31.04	10.1	-0.41	-0.23		30.72	13.77	0.03	-1.47		31.16	17.82	1.11	0.13
30.92	5.31	0.46	-0.52		30.92	10.31	-0.03	-0.1		30.8	17.5	0.43	-0.49		30.96	21.43	0.81	-0.54			30.8	4.21	0.55	-0.27		31.08	9.92	-0.19	-0.24		30.76	13.47	0.1	-1		31.2	21.98	-0.03	0.49
30.96	5.2	0.98	-0.54		30.96	9.47	0.15	-0.17		30.84	17.83	-0.01	-1.11		31	20.8	0.48	-1.87			30.84	3.99	0.52	-0.2		31.12	10.71	-0.87	-0.1		30.8	14.12	-0.71	-1.3		31.24	21.55	-0.37	-0.27
31.04	5.46	-0.35	-0.49		31	9.08	0.97	-0.17		30.88	18.25	-0.35	-1.57		31.04	20.92	1.66	-1.78			30.88	3.92	0.13	-0.17		31.16	10.1	0.13	-0.32		30.84	11.91	0.13	-0.17		31.28	21.14	-0.87	-1.19
31.08	5.55	0.81	-0.49		31.04	9.58	0.12	-0.26		30.92	16.41	1.18	-1.03		31.08	22.31	0.38	-1.49			30.92	4.21	0.65	-0.06		31.2	10.67	-0.37	-0.76		30.88	12.37	-0.13	0.68		31.32	20.94	-2.37	-1.11
31.12	5.2	0.41	-0.43		31.08	8.87	-0.23	-0.28		30.96	17.09	-1.02	-0.74		31.12	21.53	0.6	-0.86			30.96	3.84	0.3	0		31.24	11.3	-0.87	-0.93		30.92	12.34	0.68	0.86		31.36	20.5	0.83	-2.1
31.16	4.67	-1.16	-0.21		31.12	9.52	-0.13	-0.3		31	16.61	-2.06	-0.81		31.16	21.06	0.78	-0.32			31	4.16	0.38	-0.03		31.28	10.2	-0.82	-1		30.96	14.77	1.26	-0.08		31.4	20.37	1	-1.63
31.2	5.55	2.19	-0.38		31.16	8.44	0.82	-0.26		31.04	17.58	1.42	-0.06		31.2	20.92	0.24	-0.12			31.04	4.27	0.55	-0.03		31.32	9.52	0.06	-0.92		31	14.98	0.03	0.08		31.44	19.17	-0.93	-0.46
31.24	4.87	-0.73	-0.27		31.2	8.66	0.38	0.05		31.08	17.55	1.85	0		31.24	21.63	0.93	-0.54			31.08	4.08	0.32	-0.06		31.36	9.83	0	-0.65		31.04	15.04	1.09	0.31		31.48	18.86	0.63	0.27
31.28	5.27	-0.17	-0.32		31.24	9.16	1.2	0.2		31.12	17.88	3.03	-0.59		31.28	21.92	0.37	-0.3			31.12	4.36	0.38	-0.05		31.4	9.47	-0.03	-0.31		31.08	16.68	1.14	-0.87		31.52	18.81	0.03	0.07
31.32	5.51	-0.13	-0.31		31.28	9.92	0.62	0.27		31.16	16.5	3.94	-0.93		31.32	21.28	1.46	0			31.16	4.3	0.66	-0.06		31.44	8.78	-0.4	-0.2		31.12	15.87	1.41	-1.78		31.56	18.67	-1.14	-0.15
31.36	5.27	0.17	-0.28		31.32	8.2	0.43	0		31.2	18.49	1.08	0.26		31.36	22.21	2.31	0			31.2	4.03	1.08	-0.07		31.48	9.26	0.12	0.13		31.16	14.74	2.32	-1.46		31.6	18.77	-0.35	0.37
31.4	5.18	0.46	-0.31		31.36	8.77	1.2	-0.06		31.24	16.24	1.25	0.06		31.4	22.48	1.2	-0.63			31.24	4.43	0.41	-0.08		31.52	10.01	-0.57	0.15		31.2	14.45	2.74	-0.89		31.64	20.14	0.98	-0.8
31.44	5.55	0.03	-0.31		31.4	9.08	0.2	0.35		31.28	16.39	1.64	-0.24		31.44	21.25	0.3	0.17			31.28	4.54	0.54	-0.03		31.56	9.57	-0.03	0.27		31.24	15.97	2.55	1.09		31.68	18.61	1.76	-1.67
31.48	5.29	0.03	-0.24		31.44	9.79	0.28	0.38		31.32	17.45	2.44	-1.04		31.48	21.87	0.32	0.21			31.32	4.96	0.3	0.03		31.6	9.91	-0.06	0.26		31.28	17.47	-1	0.62		31.72	20.39	2.14	-0.41
31.52	4.94	-0.07	-0.27		31.48	9.61	-0.28	0.24		31.36	15.88	2.07	-0.73		31.52	20.87	1.75	-0.17			31.36	5.16	0.83	0.05		31.64	9.75	-0.54	0.1		31.32	14.25	0.15	-0.24		31.76	19.05	4.25	-0.65
31.56	5.81	-0.06	-0.24		31.52	8.66	0.38	0.06		31.4	17.64	1.95	0.06		31.56	20.13	1.97	-0.35			31.4	5.11	0.13	0		31.68	9.26	-0.63	0.01		31.36	15.29	0.41	0.26		31.8	20.31	2.63	-1.18
31.6	5.9	0.03	-0.19		31.56	8.56	-0.3	0.06		31.44	17.45	0.49	-0.46		31.6	21.16	-1.18	-0.03			31.44	6.62	0.17	0.17		31.72	10.5	-1.46	-0.03		31.4	15.94	0.71	0.63		31.84	17.37	1.74	-1.2
31.64	4.69	0	-0.31		31.6	9.25	-0.66	0		31.48	17.02	0.37	-0.46		31.64	21.58	-1.53	-0.03			31.48	4.91	0.17	-0.07		31.76	10.01	0.31	-0.31		31.44	15.88	1.63	0.63		31.88	18.46	0.91	0.12
31.68	5.11	-0.46	-0.27		31.64	8.64	-0.12	0.27		31.52	16.61	0.35	-0.31		31.68	20.46	-1.32	0.52			31.52	4.8	0.35	-0.1		31.8	9.57	-0.59	-0.41		31.48	15.41	0.76	-0.06		31.92	16.77	0.54	1
31.72	5.73	0	-0.23		31.68	9.75	0.15	0.35		31.56	17.12	0.49	-0.07		31.72	19.82	1.09	0.66			31.56	5.49	-0.03	0.03		31.84	9.8	-1.08	-0.49		31.52	15.32	1.54	-0.82		31.96	18.34	2.07	1.21
31.76	5.09	-0.08	-0.17		31.72	10.36	-0.12	0.17		31.6	15.09	0.46	-0.13		31.76	20.8	-1.42	-0.28			31.6	5.9	0.17	0.03		31.88	9.52	-0.97	-0.32		31.56	15.09	2.08	-0.81		32	18.42	-1.43	0.83
31.8	5.24	-0.38	-0.21		31.76	10.44	0.37	-0.24		31.64	14.57	0.54	0.81		31.8	19.5	1	-0.27			31.64	5.62	0.2	-0.03		31.92	10.1	-1.16	-0.46		31.6	15.38	3.22	0.15		32.04	18.2	-1.15	-0.41
31.84	5.37	-0.43	-0.13		31.8	10.01	0.6	-0.48		31.68	14.95	-0.62	0.63		31.84	19.69	-1.07	1.03			31.68	5.4	0	0		31.96	9.61	-0.93	-0.54		31.64	16.24	1.04	-0.06		32.08	18.65	-1.22	0.03
31.88	5.4	0.08	-0.07		31.84	10.22	1.15	-0.49		31.72	15.2	-0.8	0.24		31.88	18.35	-0.48	0.6			31.72	5.77	0.05	-0.01		32	9.21	-1.64	-0.4		31.68	15.07	-0.3	-0.49		32.12	15.6	1.36	0.91
31.92	4.14	0.03	-0.23		31.88	9.52	0.81	-0.21		31.76	15.77	-1.54	0		31.92	21.05	0.65	0.12			31.76	5.55	-0.01	-0.13		32.04	8.85	-1.1	-0.12		31.72	15.55	-0.54	-0.08		32.16	17.14	1.41	0.82
31.96	5.77	-0.44	-0.01		31.92	9.93	0.37	0.24		31.8	16.36	-1.88	-0.76		31.96	21.84	0.21	0.06			31.8	5.57	-0.17	-0.17		32.08	9.26	-0.99	0.1		31.76	14.39	0.46	0.43		32.2	18.46	-2.12	0.62
32	4.41	0.03	-0.26		31.96	10.09	-0.21	0.51		31.84	15.7	-1.3	-0.59		32	20.6	-0.89	0.52			31.84	5.4	-0.08	-0.31		32.12	7.94	-1.77	0.17		31.8	14.48	1.09	0.23		32.24	18.19	-1.89	0.6
32.04	5.11	-0.27	-0.03		32	9.65	-0.26	0.59		31.88	15.61	-0.94	-0.48		32.04	22.3	-2.33	0.68			31.88	5.55	-0.1	-0.43		32.16	7.18	-0.98	0.08		31.84	14.4	-1.78	-0.01		32.28	16.83	0.27	0.7
32.08	5.6	-0.54	-0.07		32.04	10.44	-0.46	0.63		31.92	14.44	-1.31	-0.48		32.08	20.64	-1.51	-0.07			31.92	5.16	0	-0.46		32.2	8.92	-0.86	0.21		31.88	14.65	-0.68	-0.35		32.32	17.09	0.97	0.54
32.12	5.18	-0.1	-0.06		32.08	10.23	0.07	0.48		31.96	15.52	-0.13	-0.38		32.12	19.32	-2.25	0.52			31.96	5.73	0.76	-0.6		32.24	8.56	-0.82	0.65		31.92	15.3	-1.86	-0.44		32.36	16.55	0	0.8
32.16	5.26	0.03	-0.01		32.12	9.83	0.78	0.4		32	16.27	0.08	-1.02		32.16	19.14	-3.51	1.42			32	4.98	-0.74	-0.57		32.28	8.26	0.24	1.15		31.96	14.72	-1.04	-0.41		32.4	17.55	-0.19	0.57
32.2	5.42	-0.85	0		32.16	9.92	1.11	0.26		32.04	15.88	-0.85	-0.38		32.2	22.06	-1.2	1.13			32.04	5.7	-0.54	-0.68		32.32	9.05	0.93	0.87		32	14.5	-0.71	-0.54		32.44	17.45	0.17	0.46
32.24	4.08	-0.57	-0.24		32.2	10.36	1.41	0.32		32.08	16.39	-0.63	0.05		32.24	18.81	-0.59	-0.38			32.08	5.13	1.14	-0.52		32.36	8.82	1.2	0.6		32.04	13.34	-0.27	-0.52		32.48	17.09	0.01	0.27
32.28	6.01	-0.17	0		32.24	11.28	-0.07	0.03		32.12	16.07	-0.55	0.05		32.28	18.63	-2.34	0.55			32.12	6.01	0.98	-0.71		32.4	8.16	1.42	0.6		32.08	13.72	-0.31	-1		32.52	18.43	-0.41	-0.06
32.32	4.91	-0.38	-0.13		32.28	11.38	0.15	-0.59		32.16	16.14	0.65	1.04		32.32	20.37	-1.88	-0.2			32.16	5.55	-1.04	-0.6		32.44	7.98	0.8	0.76		32.12	10.92	-2.39	-0.21		32.56	18.38	0.07	-0.43
32.36	5.64	-0.38	-0.1		32.32	11.5	0.15	-0.73		32.2	17.7	0.6	2.08		32.36	20.63	-4.16	-0.1			32.2	4.8	0	-0.38		32.48	8.74	0.3	0.74		32.16	12.9	-1.3	0.35		32.6	18.96	-0.24	-0.23
32.4	5.64	-0.03	-0.06		32.36	10.42	0.2	-0.93		32.24	17.72	0.27	0.68		32.4	19.73	-1.42	-0.31			32.24	5.31	0.43	-0.52		32.52	8.1	0.49	0.74		32.2	13.49	-0.17	0.46		32.64	19.23	1.54	0.21
32.44	5.88	0	-0.06		32.4	9.98	0.17	-0.59		32.28	15.76	0.28	0.1		32.44	17.67	-1.48	-0.85			32.28	5.44	0	-0.48		32.56	8.48	0.65	0.68		32.24	15.17	1.31	0.28		32.68	20.18	-0.44	0
32.48	5.64	-0.03	-0.2		32.44	10.71	-0.92	-0.37		32.32	15.86	1.31	-0.13		32.48	16.87	-1.62	0.94			32.32	5.18	0.1	-0.38		32.6	8.03	0.74	0.41		32.28	14.73	0.06	-0.27		32.72	19.5	-0.87	-0.12
32.52	4.85	0.74	-0.1		32.48	10.36	-0.03	-0.2		32.36	15.18	2.84	-0.68		32.52	17.82	-0.38	0.78			32.36	5.04	-0.2	-0.4		32.64	7.59	1.02	0.31		32.32	15.43	0.86	-0.57		32.76	19.23	0.63	-0.85
32.56	5.92	0.01	-0.15		32.52	9.97	0.65	0.13		32.4	14.01	3.24	1.1		32.56	17.27	0.03	1.61			32.44	5.46	-0.19	-0.55		32.68	7.95	0.82	0.68		32.36	14.67	1.74	-0.78		32.8	19.72	0.85	-1.29
32.6	4.65	0	-0.34		32.56	9.88	-0.08	0.38		32.44	17.05	1.96	3.04		32.6	17.03	-0.12	1.53			32.48	5.11	0.06	-0.48		32.72	7.98	0.34	0.62		32.4	13.66	1.31	-0.73		32.84	17.74	0.1	-0.8
32.64	5.71	0.24	-0.17		32.6	10.72	0.68	0.27		32.48	16.96	2.08	3.22		32.64	17.66	0.15	1.07			32.52	5.24	-0.52	-0.46		32.76	8.25	0.83	0.62		32.44	13.03	0.63	-0.41		32.88	18.79	1.44	-0.57
32.68	5.46	0.17	-0.19		32.64	11.45	0.65	0.07		32.52	16.74	1.26	2.39		32.68	20.26	0.06	-0.86			32.56	4.39	0.15	-0.31		32.8	8.7	0.66	0.44		32.48	14.57	-0.06	-0.49		32.92	17.92	0.55	-0.41
32.72	4.98	0.55	-0.08		32.68	11.51	0.48	-0.07		32.56	15.6	1.44	0.76		32.72	16.16	1.92	-0.8			32.6	5	0.05	-0.41		32.84	7.78	0.31	0.57		32.52	13.18	-0.41	-0.46		32.96	17.71	0.38	-0.2
32.76	5.27	0.99	-0.05		32.72	11.2	0.8	0.15		32.6	14.36	-2.04	1.02		32.76	16.7	-1.42	0.55			32.64	4.85	-0.15	-0.35		32.88	7.66	-0.38	0.7		32.56	12.95	-1.31	-0.12		33	16.95	0.4	0.6
32.8	4.25	0.54	-0.06		32.76	11.16	-0.19	0.15		32.64	16.66	-1.73	-0.28		32.8	17.82	-0.89	-0.2			32.68	4.83	-0.27	-0.27		32.92	8.6	-0.13	0.41		32.6	13.33	-1.26	0		33.04	18.17	-0.54	1.09
32.84	4.78	0.17	-0.01		32.8	11.02	0.23	0.38		32.68	17.29	-0.63	-1.53		32.84	17.98	0.07	-1.08			32.72	5.09	-0.35	-0.31		32.96	7.62	-0.24	0.31		32.64	13.39	-0.38	0.44		33.08	17.88	-0.2	0.87
32.88	5.22	0.6	0		32.84	11.36	0.85	0.37		32.72	15.77	-0.43	-2.78		32.88	18.81	0.32	-0.74			32.76	5.02	-0.06	-0.27		33	7.69	-0.59	0.27		32.68	14.6	-1.37	0.38		33.12	18.2	-2.05	0.94
32.92	4.8	0	0		32.88	11.41	-0.27	-0.05		32.76	13.51	0.83	-2.31		32.92	19.85	0.63	0.52			32.8	4.98	-0.12	-0.37		33.04	8.15	-0.74	0.23		32.72	14.59	0.76	-0.44		33.16	19.83	-2.64	-0.21
32.96	5.31	0.3	0.06		32.92	11.34	-0.48	-0.41		32.8	15.61	-2.06	-2.08		32.96	21.59	0.68	-0.3			32.84	5.16	-0.34	-0.41		33.08	8.07	-0.74	0.03		32.76	13.98	0.94	-0.76		33.2	18.71	-0.94	0.08
33	5.11	-0.38	0.13		32.96	10.92	-0.87	-0.44		32.84	14.36	-2.56	-2.53		33	19.67	0.06	0.01			32.88	5.09	-0.43	-0.46		33.12	7.75	-0.6	0.05		32.8	13.56	0.12	-0.26		33.24	19.21	-0.26	-0.06
33.04	4.54	-0.15	0.13		33	10.94	0.63	-0.03		32.88	11.9	-1.24	-1.04		33.04	18.69	1.94	1.04			32.92	5.07	-0.23	-0.46		33.16	8.56	-0.12	0.44		32.84	12.74	-0.76	-0.1		33.28	18.9	0.28	-0.1
33.08	4.78	-0.34	0.24		33.04	10.35	0.26	0		32.92	14.19	-2.31	0.03		33.08	17.59	2.22	1.94			32.96	4.69	-0.13	-0.46		33.2	8.34	1.21	0.13		32.88	13.72	-0.96	-0.26		33.32	18.51	-0.2	0.31
33.12	5.13	-0.73	0.08		33.08	10.52	0.05	0.31		32.96	16.75	-1.73	-0.24		33.12	22.11	0.66	0.28			33	4.45	-0.3	-0.37		33.24	7.69	1.76	0.37		32.92	12.54	-0.82	-0.41		33.36	18.14	0.37	0.52
33.16	5.49	-0.57	0.06		33.12	10.86	-1.09	0.1		33	16.65	0.43	-1.31		33.16	21.51	0.07	0.31			33.04	4.85	-0.1	-0.3		33.28	8.38	1.72	0.78		32.96	12.65	-0.2	-0.23		33.4	19.26	-0.46	0.68
33.2	4.93	-0.06	0.21		33.2	11.9	1.65	-0.35		33.04	17.3	1.81	-0.26		33.2	21.75	-1.59	-0.4			33.08	4.27	0.52	-0.15		33.32	10.13	0	0.2		33	14.41	-1.25	0.1		33.44	17.09	-0.23	1.61
33.24	5.13	-0.07	0.2		33.24	11.37	1.11	-0.1		33.08	17.04	3.2	-0.3		33.24	21.93	-0.06	-0.88			33.12	4.74	0.35	-0.06		33.36	9.79	0.19	-0.32		33.04	13.78	-1.62	0.24		33.48	19.09	-2.72	0.88
33.28	5.29	0.15	0.13		33.28	11.46	1.6	-0.2		33.12	17.43	1.71	1.35		33.28	21.63	2.27	-1.4			33.16	4.74	0.31	-0.06		33.4	9.3	1.33	-0.17		33.08	12.83	-1.61	0.23		33.52	19.05	-2.97	0.21
33.32	5.27	-0.17	0.2		33.32	12.11	1.05	-0.19		33.16	18.63	1.07	1.64		33.32	21.04	3.02	-1.31			33.2	4.43	0.38	-0.05		33.44	9.61	1.33	-0.28		33.12	13.39	-0.32	0.57		33.56	18.35	0.23	-0.06
33.36	4.8	-0.2	0.23		33.36	11.3	0.8	-0.51		33.2	18.98	1.47	0.8		33.36	22.13	3.03	-1.87			33.24	4.25	0.87	-0.12		33.48	9.49	1.42	-0.06		33.16	13.07	-0.43	0.46		33.6	18.6	-1.83	-0.27
33.4	5.16	0.62	0.1		33.4	10.79	0.98	-0.57		33.24	17.59	0.91	0		33.4	22.4	4.32	-1.35			33.28	4.39	0.44	-0.19		33.52	9.64	0.49	0.13		33.2	14.21	-0.44	0		33.64	18.19	-1.03	0.05
33.44	5.44	0.6	0.17		33.44	10.72	1.49	-0.31		33.28	17.84	0.27	-0.86		33.44	21.78	3.84	-0.74			33.32	4.54	0.48	-0.23		33.56	10.22	0.17	0.21		33.24	14.16	-0.28	-0.24		33.68	18.17	0.65	-0.24
33.48	5.07	0.86	0.13		33.48	10.96	0.48	-0.2		33.32	17.38	0	-1.48		33.48	22.15	3.13	-0.31			33.36	4.56	0.27	-0.31		33.6	10.41	-0.57	0.2		33.28	12.64	-0.52	0.01		33.72	17.84	-1.09	-0.27
33.52	5.13	0.46	0.13		33.52	11.32	0.2	-0.05		33.36	17.26	1.49	-1.15		33.52	21.61	1.04	-1.13			33.4	4.14	0.71	-0.35		33.64	11.29	0.46	0.13		33.32	12.81	-0.98	0.24		33.76	17.79	-1.38	-0.2
33.56	5.31	0.48	0.06		33.56	11.06	1.11	0		33.4	16.57	0.43	-0.8		33.56	20.73	1.52	-0.83			33.44	3.66	0.17	-0.37		33.68	11.27	0.32	-0.06		33.36	13.04	-0.71	0.21		33.8	17.53	-0.8	-0.21
33.6	4.6	0.54	0		33.6	11.46	0.2	-0.12		33.44	15.27	-1.37	-1.26		33.6	20.3	2.81	-0.43			33.48	4.12	1.38	-0.52		33.72	10.32	0.03	-0.21		33.4	12.79	-1.11	0.17		33.84	17.28	0.2	0.2
33.64	5.44	0.37	-0.03		33.64	11.65	0.38	-0.2		33.48	13.16	-0.52	-0.54		33.64	19.05	2.96	0.49			33.52	4.23	1.21	-0.48		33.76	10.27	0.19	-0.15		33.44	12.68	-0.76	0.34		33.88	17.88	0.03	0
33.68	4.85	0.31	-0.19		33.68	11.54	0.43	-0.7		33.52	16.3	-1.57	-0.71		33.68	19.67	1.66	1.24			33.56	4.39	0.6	-0.46		33.8	11.2	0.15	-0.06		33.48	12.43	0.41	0.7		33.92	16.48	0.15	-0.76
33.72	5.27	0.01	-0.03		33.72	10.35	0.03	-0.83		33.56	13.83	-1.42	-0.93		33.72	21.25	1.42	0.06			33.6	3.57	-0.07	-0.46		33.84	9.74	-0.13	-0.38		33.52	13.57	0.43	0.77		33.96	15.87	0.8	0.46
33.76	5.11	0.82	-0.15		33.76	10.23	-0.98	-0.8		33.6	14.49	-1.07	-0.19		33.76	19.81	2.62	-0.31			33.64	3.84	0.52	-0.46		33.88	10.58	0.57	-0.27		33.56	12.88	0.27	0.62		34	17.67	-0.6	1.22
33.8	5.02	-0.01	-0.21		33.8	10.05	-0.01	-0.62		33.64	16.7	-1.6	-0.24		33.8	22.99	2.25	-0.13			33.68	3.35	-0.05	-0.44		33.92	10.18	0.08	0.44		33.6	12.59	1.3	0.08		34.04	16.44	-1.1	1.37
33.84	4.38	0.41	-0.17		33.84	11.24	-0.31	-0.27		33.68	16.14	-0.81	-1.42		33.84	21	3.08	-0.43			33.72	4.08	0.6	-0.43		33.96	10.42	-0.68	0.63		33.64	12.28	1.59	0.17		34.08	17.63	-0.76	0.98
33.88	4.71	0.15	-0.26		33.88	10.57	-0.57	-0.62		33.72	14.14	-0.54	-1.43		33.88	19.7	3.2	-0.43			33.76	3.1	0.52	-0.31		34	10.05	-0.35	0.55		33.68	12.65	0.15	-0.03		34.12	17.38	-0.93	-0.06
33.92	4.58	0.17	-0.26		33.92	10.89	-0.62	-0.57		33.76	14.46	-1.53	-1.22		33.92	18.97	1.18	-0.48			33.8	3.83	0.85	-0.38		34.04	10.88	-0.97	0.73		33.72	12.88	0.63	-0.21		34.16	15.28	-0.96	0.1
33.96	4.38	0.08	-0.07		33.96	10.45	-0.31	-0.57		33.8	13.78	-1.21	-1.02		33.96	19.81	-0.55	-0.68			33.84	4.08	0.49	-0.37		34.08	10.52	-1.09	0.66		33.76	12.38	-0.93	0		34.2	14.13	-0.03	0.77
34	5.68	-0.01	0.12		34	10.09	-0.7	-0.44		33.84	16.22	0.15	-0.43		34	17.58	-0.24	-0.46			33.88	3.75	0.46	-0.2		34.12	10.02	-0.62	0.48		33.8	10	0.1	0		34.24	20.82	-3.03	0.31
34.04	3.94	0.12	0.03		34.04	10.59	-0.65	-0.48		33.88	14.58	-0.71	-0.12		34.04	18.9	0.26	0.23			33.92	3.51	0.97	-0.06		34.16	10.2	-1.64	0.37		33.84	12.16	-1.15	0.2		34.28	17.43	-1.37	-0.66
34.08	4.47	0.06	0.17		34.08	10.14	-0.83	-0.46		33.92	13.76	-2.27	1.15		34.08	19.58	0.08	0.34			33.96	4.05	0.17	-0.17		34.2	10.31	-1.09	0.34		33.88	11.98	-0.92	0.2		34.32	16.61	-0.38	0.3
34.12	4.58	-0.26	0.28		34.12	10.39	-0.93	-0.37		33.96	13.51	-1.67	1.85		34.12	20.21	-1.66	0.13			34	4.1	0.32	-0.13		34.24	9.29	-1.32	0.65		33.92	10.88	0.08	0.41		34.36	17.39	-1.22	0.87
34.16	4.69	-0.35	0.28		34.16	10.14	0	-0.13		34	13.27	-0.96	2.08		34.16	21.07	-0.91	-1.64			34.04	4.1	0.46	-0.15		34.28	9.65	-1.1	0.82		33.96	10.72	-0.96	0.62		34.4	18.07	-2.17	0.32
34.2	4.63	-0.13	0.35		34.2	11.02	-0.63	-0.06		34.04	13.71	-0.94	2.1		34.2	17.62	0.87	-0.78			34.08	4.49	-0.06	-0.2		34.32	8.24	-0.87	0.85		34	11.24	-1.48	0.82		34.44	16.01	-0.52	-0.3
34.24	4.58	0.13	0.32		34.24	10.41	-0.63	-0.15		34.08	14.64	-1.87	1.27		34.24	20.09	-1.04	-0.2			34.12	4.3	0.7	-0.19		34.36	10.01	-1.11	0.54		34.04	12.74	-0.32	1.14		34.48	15.36	0.2	0.2
34.28	4.5	-0.34	0.37		34.28	10.77	-0.35	-0.03		34.12	15.04	-1.33	-0.01		34.28	20.65	-1.48	-1.13			34.16	4.43	0.46	-0.15		34.4	10.55	-1.03	-0.06		34.08	13.12	-1.4	1.03		34.52	17.2	-1.46	0.76
34.32	5.13	0	0.46		34.32	11.29	-1.15	-0.17		34.16	14.86	-0.8	-0.27		34.32	20.12	1.02	-0.81			34.2	4.54	0.57	-0.24		34.44	9.57	-0.1	0.07		34.12	12.81	-0.41	1.15		34.56	17.53	-1.33	0.24
34.36	4.98	0.03	0.44		34.36	10.61	-0.97	-0.37		34.2	14.29	-0.43	0.77		34.36	20.1	1.92	0			34.24	4.65	0.52	-0.27		34.48	10.9	-1.77	0.06		34.16	13.87	-1.26	0.54		34.6	17.38	1.29	0.3
34.4	4.96	-0.17	0.37		34.4	9.51	0.3	-0.31		34.24	15.98	1.56	1.68		34.4	20.45	-0.38	0.21			34.28	4.14	0.21	-0.27		34.52	10.62	-0.76	-0.37		34.2	14.3	-1.89	-0.2		34.64	17.73	0.03	0.06
34.44	5.31	0.2	0.32		34.44	8.47	0.96	-0.17		34.28	16.23	3.06	0.87		34.44	21.51	-0.01	-0.98			34.32	4.32	0.08	-0.37		34.56	10.14	-0.2	-0.68		34.24	14.16	-1.62	-0.32		34.68	17.46	-1.49	-0.08
34.48	5.02	0.43	0.24		34.48	8.9	1.25	0.55		34.32	16	1.31	1.27		34.48	18.52	-2.81	-0.46			34.36	4.45	0.4	-0.31		34.6	8.82	0.08	-0.44		34.28	13.97	-1.03	-0.87		34.72	15.44	-1.05	-0.21
34.52	5.16	0.13	0.24		34.52	9.3	1.03	0.78		34.36	17.84	2.36	0.38		34.52	20.21	-1.64	0.26			34.4	4.16	0.28	-0.28		34.64	9.92	0.44	-0.23		34.32	14.16	1.22	-1.2		34.76	16.2	1.1	-0.1
34.56	4.96	0.4	0.2		34.56	9.98	0.4	0.87		34.4	17.54	1.9	0.76		34.56	20.35	0.93	-0.06			34.44	4.1	0.17	-0.24		34.68	8.68	0.65	-0.3		34.36	13.59	0.89	-0.41		34.8	17.23	2.3	0.1
34.6	5.02	0.24	0.31		34.6	9.61	1.36	0.78		34.44	18.1	2.06	0.77		34.6	20.79	0.68	0.46			34.48	4.03	0.62	-0.13		34.72	9.26	1.59	-0.1		34.4	14.76	0.19	0.55		34.84	17.09	-0.63	0.19
34.64	4.85	0.17	0.26		34.64	9.01	1.3	0.65		34.48	18.19	0.92	0.38		34.64	19.93	0.1	1.27			34.52	3.68	0.2	-0.01		34.76	9.13	1.24	0.01		34.44	15.8	-1.14	0.08		34.88	16.13	0	-0.46
34.68	5.24	0.65	0.17		34.68	9.09	0.59	0.62		34.52	16.55	0.43	-0.37		34.68	21.08	-0.71	0.94			34.56	3.66	-0.2	-0.08		34.8	9.67	0.31	0.19		34.48	13.45	0.21	-0.6		34.92	14.44	2.98	0.13
34.72	4.87	0.73	0.27		34.72	9.22	-0.21	0.65		34.56	17.87	-0.32	-0.13		34.72	20.11	-0.21	0.48			34.6	4.38	-0.27	-0.01		34.84	9.76	0.24	0.48		34.52	14.18	0.1	0.03		34.96	15.82	0.32	0.98
34.76	5.15	0.34	0.23		34.76	8.99	-0.62	0.82		34.6	16.16	-1.54	-1.27		34.76	21.18	-1.25	0.49			34.64	3.57	0.03	-0.03		34.88	10.9	0	-0.07		34.56	14.74	-1.57	0.52		35	18.27	-1.55	0.34
34.8	5.05	-0.24	0.19		34.8	10.63	-1.09	0.91		34.64	16.7	-1.79	-0.71		34.8	19.67	2.5	-0.08			34.68	4.3	-0.06	0		34.92	9.73	0.35	-0.62		34.6	14.92	-1.53	0.15		35.04	16.04	-0.54	-1.07
34.84	5.15	0.54	0.2		34.84	9.88	0	0.83		34.68	16.56	-2.16	0.24		34.84	20.19	1.97	-0.06			34.72	4.61	0.13	-0.17		34.96	9.52	0.65	-0.65		34.64	15.21	-0.41	-0.03		35.08	15.71	-0.87	-0.17
34.88	5.13	0.38	0.21		34.88	9.95	0	0.59		34.72	18.32	-2.74	-0.1		34.88	18.81	-0.35	-0.34			34.76	3.97	0.01	-0.03		35	9.78	1.97	-0.34		34.68	15.46	-0.26	-0.17		35.12	16.36	-1.21	-0.52
34.92	4.74	0.27	0.28		34.92	10.1	0.21	0.65		34.76	17.73	-0.65	-1.51		34.92	18.97	-0.55	0.35			34.8	3.81	-0.65	-0.03		35.04	8.86	1.61	-0.12		34.72	14.48	-0.28	0.06		35.16	14.19	-1.31	-0.43
34.96	5.16	0.8	0.38		34.96	9.04	-0.17	0.74		34.8	18.23	0.51	-1.26		34.96	19.12	0.38	0.24			34.84	3.86	-0.51	-0.01		35.08	8.44	0.43	0.27		34.76	14.11	0.38	0.12		35.2	15.91	-1.96	0.78
35	4.96	0.54	0.43		35	9.54	-0.07	0.83		34.84	16.88	0.43	-0.74		35	20.08	0.41	0.2			34.88	4.32	-0.23	-0.03		35.12	9.22	0.74	0.38		34.8	14.48	-0.15	0.24		35.24	14.48	-0.52	1.41
35.04	4.91	0.24	0.35		35.04	9.62	-0.19	0.99		34.88	17.43	0.93	-0.78		35.04	19.86	0.98	-0.13			34.92	3.84	0.03	0		35.16	9.36	0.13	0.41		34.84	14.72	-0.2	0		35.28	16.41	0.65	0.66
35.08	5.38	0.65	0.37		35.08	10.05	-0.71	0.71		34.92	18.02	-0.03	-0.48		35.08	20.23	0.05	-0.66			34.96	3.92	-0.26	-0.03		35.2	10.14	0.77	0.28		34.88	13.47	-0.27	-0.38		35.32	15.78	-1.32	0.34
35.12	5.46	0.26	0.21		35.12	9.79	-1.04	0.19		34.96	18.38	2	-0.55		35.12	20.83	1.37	-0.92			35	4.63	-0.12	-0.01		35.24	8.85	0.35	0.03		34.92	14.75	-0.21	-0.54		35.36	16.64	-2.26	0.26
35.16	5.09	0	0.07		35.16	8.79	-0.52	0.32		35	18.75	0.31	-1.21		35.16	22.59	0.49	-0.08			35.04	4.17	-0.05	0.01		35.28	8.99	0.7	0		34.96	12.84	-0.4	-0.49		35.4	15.65	-0.66	-0.71
35.2	5.29	0.74	-0.01		35.2	7.76	-0.32	0.52		35.04	18.77	-0.2	-0.92		35.2	21.71	0.43	-0.41			35.08	4.52	0	-0.08		35.32	9.52	1.37	0.05		35	11.91	-0.49	-0.43		35.44	13.86	0.27	0.12
35.24	4.32	0.57	0.05		35.24	7.68	0	0.98		35.08	17.92	0	-0.62		35.24	21.19	2.19	-0.44			35.12	4.63	-0.43	-0.08		35.36	8.66	0.41	0.23		35.04	12.47	-1.26	-0.03		35.48	17.22	-1.44	0.74
35.28	5.02	0.38	0.15		35.28	9.01	-1.29	0.76		35.12	17.73	0.57	-0.44		35.28	21.5	3.59	0.07			35.16	4.16	-0.03	-0.08		35.4	8.88	0.52	0.37		35.08	11.36	-2.17	-0.03		35.52	14.76	1.67	-0.1
35.32	5.05	-0.28	0.23		35.32	10.71	-0.98	0.24		35.16	19.41	0.03	-0.97		35.32	22.91	1.85	-0.31			35.2	4.52	0.07	-0.17		35.44	9.67	-0.31	0.41		35.12	11.42	-0.54	0.27		35.56	13.95	1.42	0.66
35.36	5.18	0.35	0.15		35.36	9.57	0.6	0.71		35.2	18.19	-0.03	-1.04		35.36	21.23	0.17	-0.87			35.24	4.5	-0.13	-0.1		35.48	9.8	0.06	0.32		35.16	11.76	-1.83	0.78		35.6	15.18	0.27	1.55
35.4	5.27	0.31	0.15		35.4	8.73	0.37	1.26		35.24	18.53	0	-1.15		35.4	23.42	-1.08	-0.85			35.28	3.75	0.57	0		35.52	9.65	0.46	0.35		35.2	12.55	-1.88	1.53		35.64	16.24	0	1.2
35.44	5.57	0.4	0.03		35.44	9.66	-0.41	1.57		35.28	18.08	-0.62	-1.21		35.44	20.22	-1.08	-0.54			35.32	3.64	0.52	0.1		35.56	8.47	-0.06	0.07		35.24	12.79	0.17	1.82		35.68	18	-0.89	0.06
35.48	5.33	0.74	0		35.48	10.81	-0.6	0.74		35.32	18.71	0.15	-1.47		35.48	21.52	-3.17	-0.89			35.36	3.55	0.1	0.13		35.6	9.14	0.03	0.26		35.28	12.16	0.46	1.15		35.72	16.55	0.06	-0.01
35.52	5.6	0.37	-0.12		35.52	10.46	-0.43	-0.31		35.36	18.14	1.02	-1.42		35.52	20	-1.76	-1.27			35.4	4.36	0.19	0.27		35.64	9.23	0	0.41		35.32	15.03	-2.3	0.48		35.76	17.36	0.06	1.05
35.56	4.74	0.51	-0.32		35.56	10.44	0.03	-0.4		35.4	13.6	-1.26	-0.86		35.56	19.93	-0.01	-1.97			35.44	3.95	0.35	0.38		35.68	9.36	0.31	0.46		35.36	14.6	-1.95	-0.41		35.8	17.94	1.2	0.38
35.6	5.35	0.35	-0.37		35.6	10.06	-0.13	-0.27		35.44	18.02	-0.32	-0.17		35.6	18.44	-0.03	-1.43			35.48	4.05	0.01	0.4		35.72	9.51	0.4	0.62		35.4	15.44	-0.71	-1.53		35.84	18.07	-0.24	0.3
35.64	5.55	1.29	-0.52		35.64	9.88	-0.55	-0.2		35.48	18.35	-0.51	-0.83		35.64	18.93	-1.07	-0.19			35.52	3.88	-0.1	0.4		35.76	9.71	-0.37	0.52		35.44	12.63	0.13	-1.07		35.88	17.11	-1.4	0.68
35.68	5.37	0.65	-0.52		35.68	8.73	0.31	0		35.52	18.44	1.84	-0.13		35.68	19.66	-1.74	-0.49			35.56	4.3	0	0.55		35.8	10.31	-0.49	0.41		35.48	14.13	0.57	-0.68		35.92	16.7	-2.49	0.41
35.72	5.33	0.44	-0.59		35.72	11.32	-1.15	0.13		35.56	18.84	0.28	0.2		35.72	20.4	-2.33	-1.59			35.6	3.95	-0.1	0.57		35.84	9.78	0.1	0.32		35.52	15.09	0.41	-0.21		35.96	13.27	-1.1	1.26
35.76	5.48	0.97	-0.6		35.76	11.06	0.05	-0.03		35.6	18.36	0.03	-0.51		35.76	18.62	-1.25	-1.73			35.64	4.19	-0.48	0.57		35.88	9.69	-0.23	0.27		35.56	15.71	-0.2	-0.27		36	17.06	-0.71	1.22
35.8	5.27	1.3	-0.57		35.8	10.96	-0.17	-0.2		35.64	17.29	-0.71	-1.07		35.8	18.94	-0.03	-1.22			35.68	4.23	-0.19	0.52		35.92	9.48	0.91	0.44		35.6	14.25	0.54	-0.13		36.04	15.96	-2.5	0.96
35.84	5.42	0.71	-0.59		35.84	10.77	0.12	-0.46		35.68	16.65	0.31	-0.8		35.84	18.27	-1.64	-0.27			35.72	4.41	-0.15	0.46		35.96	9.3	0.4	0.41		35.64	15.82	-0.19	0.13		36.08	20.62	-2.48	-1.42
35.88	5.33	0.35	-0.54		35.88	10.41	0.8	-0.48		35.72	16.93	0.57	-0.86		35.88	18.89	-2.19	-1.3			35.76	4.56	-0.37	0.24		36	9.23	0.86	0.31		35.68	15.61	-1	-0.71		36.12	14.13	-1.1	-1.88
35.92	4.89	0.01	-0.65		35.92	10.13	0.35	-0.24		35.76	16.68	-0.27	-0.93		35.92	19.2	-2.52	-0.78			35.8	5.13	-0.03	0.17		36.04	9.25	0.8	0.2		35.72	14.25	0.76	-0.15		36.16	16.12	0.91	-0.06
35.96	4.49	0.55	-0.63		35.96	10.17	0.07	0.12		35.8	16.25	-0.2	-1.31		35.96	18	-2.14	0.01			35.84	4.82	-0.15	0.15		36.08	9.87	0.71	0.12		35.76	15.85	0.43	0.01		36.2	17.12	-1.89	1.04
36	4.39	0.66	-0.62		36	10.45	-1.02	0.2		35.84	16.88	1.33	-1.07		36	18.05	-3.72	0			35.88	4.58	0.08	0.13		36.12	9.74	0.68	-0.2		35.8	16.31	-0.05	-0.24		36.24	16.23	-2.14	0.65
36.04	4.76	-0.41	-0.38		36.04	10.86	0.13	0.26		35.88	14.72	4.93	0.6		36.04	19.23	-2.73	0.08			35.92	4.83	0.06	0.1		36.16	9.83	0.86	-0.3		35.84	15.7	0.38	-0.27		36.28	15.79	-1.86	0.15
36.08	4.72	-0.34	-0.49		36.08	11.37	-0.24	0.38		35.92	15.81	1.82	1.56		36.08	19.22	-2.03	0.49			35.96	5.22	-0.26	0.12		36.2	9.56	0.98	-0.46		35.88	14.86	-0.88	-0.31		36.32	15.24	-2.19	0.8
36.12	5.35	1.15	-0.78		36.12	12.03	-0.26	-0.19		35.96	14.01	1.47	2.26		36.12	18.5	-2.26	1.35			36	4.89	-0.6	0.08		36.24	10.01	1.11	-0.55		35.92	15.11	0.65	-0.03		36.36	15.98	-1.21	0.92
36.16	4.67	0.41	-0.63		36.16	11.98	0.12	-0.49		36	15.02	1.72	2.14		36.16	18.9	-1.26	0.07			36.04	4.08	-0.65	-0.13		36.28	9.88	0.52	-0.57		35.96	15.15	1.03	-0.13		36.4	15.09	-1.67	0.98
36.2	4.34	-0.12	-0.43		36.2	12.31	0.38	-0.27		36.04	14.92	1.32	2.04		36.2	18.84	-2.03	-0.31			36.08	4.56	0.27	-0.01		36.32	9.92	0.52	-0.8		36	14.3	1.7	-0.2		36.44	16.43	-1.78	0.6
36.24	4.76	0.73	-0.6		36.24	10.41	0.41	-0.37		36.08	13.65	1.03	1.75		36.24	16.48	-2.97	0.32			36.12	4.96	-0.01	-0.2		36.36	9.53	0.51	-0.71		36.04	14.21	0.63	-0.06		36.48	16.7	-1.82	0.08
36.28	4.47	0.8	-0.71		36.28	11.78	-0.15	-0.1		36.12	15.63	1.09	1.11		36.28	20.22	-1.57	0.12			36.16	5	-0.2	-0.15		36.4	10.24	0.48	-0.87		36.08	14.8	0.26	-0.17		36.52	17.2	-1.22	-0.24
36.32	3.75	0.1	-0.54		36.32	11.38	-0.76	-0.27		36.16	15.19	2.23	0.1		36.32	23.19	-0.73	-0.73			36.2	5.38	0.32	-0.08		36.44	9.07	0.32	-0.87		36.12	15.25	1.98	0.1		36.56	16.8	-1.75	-0.19
36.36	4.78	0.82	-0.66		36.36	11.06	-0.12	-0.43		36.2	14.65	-0.59	-0.24		36.36	19.91	-0.49	-0.57			36.24	4.96	0	-0.2		36.48	9.49	-0.43	-1		36.16	14.27	0.62	0.71		36.6	14.98	0.52	0.66
36.4	4.8	0.93	-0.65		36.4	10.67	0.85	-0.31		36.24	14.68	-0.77	-0.88		36.4	20.22	0.19	-0.08			36.28	4.85	-0.17	-0.21		36.52	8.91	-0.73	-0.98		36.2	14.2	-0.26	0.12		36.64	15.2	0.06	1.05
36.44	4.6	0.74	-0.63		36.44	11.12	-0.15	-0.43		36.28	13.87	-0.37	-0.76		36.44	21.1	0.55	-1.32			36.32	5	0.15	-0.12		36.56	8.29	0.12	-1.15		36.24	13.75	-0.13	0.35		36.68	17.13	-0.24	0.85
36.48	4.89	0.78	-0.59		36.48	11.81	-1.11	-0.2		36.32	15.71	0.27	-0.54		36.48	18.63	2.47	-1.71			36.36	5.13	-0.4	-0.17		36.64	7.32	-1.62	0.74		36.28	13.18	-1.33	0.86		36.72	16.76	2.15	0.49
36.52	3.9	1.02	-0.49		36.52	12.15	-1.04	-0.74		36.36	16.41	-0.62	-0.38		36.52	21.52	1.73	-1.52			36.4	4.67	-0.1	-0.34		36.68	8.35	-2.08	0.98		36.32	16.17	-1.41	1.13		36.76	17.02	0.55	1.25
36.56	3.79	0.65	-0.52		36.56	11.9	0	-0.96		36.4	17.44	-0.71	-0.65		36.56	18.99	1.36	-1.86			36.44	5	-0.1	-0.19		36.72	9.08	-1.97	0.92		36.36	14.8	0.15	0		36.8	18.49	-1.14	1.21
36.6	3.57	-0.23	-0.3		36.6	11.07	-0.03	-0.68		36.44	17.88	0.87	-0.81		36.6	19.97	1.13	-1.61			36.48	5.22	-0.41	-0.17		36.76	8.95	-1.29	0.73		36.4	13.98	0.38	-0.87		36.84	17.31	-2.48	0.24
36.64	5.51	2.96	-0.63		36.64	12.3	-0.81	-0.1		36.48	17.17	-0.54	-0.49		36.64	19.22	1.07	-0.83			36.52	5.18	0.06	-0.24		36.8	8.57	-1.33	0.82		36.44	11.76	-0.35	-0.83		36.88	17.93	-3.07	-0.52
36.68	3.97	1.36	-0.19		36.68	11.89	-0.89	-0.05		36.52	18.99	-1.37	-0.82		36.68	18.72	2.34	-0.55			36.56	4.98	0.07	-0.24		36.84	8.32	-0.98	1.15		36.48	11.9	1.04	-0.06		36.92	14.56	-1.2	-0.15
36.72	4.34	0.98	-0.17		36.72	11.87	-0.28	-0.4		36.56	18.93	-0.31	-1.3		36.72	16.74	1.72	-0.03			36.6	5.16	0.06	-0.17		36.88	8.08	-0.63	1.31		36.52	12.87	-0.13	-0.1		36.96	13.88	1.72	0.49
36.76	4.38	0.93	-0.12		36.76	12.25	-0.15	-0.77		36.6	19.03	-0.05	-1.44		36.76	17.11	1	-0.12			36.64	5.29	-0.24	-0.3		36.92	7.81	-0.35	1.46		36.56	13.5	0.03	-0.71		37	15.13	0.65	1.18
36.8	4.47	0.48	-0.06		36.8	11.33	-0.26	-1.36		36.64	17.74	-0.77	-1.54		36.8	17.91	-0.77	0.37			36.68	5.16	0.01	-0.28		36.96	7.9	-0.24	1.33		36.6	13.08	0	-0.76		37.04	16.24	-0.19	0.49
36.84	5.18	0.89	0.06		36.84	11.89	-0.77	-1.42		36.68	18.24	-1.4	-1.48		36.84	16.97	-1.25	0.82			36.72	5.26	0.05	-0.34		37	7.98	0.27	1.24		36.64	14.25	-0.19	0.2		37.08	15.79	1.14	-0.63
36.88	4.67	0.94	-0.08		36.88	10.88	-0.35	-1.29		36.72	17.73	-0.71	-1.76		36.88	18.19	-1.37	0.73			36.76	5.02	0.2	-0.38		37.04	8.35	-0.87	1.18		36.68	14.2	-2.69	-0.92		37.12	17.13	-1.48	0.03
36.92	3.95	1.16	-0.08		36.92	9.76	-0.12	-0.97		36.76	17.75	-1.65	-1.71		36.92	18.44	-1.4	0.12			36.8	4.85	0	-0.32		37.08	8.47	-1.21	1.03		36.72	12.46	-2.07	-0.73		37.16	18.88	-1.89	0.15
36.96	3.66	1.14	-0.17		36.96	9.3	0.54	-0.83		36.8	18.32	0.6	-1.48		36.96	19.33	-2.27	-0.52			36.84	4.85	0.51	-0.28		37.12	8.78	-0.34	0.8		36.76	12.54	-0.54	0.46		37.2	17.57	-0.24	0.24
37	4.87	0.87	-0.05		37	9.07	0.23	-0.37		36.84	18.9	-0.35	-1.6		37	19.24	-0.68	-1.26			36.88	4.63	0.23	-0.12		37.16	9.7	-0.65	0.68		36.8	11.71	-0.71	0.51		37.24	15.41	-0.6	0.94
37.04	3.37	1.04	-0.2		37.04	9.69	0.06	-0.26		36.88	16.96	0.13	-0.93		37.04	17.98	1.53	0.26			36.92	5.07	0.44	-0.12		37.2	9.13	-0.19	0.43		36.84	12.38	-2.89	0.51		37.28	17.48	-1.96	-0.17
37.08	4.83	0.43	-0.03		37.08	11.62	-0.83	-0.24		36.92	16.74	-0.21	-0.54		37.08	20.11	2.27	-0.12			36.96	4.14	0.4	0.13		37.24	9.52	0.13	0.49		36.88	10.8	-1.27	0.3		37.32	15.96	-1.03	-0.2
37.12	4.93	0.7	-0.05		37.12	11.02	-0.44	-0.57		36.96	17.04	-0.46	-0.48		37.12	20.91	-0.93	0.66			37	4.8	0.41	0.3		37.28	10.45	-1.42	0.49		36.92	11.03	0	0.52		37.36	14.65	0.46	0.76
37.16	3.1	0.94	-0.24		37.16	11.15	-1.09	-0.76		37	15.99	0.51	-0.46		37.16	22.51	-1.6	-1.09			37.04	4.83	-0.07	0.3		37.32	9.42	-1.08	0.01		36.96	11.5	1.04	0.26		37.4	16.44	1.42	0.46
37.2	5.18	0.46	0.05		37.2	11.36	-1.18	-0.98		37.04	16.51	1.99	-0.89		37.2	22.49	-1.75	-2.36			37.08	5.07	0.13	0.31		37.36	9.3	0.27	0.2		37	11.56	-0.35	0.66		37.44	16.33	-0.06	0.31
37.24	5.24	0.46	0.13		37.24	11.21	-1.25	-0.83		37.08	15.74	0.41	-0.28		37.24	22.29	-1.48	-1.79			37.12	4.94	0.13	0.27		37.4	9.88	-0.63	0.17		37.04	10.19	-1.72	0.88		37.48	16.15	1.97	1.33
37.28	4.82	0.93	0.1		37.28	11.18	-0.82	-0.74		37.12	16.73	0.01	-0.17		37.28	22.84	0.46	-0.54			37.16	5.59	0.31	0.2		37.44	10.06	0.81	0.1		37.08	11.06	-1.22	0.74		37.52	16.51	1.61	1.82
37.32	4.61	0.55	0.08		37.32	11.45	-0.81	-0.89		37.16	16.36	0.52	-0.68		37.32	18.75	1.68	-0.43			37.2	5.62	0.41	0.07		37.48	10.06	0.07	-0.03		37.12	11.46	-0.24	1.13		37.56	18.91	0.73	1.05
37.36	4.67	-0.12	0.2		37.36	11.21	-0.08	-0.76		37.2	15.17	-0.4	-0.68		37.36	19.93	1.15	-0.24			37.24	5.42	0.13	0.06		37.52	8.56	0.62	-0.03		37.16	10.02	1.26	1.41		37.6	17.89	1.09	0.82
37.4	4.69	0.24	0.15		37.4	10.23	0	-0.63		37.24	13.86	-0.24	-0.74		37.4	18.69	0.91	0.34			37.28	4.78	-0.15	0.03		37.56	9.83	0.12	0.24		37.2	11.38	-0.91	1.15		37.64	18.15	0.28	0.19
37.44	4.85	0.27	0.28		37.44	9.65	0.15	-0.57		37.28	14.86	0.43	-0.41		37.44	19.97	1.72	0.74			37.32	5.13	0.57	-0.06		37.6	9.95	-0.63	0.31		37.24	13.31	-1.25	0.03		37.68	18.31	1.25	0.1
37.48	4.65	0.57	0.2		37.48	10.22	-0.17	-0.46		37.32	14.29	0.31	0.6		37.48	20.83	-1.33	0.12			37.36	5.73	0.63	-0.03		37.64	10.53	-1.11	0.24		37.28	12.54	-0.01	0.17		37.72	18.85	-0.31	0.34
37.52	4.72	0.41	0.35		37.52	10.15	0.52	-0.4		37.36	15.06	-1.09	0.87		37.52	23.16	-2	-0.46			37.4	5.46	0.46	-0.07		37.68	11.55	-0.49	-0.3		37.32	11.69	0.66	0.63		37.76	18.28	1.65	0.31
37.56	4.82	0.41	0.4		37.56	11.68	0.54	-1.07		37.4	15.29	-0.83	0.63		37.56	21.52	-2.08	-1.52			37.44	5.53	0.77	-0.05		37.72	11.2	-0.31	-0.74		37.36	10.9	2.4	1		37.8	16.47	0.91	0.05
37.6	4.67	0.28	0.38		37.6	10.31	-0.85	-1.04		37.44	15.18	-1.27	0.49		37.6	20.63	-1.47	-1.81			37.48	5.49	0.78	0		37.76	12.24	-0.19	-0.82		37.4	10.49	1.44	0.8		37.84	16.4	1.2	0.35
37.64	4.85	0.28	0.35		37.64	10.15	0.62	-0.41		37.48	15.46	-0.83	-0.17		37.64	21.36	-0.74	0.23			37.52	5.95	0.2	-0.07		37.8	10.74	-0.41	-0.91		37.44	11.11	1.31	1.09		37.88	18.4	-0.98	-0.31
37.68	4.38	0.35	0.41		37.68	10.83	0.12	0		37.52	14.56	0.32	0.65		37.68	22.42	-1.15	-0.54			37.56	6.17	0.23	-0.08		37.84	11.05	-0.65	-0.87		37.48	10.68	2.44	1.43		37.92	17.23	-1.42	-0.88
37.72	4.74	-0.13	0.43		37.72	10.75	0.15	0		37.56	16.65	0.65	1.44		37.72	21.89	-1.87	-0.6			37.6	5.66	1.07	-0.03		37.88	10.61	0.97	-0.77		37.52	11.27	0.51	1.05		37.96	16.25	-1.07	-0.66
37.76	4.61	0.15	0.43		37.76	10.39	0.81	-0.43		37.6	17.98	-1.59	1.05		37.76	22.67	-1.53	-0.46			37.64	5.9	1.08	0		37.92	10.17	0.76	-0.41		37.56	12.34	0.76	0.88		38	17.55	-0.93	-1.09
37.8	4.19	-0.06	0.44		37.8	10.54	1.74	-0.71		37.64	18.97	-4.03	-0.71		37.8	22.68	-1.11	-0.86			37.68	5.97	1.14	-0.15		37.96	9.56	1.31	-0.03		37.6	12.38	1.11	0.52		38.04	16.83	-1.09	-1.21
37.84	4.39	0.21	0.57		37.84	10.98	1.13	-0.54		37.68	17.1	-1.49	-1.53		37.84	21.06	-0.73	-1.66			37.72	6.37	0.57	-0.05		38	9.91	0.99	-0.03		37.64	12.71	1.22	0.76		38.08	18.52	-1.74	-0.26
37.88	4.65	0.15	0.57		37.88	10.53	0.06	-0.41		37.72	16.18	0.4	-1.53		37.88	21.88	0.6	-0.28			37.76	4.54	0.76	-0.27		38.04	8.77	2.17	0.13		37.68	12.43	2.08	1.03		38.12	18.19	1.1	-0.17
37.92	4.5	0.54	0.6		37.92	11.02	-0.71	-0.65		37.76	16.15	0.86	-1.18		37.92	22.31	2.04	-1.08			37.8	5.55	0.52	-0.2		38.08	9.74	0.76	0.37		37.72	11.58	2.39	0.86		38.16	14.99	1.38	0
37.96	4.71	0.26	0.62		37.96	10.27	-1.18	-0.81		37.8	13.37	0.48	-0.41		37.96	22.69	1.21	-0.3			37.84	5.33	1	-0.21		38.12	9.84	0.41	0.35		37.76	10.46	2.69	0.34		38.2	17.58	2	-0.15
38	4.74	0.31	0.62		38	10.48	-0.98	-0.71		37.84	14.66	-0.27	0		38	23.33	-0.27	-1.4			37.88	5.37	0.4	-0.21		38.16	10.08	0.43	0.24		37.8	10.92	0.08	1.78		38.24	17.65	1.44	-0.4
38.04	4.74	0.23	0.54		38.04	10.14	-0.91	-0.6		37.88	14.35	1.86	0.2		38.04	21.31	2.07	-2.61			37.92	4.72	0.41	-0.32		38.2	10.19	0.6	-0.23		37.84	11.46	-2.31	2.18		38.28	17.03	0.57	-0.43
38.08	4.54	-0.06	0.57		38.08	11.5	-1.2	-0.82		37.92	15.36	0.41	-0.15		38.08	21.33	2.43	-2.89			37.96	5.55	0.12	-0.35		38.24	8.24	1	-0.2		37.88	11.33	-3	1.97		38.32	17.2	-0.49	-0.38
38.12	5	0.26	0.46		38.12	9.7	-1.08	-0.85		37.96	16.21	0.13	-0.92		38.12	20.12	2.04	-1.97			38	5.55	0.65	-0.48		38.28	7.49	-0.41	0.49		37.92	10.89	-1.31	0.93		38.36	17.85	-0.52	-0.13
38.16	4.94	0.2	0.51		38.16	10.14	-1.31	-0.66		38	16.45	-0.28	-1.97		38.16	19.14	0.2	-1.16			38.04	5.27	0.65	-0.55		38.32	9.47	-0.52	0.7		37.96	10.88	-0.71	0.49		38.4	16.06	2.04	0
38.2	4.93	0.23	0.41		38.2	10.96	-1.44	-0.19		38.04	15.61	1.21	-0.41		38.2	22.06	-3.44	-1.3			38.08	5.71	-0.05	-0.73		38.36	9.03	-1.56	0.63		38	10.98	-0.06	0.82		38.44	16.44	1.43	-0.19
38.24	4.98	0	0.43		38.24	11.18	-0.52	-0.38		38.08	15.91	-0.06	1.04		38.24	21.43	-2.18	-0.13			38.12	5.48	0.59	-0.68		38.4	10.19	-0.13	-0.28		38.04	11.24	0.74	1.36		38.48	14.92	0.74	0.19
38.28	5.07	0.07	0.3		38.28	10.36	0.86	-0.49		38.12	16.59	-1.02	1.27		38.28	20.97	-2.22	-0.12			38.16	5.81	-0.03	-0.76		38.44	10.2	-0.62	-0.41		38.08	12.9	0.13	0.71		38.52	14.57	-1.61	0.82
38.32	4.98	-0.03	0.23		38.32	10.45	1.31	-0.54		38.16	16.77	-0.6	0.86		38.32	20.69	-2.3	0.41			38.2	5.18	-0.17	-0.83		38.48	10.76	-0.19	-0.63		38.12	11.06	0.1	0.32		38.56	14.55	-1.97	1.43
38.36	4.83	0.07	0.3		38.36	10.84	0.78	-0.54		38.2	16.92	1.27	-0.07		38.36	22.29	-3.13	0.77			38.24	5.13	0.41	-0.6		38.52	10.36	-0.13	-0.49		38.16	12.03	0.88	0.38		38.6	14.48	-0.87	0.73
38.4	4.63	0.12	0.21		38.4	10.23	1.48	-0.38		38.24	17.71	-0.21	-0.68		38.4	22.46	-1.14	0.54			38.28	4.72	0.28	-0.41		38.56	10.98	-0.03	-0.24		38.2	12.68	0.96	0.31		38.64	15.52	-0.4	0.87
38.44	4.93	0.31	0.2		38.44	10.4	1.48	-0.4		38.28	17.49	-0.37	-1.2		38.44	21.93	-0.06	0.89			38.32	5.11	0.03	-0.27		38.6	10.05	-0.13	-0.31		38.24	12.54	-0.49	0.65		38.68	16.52	0.15	0.21
38.48	4.54	0.13	0.24		38.48	10.99	0.19	-0.62		38.32	16.83	0.55	-1.2		38.48	22.84	-1.88	1.82			38.36	5.46	0.03	-0.2		38.64	9.52	0.71	-0.4		38.28	11.05	1.64	0.85		38.72	16.01	-0.85	-0.38
38.52	5.35	-0.08	0.24		38.52	10.59	0.83	-0.54		38.36	16.09	0.6	-1.42		38.52	20.03	-0.24	-0.24			38.4	4.65	-0.4	-0.13		38.68	9.39	0.03	-0.13		38.32	10.89	0.35	0.52		38.76	14.6	1.72	-0.3
38.56	4.52	0.15	0.23		38.56	10.54	0.27	-0.78		38.4	14.74	0	-1.26		38.56	22.31	-0.07	-1.22			38.44	5.05	0	-0.15		38.72	9.76	0.3	0		38.36	13.62	0.2	-0.21		38.8	15.35	0.96	0.41
38.6	4.69	0.15	0.21		38.6	10.22	-0.13	-0.82		38.44	14.35	1.44	-0.76		38.6	22.89	1	-2.25			38.48	5.46	-0.32	-0.27		38.76	10.67	1.37	0		38.4	11.49	-0.17	-0.24		38.84	16.43	0.57	-0.15
38.64	4.71	0.28	0.23		38.64	9.48	1.02	-0.74		38.48	18.26	1.54	-0.55		38.64	20.9	-0.12	-1.73			38.52	5.02	-0.4	-0.24		38.8	10.53	0.17	0.17		38.44	11.03	0.97	0.17		38.88	15.55	0.57	0.1
38.68	4.96	-0.08	0.23		38.68	8.48	0.73	-0.52		38.52	15.18	1.22	-0.54		38.68	24.1	0.83	-2.3			38.56	4.89	0.03	-0.31		38.84	10.85	0.06	0		38.48	11.64	-0.76	0.6		38.92	17.49	0.15	0.19
38.72	4.71	0.31	0.35		38.72	8.81	1.33	-0.2		38.56	15.39	1.42	-0.13		38.72	22.08	-0.34	-1.26			38.6	5.09	-0.07	-0.35		38.88	10.26	-0.27	-0.05		38.52	11.41	-0.8	0.8		38.96	17.2	-0.65	-0.52
38.76	5.15	0.03	0.31		38.76	9.58	0.89	-0.17		38.6	14.75	0.44	-0.46		38.76	22.49	0.65	-1.29			38.64	5.02	0.06	-0.27		38.92	9.69	-0.24	0		38.56	10.67	-0.65	0.87		39	16.3	-2.59	-0.57
38.8	4.76	-0.17	0.35		38.8	9.22	1.09	-0.1		38.64	14.45	2.82	0.31		38.8	24.58	1.99	-1.68			38.68	5	0.08	-0.21		38.96	9.86	0.03	0.15		38.6	11.2	-0.37	0.78		39.04	15.21	-0.37	-0.05
38.84	4.52	0.05	0.43		38.84	9.35	0.71	-0.24		38.68	13.42	1.74	0.76		38.84	22.17	0.6	-1.51			38.72	5.33	-0.23	-0.26		39.04	7.01	-0.43	1.43		38.64	12.92	-1.47	-0.26		39.08	16.82	-1.62	0.81
38.88	4.94	-0.49	0.46		38.88	9.48	0.38	-0.38		38.72	14.64	-0.31	1.15		38.88	22.43	0.4	-2.18			38.76	5.22	-0.12	-0.24		39.08	8.38	-1.52	1.1		38.68	12.18	-1.52	-0.65		39.12	15.82	-1.51	1.14
38.92	5.04	0	0.43		38.92	9.61	0.52	-0.43		38.76	14.53	-0.82	0.97		38.92	23.37	-0.19	-2.16			38.8	4.89	-0.17	-0.26		39.12	9.88	-0.87	0.35		38.72	12.34	-1.85	-0.49		39.16	18.47	-2.58	0.27
38.96	5.22	0.06	0.38		38.96	9.74	-0.32	-0.38		38.8	14.77	1.2	0.55		38.96	22.33	0.1	-1.21			38.84	4.96	-0.03	-0.17		39.16	9.7	0.06	0.44		38.76	13.51	-1.7	-0.86		39.2	18.19	-0.26	-1.07
39	5.42	-0.37	0.34		39	9.92	0.05	-0.27		38.84	13.62	0.21	0.24		39	20.18	-0.03	-1.31			38.88	5.71	-0.13	-0.08		39.2	8.95	0.63	0.4		38.8	13.41	-0.48	-0.98		39.24	19.49	0.57	-0.91
39.04	5.22	0.13	0.2		39.04	10.62	0	-0.34		38.88	12.7	-1.24	0.55		39.04	21.55	1.2	-0.38			38.92	4.8	-0.55	-0.01		39.24	9.58	0.85	0.74		38.84	13.33	0.82	-0.31		39.28	17.75	1.59	-1.04
39.08	5.16	-0.05	0.01		39.08	10.35	0	-0.38		38.92	13.41	0.1	1.36		39.08	21.76	0.05	-0.73			38.96	4.67	-0.06	-0.15		39.28	11.15	-0.08	0.57		38.88	15.07	0.2	-1.61		39.32	17.39	1.64	-0.31
39.12	4.1	0.13	-0.01		39.12	10.49	-0.21	-0.41		38.96	15.19	-2	0.6		39.12	20.34	-0.06	-0.43			39	3.51	-0.03	-0.01		39.32	10.54	0.01	-0.03		38.92	14.09	0.13	-2.75		39.36	18.1	1.2	0.83
39.16	5.27	-0.2	-0.21		39.16	10.33	0.26	-0.06		39	16.47	-1.47	0.6		39.16	19.82	0.21	0.2			39.04	4.72	-0.46	0.05		39.36	10.63	-0.41	-0.74		38.96	10.27	4.54	0.54		39.4	19.41	0	-0.23
39.2	4.71	-0.28	-0.23		39.2	10.62	0.43	-0.06		39.04	17.12	-1.25	0.31		39.2	20.14	-1.6	0.41			39.08	4.52	-0.03	0.12		39.4	9.76	0.19	-0.74		39	12.82	3.64	1.37		39.44	20.21	2.15	0.07
39.24	4.45	0.24	-0.23		39.24	10.74	0.06	-0.2		39.08	15.76	-0.74	0.1		39.24	18.11	-0.38	-1.09			39.12	4.63	-0.54	0.1		39.44	8.87	-0.05	-0.41		39.04	12.47	1.47	1.78		39.48	20.73	-0.03	-0.43
39.28	4.54	-0.27	-0.35		39.28	10.8	0.68	-0.32		39.12	15.86	-0.85	0.21		39.28	17.88	0.68	-0.27			39.16	5.18	-0.27	0.13		39.48	8.94	0.52	-0.15		39.08	14.74	1.11	2.4		39.52	19.28	2.16	-0.73
39.32	4.74	-0.2	-0.3		39.32	10.84	1.11	-0.37		39.16	16.25	-0.8	-0.12		39.32	17.61	2.3	-0.19			39.2	4.74	-0.71	-0.03		39.52	8.52	-0.68	0.13		39.12	13.67	-0.38	1.3		39.56	18.03	1.2	1.86
39.36	4.85	-0.24	-0.27		39.36	11.15	0.57	-0.41		39.2	15.37	-1.08	-0.59		39.36	17.64	3.26	0.23			39.24	5.77	-0.35	-0.17		39.56	8.99	-0.65	0.1		39.16	14.2	-0.49	1		39.6	18.69	1.19	2.01
39.4	4.74	0.03	-0.24		39.4	11.05	0.76	-0.52		39.24	15.62	-1.19	-0.7		39.4	18.68	0.13	-0.1			39.28	4.83	-0.17	-0.43		39.6	9.54	-0.13	0		39.2	12.91	-2.14	0.98		39.64	18.42	-1	0.98
39.44	4.82	-0.15	-0.2		39.44	10.01	0.52	-0.49		39.28	16.41	-1.29	-0.96		39.44	18.63	0.88	-0.41			39.32	4.63	-0.24	-0.54		39.64	8.48	-0.41	0		39.24	11.69	-1.67	1.04		39.68	18.17	1.48	0.55
39.48	4.94	-0.27	-0.15		39.48	10.54	0.68	-0.46		39.32	16.03	-1	-1.26		39.48	18.95	-0.15	-0.91			39.36	4.32	-0.32	-0.66		39.68	9.91	0.17	0.49		39.28	11.38	-2.87	1.04		39.72	19.7	4.52	0.41
39.52	4.8	-0.44	-0.2		39.52	9.79	1.31	-0.37		39.36	16.22	0.15	-1.54		39.52	18.14	0.03	-0.82			39.4	4.83	-0.23	-0.48		39.72	10.37	-0.74	0.49		39.32	11.2	-2.28	0.8		39.76	18.56	3.77	-0.71
39.56	4.61	-0.6	-0.19		39.56	9.52	0.37	-0.62		39.4	16.33	-1.19	-1.26		39.56	18.7	-0.43	-0.07			39.44	4.8	0.06	-0.41		39.76	10.2	0.52	0.15		39.36	10.86	-0.41	1.14		39.8	20.82	2.18	-1.51
39.6	4.98	-0.74	-0.31		39.6	10.67	0.65	-0.76		39.44	15.41	-0.2	-0.74		39.6	18.61	0.27	0.43			39.48	6.61	-1.95	-0.82		39.8	10.93	0.1	0.05		39.4	11.81	0.63	1		39.84	19.24	0.76	-0.35
39.64	4.91	-0.2	-0.27		39.64	9.43	0.76	-0.66		39.48	17.49	0.24	-0.96		39.64	20.6	-0.21	0.13			39.52	5.18	-0.32	-0.51		39.84	10.63	-0.17	-0.17		39.44	12.54	-0.68	0.31		39.88	19.85	1.24	-0.71
39.68	4.76	-0.27	-0.27		39.68	9.35	1.29	-0.68		39.52	16.35	-1.31	-1.13		39.68	18.78	0.24	-0.85			39.56	4.76	-0.12	-0.4		39.88	11.01	0.03	-0.1		39.48	11.68	-0.43	0.27		39.92	20.61	0.96	-1.66
39.72	4.83	-0.35	-0.28		39.72	9.48	0.57	-0.73		39.56	15.33	1.44	-0.52		39.72	17.93	0.63	-0.48			39.6	5.13	0	-0.46		39.92	11.1	-0.51	-0.3		39.52	11.07	-1.2	1.36		39.96	19.05	1.43	-1.08
39.76	4.61	0	-0.2		39.76	9.08	0.1	-0.6		39.6	16.12	0.41	-0.65		39.76	19.5	-0.38	0.52			39.64	5.33	0.03	-0.32		39.96	11.16	-0.48	-0.43		39.56	11.72	-1.48	1.02		40	20.57	-2.19	0.43
39.8	4.54	-0.19	-0.24		39.8	9.51	0.43	-0.17		39.64	15.39	-0.43	-0.7		39.8	20.39	-0.31	0.03			39.68	4.71	-0.03	-0.23		40	10.01	-0.68	-0.76		39.6	13.71	-2.14	0.46		40.04	20.54	0.27	-0.87
39.84	4.85	-0.57	-0.13		39.84	9.65	1.09	0.08		39.68	16.83	0.13	-1.04		39.84	20.02	-0.13	-0.13			39.72	5.38	0.23	-0.3		40.04	10.02	-0.52	-0.35		39.64	11.4	-1	0.52		40.08	20.53	1.77	-1.56
39.88	4.58	-0.15	-0.21		39.88	10.54	0.12	0.01		39.72	15.53	0.54	-0.62		39.88	21.66	0.54	-0.57			39.76	5.22	-0.15	-0.21		40.08	11.49	-0.05	-0.27		39.68	10.42	0.34	1.22		40.12	18.12	2.85	-1.68
39.92	4.72	0.17	-0.13		39.92	10.4	-0.15	0.05		39.76	13.1	1.18	-0.65		39.92	21.54	1.73	-1			39.8	5.51	0.13	-0.35		40.12	10.93	-0.1	-0.63		39.72	11.64	0.91	1.25		40.16	18.18	0.3	-1.16
39.96	4.76	-0.27	-0.15		39.96	9.42	0.49	0		39.8	14.3	1.51	-0.6		39.96	21.61	1.49	0.8			39.84	5.29	0.32	-0.32		40.16	11.45	0.65	-1.08		39.76	12.39	0.57	0.63		40.2	16.09	-0.59	-1.25
40	4.06	-0.48	-0.12		40	9.07	0.12	0.06		39.84	14.46	1.26	-1.03		40	21.96	1.26	1.29			39.88	5.68	1.04	-0.41		40.2	9.79	0.35	-0.73		39.8	12.34	1.33	0.65		40.24	16.32	-0.65	-0.51
40.04	4.49	-0.52	-0.03		40.04	9.65	0.49	0.27		39.88	14.84	0.27	-1.03		40.04	21.97	0.8	1.18			39.92	5.29	0.13	-0.38		40.24	11.05	1.1	-0.54		39.84	13.83	1.44	-0.03		40.28	15.73	0.65	0.46
40.08	4.19	-0.17	-0.03		40.08	10.35	-0.59	0.28		39.92	13.69	-0.38	-0.74		40.08	21.31	0.34	0.99			39.96	5.2	0.54	-0.38		40.28	10.42	0.65	-0.38		39.88	14.18	2.18	-0.94		40.32	14.29	-1.14	-0.13
40.12	4.8	-0.32	0.01		40.12	9.79	-0.97	0.65		39.96	13.47	1.56	-0.34		40.12	22.86	-0.32	-0.96			40	4.58	0.1	-0.2		40.32	10.13	0.96	-0.3		39.92	13.59	1.26	-1.53		40.36	15.63	-1.38	-0.1
40.16	4.19	-0.35	-0.06		40.16	9.71	-0.31	0.96		40	14.91	0.55	0.99		40.16	23.34	-0.1	-2.03			40.04	5.2	0.23	-0.31		40.36	10.23	0.41	-0.31		39.96	13.06	-0.35	-2.07		40.4	17.03	-1.57	-0.54
40.2	3.84	-0.6	0		40.2	10.04	0	0.93		40.04	14.16	0.24	0.83		40.2	22.11	-0.8	-1.89			40.08	5.16	0.44	-0.28		40.4	9.8	0.59	-0.2		40	12.03	-0.73	-2.3		40.44	15.97	-0.52	0.34
40.24	4.25	-0.24	0.03		40.24	9.66	0	0.68		40.08	13.98	0.97	0.8		40.24	21.78	0.17	-1.86			40.12	5.24	0.17	-0.27		40.44	10.36	0.05	-0.38		40.04	10.66	1.72	-2.07		40.48	18.93	-0.68	0.24
40.28	3.81	-0.52	0.03		40.28	9.95	0.28	0.24		40.12	13.63	0.81	1.71		40.28	21.53	2.2	-1.59			40.16	5.9	0.6	-0.27		40.48	10.79	0.41	-0.66		40.08	8.32	0.46	-0.68		40.52	15.82	0.27	-0.2
40.32	4.19	-0.08	0.12		40.32	10.54	-0.26	-0.06		40.16	15.27	-0.23	1.15		40.32	20.91	1.88	-0.44			40.2	5.53	0.4	-0.15		40.52	10.68	0.43	-0.54		40.12	10.89	-1.48	0.83		40.56	15.88	0.93	0.68
40.36	4.27	-0.34	0.05		40.36	11.07	-0.55	-0.2		40.2	15.67	0	0.1		40.36	21.45	0.54	0.03			40.24	5.2	0.46	-0.2		40.56	10.79	1.09	-0.65		40.16	11.9	-1.54	0.66		40.6	16.15	0.93	0.83
40.4	3.94	-0.24	0.1		40.4	10.32	-1.81	-0.51		40.24	14.9	0.27	0.15		40.4	22.61	-0.1	-0.37			40.28	5.15	0.57	-0.19		40.6	10.44	0.74	-0.46		40.2	10.97	-2.32	0.32		40.64	16.67	1.27	1.09
40.44	3.75	-0.38	0.12		40.44	11.3	-0.38	-0.82		40.28	15.24	-0.15	0.17		40.44	21.61	0.51	-0.82			40.32	4.93	0.59	-0.15		40.64	10.36	1.18	-0.2		40.24	10.24	-0.35	0.03		40.68	18.85	1.48	-0.03
40.48	4.28	0.12	0.17		40.48	10.22	-0.24	-0.41		40.32	16.8	0.87	0.24		40.48	21.63	0.35	-1.19			40.36	5.27	0.28	-0.19		40.68	9.7	1.22	0.03		40.28	9.97	-1.72	0.21		40.72	18.78	1.1	-1.09
40.52	4.72	-0.12	0.37		40.52	11.86	-0.46	0.05		40.36	17.33	0.37	0.26		40.52	21.22	0.19	-1.09			40.4	5.24	0.05	-0.15		40.72	10.54	0.41	0.19		40.32	10.68	-1.16	0.19		40.76	18.46	2.2	-0.8
40.56	3.97	-0.46	0.26		40.56	12.34	-0.51	-0.31		40.4	15.11	1.68	0.1		40.56	20.02	0.66	-1.03			40.44	5.13	0.15	-0.2		40.76	10.18	0.87	0.06		40.36	9.86	0.32	0.13		40.8	19.24	1.86	0
40.6	4.72	-0.52	0.41		40.6	12.34	0.27	-0.54		40.44	15.27	1.15	0		40.6	20.66	-1.35	0.31			40.48	5.29	0.12	-0.23		40.8	9.73	0.89	0.07		40.4	9.61	0.08	0		40.84	19.49	-0.05	0.06
40.64	4.03	-0.05	0.41		40.64	11.59	-0.17	-0.27		40.48	16.55	3.07	0.24		40.64	17.44	-1.2	0.26			40.52	5.33	0.15	-0.24		40.84	9.78	0.51	0.35		40.44	11.25	0.13	0.3		40.88	19.11	-0.06	-0.13
40.68	3.99	-0.49	0.46		40.68	11.84	-0.17	-0.12		40.52	16.74	0.03	-0.13		40.68	18.97	0.66	0.17			40.56	5.11	0.15	-0.23		40.88	10.52	-0.13	0.54		40.48	9.93	-1.36	0.68		40.92	16.47	0.86	1.2
40.72	4.12	-0.46	0.44		40.72	11.6	-0.35	-0.1		40.56	15.72	0.6	-0.54		40.72	20.87	-0.38	-0.76			40.6	5.27	0.38	-0.27		40.92	9.86	0.03	0.49		40.52	12.9	-2.2	-0.1		40.96	17.85	0.66	1.72
40.76	4.23	-0.07	0.38		40.76	12.02	-0.68	-0.54		40.6	12.06	-0.51	-0.82		40.76	20.62	0.63	-1.38			40.64	4.96	-0.1	-0.27		40.96	10.4	0.52	0.13		40.56	11.62	-0.19	-0.32		41	18.16	-1.36	0.26
40.8	4.41	-0.68	0.57		40.8	11.56	-1.46	-0.62		40.64	14.12	0.13	-0.01		40.8	19.81	0.77	-1.75			40.68	4.56	0.06	-0.24		41	10.18	-0.15	0.1		40.6	13.05	-1.09	0.82		41.04	17.12	-1.04	0.41
40.84	4.23	-0.71	0.51		40.84	11.62	-0.78	-0.65		40.68	14.79	0.73	0.41		40.84	20.46	0.66	-0.92			40.72	5.09	-0.28	-0.26		41.04	9.79	0.1	0.01		40.64	14.6	-1.96	0.13		41.08	18.78	-0.19	0.07
40.88	4.45	-0.43	0.43		40.88	11.46	-0.82	-0.41		40.72	14.82	0.19	0.6		40.88	19.72	0.01	-0.88			40.76	5.18	-0.15	-0.28		41.08	8.74	-0.05	-0.03		40.68	12.6	-1.43	-0.34		41.12	18.25	0.94	-0.13
40.92	4.39	-0.4	0.48		40.92	12.02	0.3	-0.46		40.76	14.53	0.54	0.27		40.92	18.95	1.78	-0.65			40.8	4.85	-0.03	-0.3		41.12	10.02	-0.13	-0.17		40.72	14.01	-1.78	-0.07		41.16	16.6	-0.26	0.34
40.96	4.5	-0.62	0.46		40.96	11.55	0.51	-0.57		40.8	14.6	0.57	0.51		40.96	19.64	1.37	-0.66			40.84	4.74	0.24	-0.1		41.16	10.54	0.17	-0.27		40.76	14.83	0.24	-0.44		41.2	18.01	-2.45	0.07
41	4.6	-0.6	0.38		41	10.76	0.2	-0.03		40.84	16.53	1.46	0.68		41	18.8	-0.2	-1.05			40.88	4.71	-0.08	-0.12		41.2	9.61	0.19	-0.23		40.8	14.68	0	-0.37		41.24	19.23	-1.18	-1.09
41.04	4.36	-0.38	0.43		41.04	8.22	1.38	1.15		40.88	15.86	1.51	-0.03		41.04	18.56	0.93	-0.15			40.92	5.57	0.07	-0.1		41.24	11.67	0.26	-0.19		40.84	14.47	1.83	-1.07		41.28	19.53	-1.97	-0.32
41.08	4.54	-0.27	0.41		41.08	11.86	-0.88	1.77		40.92	15.19	1.22	-0.06		41.08	18.34	2.01	0.35			40.96	4.78	0.27	0		41.28	9.56	0.98	-0.17		40.88	15.23	-0.3	-0.57		41.32	19.81	-2.12	0.41
41.12	4.58	-0.68	0.32		41.12	13.77	-1.97	0.34		40.96	15.89	0.66	0.2		41.12	20.1	0.27	-0.74			41	3.42	0.4	-0.15		41.32	9.7	0.73	-0.35		40.92	15.83	1.27	-0.24		41.36	20.43	-0.07	-1.03
41.16	5.04	-0.15	0.34		41.16	12.63	-0.6	-0.35		41	16.08	-1.88	0.3		41.16	17.59	0.6	-1.95			41.04	5.42	0.26	-0.1		41.36	10.02	0.48	-0.13		40.96	15.44	0.08	-0.21		41.4	18.38	1.78	-2.11
41.2	4.93	-0.35	0.35		41.2	11.52	-0.26	-0.51		41.04	15.6	-2.76	0.38		41.2	18.21	-1.31	-1.3			41.08	5.11	-0.34	-0.15		41.4	9.57	1.19	0		41	17.24	2.38	-0.44		41.44	17.37	-0.54	-0.81
41.24	5	-0.3	0.27		41.24	11.91	-0.28	-0.73		41.08	13.47	-1.59	0.62		41.24	18.41	-1.08	-1.31			41.12	4.89	0.03	-0.1		41.48	9.43	0.41	0.92		41.04	15.25	2.25	-0.82		41.48	17.38	-0.07	-0.19
41.28	4.41	-0.07	0.15		41.28	12.3	0.63	-0.52		41.12	13.33	-0.73	0.7		41.28	18.97	-0.38	-1.47			41.16	5.02	0.41	-0.15		41.52	10.37	-1.65	0.62		41.08	13.76	0.4	0.6		41.6	20.64	1.75	-0.19
41.32	4.12	0.17	0.1		41.32	11.93	-0.34	-0.35		41.16	14.74	-0.77	0.15		41.32	19.38	1.32	0.06			41.2	4.98	0.43	-0.19		41.56	10.41	0	0.2		41.12	13.71	-0.82	0.91		41.64	19	1.11	0.65
41.36	4.72	-0.21	0.15		41.36	12.46	0.37	-0.66		41.2	17.28	-0.54	-0.57		41.36	18.67	0.66	0.34			41.24	3.79	0.78	-0.19		41.6	9.03	1.04	0.27		41.16	13.19	-0.24	0.7		41.68	20.82	0.32	0.08
41.4	4.61	0.27	0.06		41.4	10.86	0.63	-0.35		41.24	15.64	0.82	-0.59		41.4	19.34	-0.66	0.66			41.28	5	0.63	-0.03		41.64	9.75	-0.43	0.52		41.2	16.25	0.65	0.63		41.72	19.49	-0.13	-0.35
41.44	5.29	-0.19	0.15		41.44	10.88	0.1	-0.2		41.28	15.18	-0.68	0.17		41.44	20.29	0.65	-0.06			41.32	6.1	0.15	-0.03		41.68	9.39	-0.91	0.34		41.24	15.54	1.11	0.12		41.76	20.2	3.13	-1.03
41.48	3.94	0.4	0.15		41.48	11.63	-0.24	-0.13		41.32	16.01	0.46	-0.37		41.48	18.96	2.22	-1.32			41.36	4.43	0.74	0		41.72	10.01	-0.93	0.06		41.28	15.53	0.71	0.03		41.8	16.51	0.06	0.35
41.52	4.78	0.3	0.1		41.52	11.27	0.31	-0.35		41.36	14.74	0.66	-0.78		41.52	16.15	1.86	-0.92			41.4	5.97	0.68	0.24		41.76	9.17	-0.15	-0.32		41.32	15.25	0.15	-0.13		41.84	21.22	-2.74	0.19
41.56	4.69	0.2	0.1		41.56	11.3	0.55	-0.34		41.4	14.27	0.52	0.03		41.56	17.2	-2.64	-0.3			41.44	5.05	0.85	-0.01		41.8	9.49	0.38	-0.2		41.36	14.72	0.06	-0.59		41.88	21.52	-1.97	-0.32
41.6	4.5	0.68	0.1		41.6	11.46	0.2	-0.13		41.44	15.5	2.11	0.28		41.6	17.61	-2.3	-0.19			41.48	4.85	1.02	0.1		41.84	9.22	0.03	-0.23		41.4	14.3	-0.68	-0.8		41.92	20.14	-1.4	-0.19
41.64	5.07	-0.48	0.2		41.64	12.21	0.23	-0.54		41.48	15.42	2.41	1.09		41.64	19.58	-0.77	-0.93			41.52	4.21	-0.27	0.15		41.88	8.91	0.19	0		41.44	12.16	-0.06	0.21		41.96	20.85	-0.52	0.41
41.68	4.83	-0.2	0.06		41.68	12.62	2.16	-1		41.52	14.56	1.96	1.79		41.68	17.9	-0.26	-0.24			41.56	4.3	0.6	-0.01		41.92	9.04	-0.07	0.17		41.48	13.24	-0.49	0.43		42	21	2.96	-0.1
41.72	4.69	0	0.2		41.72	11.47	-0.1	-0.57		41.56	14.72	1.74	1.86		41.72	20.98	0.17	1.05			41.6	5.33	0.06	0.1		41.96	9.04	-0.32	0.31		41.52	13.69	-0.6	0.2		42.04	19.12	1.27	-0.54
41.76	4.32	0.05	0.17		41.76	11.59	-0.7	-0.65		41.6	14.97	1.64	0.55		41.76	21.29	0	-0.41			41.72	5.11	0.38	-0.13		42	9.53	-0.63	0.46		41.56	12.96	-2.43	0.86		42.08	16.82	2.74	-0.35
41.8	4.87	-0.2	0.26		41.8	11.55	0	-0.65		41.64	13.1	1.85	0.65		41.8	21	0.66	-0.86			41.76	4.72	0.52	-0.1		42.04	10.24	0.26	0.35		41.6	12.4	-2.06	0.41		42.12	19.76	-2.55	1.09
41.84	4.91	-0.2	0.31		41.84	10.54	-0.17	-0.28		41.68	12.69	-0.34	1.95		41.84	19.25	0.98	-1.09			41.8	4.67	0.38	-0.19		42.08	10.36	0.46	0.35		41.64	11.49	0.89	1.77		42.16	20.49	-2.43	0.74
41.88	4.96	-0.78	0.19		41.88	11.06	-0.89	0.06		41.72	14.67	0.13	1.55		41.88	21.37	0.51	-0.81			41.84	4.63	0.52	-0.2		42.12	10.53	0.35	0.24		41.68	13.84	1.97	0.76		42.2	22.08	0.34	-1.54
41.92	4.69	-0.38	0.2		41.92	10.88	0	0.05		41.76	13.56	0.71	1.13		41.92	20.55	-0.26	-0.85			41.88	4.74	0.57	-0.15		42.16	10.61	0.27	0.24		41.72	11.81	-0.86	-0.06		42.24	19.23	0.2	-1.75
41.96	5.95	-0.68	0.24		41.96	10.7	-0.35	0		41.8	15.07	0.71	0.17		41.96	20.35	1.59	-0.26			41.92	4.91	0.52	-0.13		42.2	10.02	0.65	0.26		41.76	11.59	1.18	-0.15		42.28	18.33	0.43	-0.68
42	5.59	-0.57	-0.07		42	10.71	-0.15	-0.24		41.84	14.38	-0.03	-0.15		42	21.79	1.29	0.97			41.96	4.67	0.27	-0.17		42.24	9.58	0.23	0.34		41.8	11.18	-0.03	0.52		42.32	20.93	1.82	-1.26
42.04	4.65	-0.38	-0.26		42.04	10.83	-0.07	-0.31		41.88	14.83	0.62	0		42.04	21.96	3.55	0.77			42	4.56	0.93	-0.1		42.28	9.97	-0.24	0.52		41.84	10.98	0.6	0.93		42.36	20.35	1.31	-0.96
42.08	5.38	-0.35	-0.32		42.08	10.67	-0.21	-0.38		41.92	14.12	0.4	-0.2		42.08	20.54	1.04	0.62			42.04	4.78	0.51	-0.06		42.32	10.79	0.66	0.46		41.88	12.62	0.41	1.36		42.4	20.54	2.2	-1.08
42.12	5.2	-0.49	-0.31		42.12	11.06	-0.7	-0.6		41.96	13.94	0.76	-0.48		42.12	22.66	2.89	1.03			42.08	4.16	0.43	-0.2		42.36	9.76	0.1	0.27		41.92	13.24	0.57	1.48		42.44	20.63	3.33	-1.81
42.16	5.11	-0.34	-0.38		42.16	11.6	-0.87	-0.74		42	13.37	0.43	0.54		42.16	22.94	2.72	-0.1			42.12	5.59	0.54	0		42.4	10.11	0.24	0.13		41.96	13.09	2.54	1.48		42.48	19.15	2.3	-0.17
42.2	5.24	-0.76	-0.32		42.2	10.2	-1.26	-0.68		42.04	12.53	0.24	1.04		42.2	22.29	2.3	-0.31			42.16	3.73	0.7	-0.24		42.44	10.23	0.35	0.27		42	14.59	2.33	0.66		42.52	20.17	1.33	-0.1
42.24	4.19	-0.49	-0.15		42.24	11.33	-0.07	-0.13		42.08	13.37	0.01	0.74		42.24	21.19	1.87	-0.3			42.2	4.74	0.44	-0.17		42.48	10.1	-0.26	0.35		42.04	12.87	2.01	0.21		42.56	20.27	1.33	-0.12
42.28	4.12	-0.49	-0.03		42.28	10.7	-0.49	0.26		42.12	14.12	-0.19	0.4		42.28	19.47	1.42	-0.12			42.24	4.94	0.46	-0.2		42.52	9.67	-0.27	-0.15		42.08	13.23	-1.04	0.87		42.6	21.01	1.03	-0.24
42.32	4.98	-0.49	0.17		42.32	11.27	-0.26	-0.12		42.16	14.97	-0.19	-0.1		42.32	20.26	-0.44	0.26			42.28	4.8	0.38	-0.21		42.56	9.95	0.88	-0.48		42.12	12.38	0.26	1.32		42.64	20.88	1.14	0.46
42.36	5	-0.05	0.17		42.36	10.98	-0.78	-0.46		42.2	14.59	0.55	0.24		42.36	19.96	0.96	0.6			42.32	5.05	0.57	-0.27		42.6	9.38	0.93	-0.7		42.16	14.02	1.04	0.68		42.68	21.63	1.33	0.03
42.4	4.36	0.13	0.21		42.4	10.99	-0.32	-0.93		42.24	14.22	1.2	0.27		42.4	20.63	0.98	1.15			42.36	4.94	0.43	-0.31		42.64	9.91	1.08	-0.41		42.2	12.8	0.4	0.17		42.72	22.7	1.44	-1.63
42.44	5.24	-1.03	0.13		42.44	10.76	-0.1	-0.82		42.28	13.57	1.46	0.44		42.44	22.24	1.27	0.89			42.4	4.85	0.59	-0.24		42.68	9.67	0.13	-0.15		42.24	11.86	0.74	-0.24		42.76	22.05	0.1	-1.25
42.48	5.05	-0.49	0.17		42.48	10.06	1.16	-0.59		42.32	13.51	0.76	0.91		42.48	21.29	-0.06	-0.76			42.44	4.67	0.43	-0.27		42.72	9.51	0.85	0.27		42.28	12.02	1.9	0.27		42.8	21.99	2.39	-0.8
42.52	4.6	-1.1	0.15		42.52	9.66	0.2	-0.27		42.36	13.6	0.19	0.83		42.52	19.77	0.59	-1.03			42.48	5.05	0.1	-0.24		42.76	9.56	0.17	0.7		42.32	11.9	0.82	1.57		42.84	21.2	-0.76	0.1
42.56	5.26	-1.09	0.13		42.56	10.22	0.76	0.57		42.4	14.12	0.21	1.04		42.56	19.77	-0.57	-0.49			42.52	4.78	0.49	-0.24		42.8	9.97	-0.3	0.52		42.36	13.75	0.91	1.31		42.88	21.9	-2.06	-1.03
42.6	4.74	-0.63	0.26		42.6	11.3	-0.54	0.6		42.44	15.45	-0.6	0.86		42.6	18.35	-1.6	-0.51			42.56	5.05	0.13	-0.24		42.84	9.66	-0.74	-0.2		42.4	12.54	-0.08	0.57		42.92	21.61	-2.08	-1.6
42.64	5.11	-0.8	0.24		42.64	11.86	0	0.15		42.48	15.85	-2.8	0.06		42.64	17.98	-2.08	0			42.6	4.85	0.44	-0.17		42.88	9.21	-0.54	-0.68		42.44	12.09	-0.35	0.6		42.96	20.69	-2.5	-1.33
42.68	4.76	-0.98	0.34		42.68	10.86	0.78	-0.41		42.52	13.93	-0.6	0.27		42.68	18.11	-2.18	0.59			42.64	4.74	0.12	-0.21		42.92	9.36	-0.52	-0.54		42.48	11.51	-0.57	0.65		43	20.73	-0.54	-1.16
42.72	5.07	-0.82	0.46		42.72	11.08	0.49	-0.57		42.56	14.51	-1.41	0.87		42.72	19.53	-1.53	0.43			42.68	4.61	0.2	-0.19		42.96	9.23	-1.82	-0.55		42.52	10.27	0.2	0.59		43.04	20.11	-3.22	-0.15
42.76	4.82	-0.78	0.34		42.76	9.98	0.23	-0.31		42.6	16.6	-2.15	0.15		42.76	18.38	0.31	-0.27			42.72	4.52	0.17	-0.15		43	8.46	-1.6	-0.41		42.56	12.06	-0.21	0.57		43.08	19.42	-1.65	0.71
42.8	5.05	-0.48	0.46		42.8	10.24	0.24	-0.15		42.64	16.2	0.2	-1.3		42.8	17.83	0	1.27			42.76	4.76	0.19	-0.17		43.04	8	0	-0.34		42.6	11.3	1.41	0		43.12	19.65	0.44	0.65
42.84	4.78	-0.65	0.48		42.84	9.73	-0.24	-0.43		42.68	16.68	0.57	-0.98		42.84	17.43	-2.12	0.76			42.8	4.21	0.52	0		43.08	7.9	0.34	0.3		42.64	10.14	0.17	0.6		43.16	19.85	0.63	0.78
42.88	5.18	-0.52	0.46		42.88	10.41	-0.49	-0.52		42.72	14.51	0.63	-0.43		42.88	17.15	-0.89	0.91			42.84	4.85	0.2	-0.15		43.12	9	0.52	0.48		42.68	9.7	-0.85	0.82		43.2	19.29	-2.61	1.04
42.92	4.06	-0.68	0.52		42.92	10.96	0.99	-0.46		42.76	14.85	1.27	0.08		42.92	18.71	-1.04	0.59			42.88	5	0.38	-0.12		43.16	9.57	0.66	0.43		42.72	10.55	-0.66	1.2		43.24	18.52	0.71	0
42.96	4.21	-0.46	0.57		42.96	10.66	0.41	-0.43		42.8	15.45	0.2	0.07		42.96	18.84	-0.2	-0.46			42.92	4.58	0.71	-0.03		43.2	9.26	1.31	0.03		42.76	9.51	-0.3	1.43		43.28	18.1	0.23	0.08
43	4.12	-0.54	0.6		43	10.27	0.32	-0.07		42.84	14.45	0.12	-0.2		43	19.34	-0.26	-0.17			42.96	4.71	0.8	-0.03		43.24	8.92	0	-0.1		42.8	11.59	-2.28	1.36		43.32	21.42	-0.15	0.41
43.04	4.43	-0.43	0.57		43.04	10.66	1.05	0.03		42.88	13.66	0.78	0.07		43.04	20.44	-1.74	-1.46			43	4.74	0.38	-0.07		43.32	7	0.23	0.13		42.84	13.24	-1.96	0.23		43.36	19.91	2.52	-0.63
43.08	4.72	-0.57	0.65		43.08	10.3	0.66	0.06		42.92	14.59	0.89	0.17		43.08	19.74	-1.36	-1.21			43.04	4.72	0.31	-0.12		43.36	7.76	0.17	0.17		42.88	11.29	-0.52	-0.26		43.4	21.18	0.49	-0.96
43.12	4.1	-0.54	0.71		43.12	10.98	0.26	-0.03		42.96	14.04	-0.2	-0.31		43.12	19.37	1.71	-0.57			43.08	5.2	-0.06	-0.2		43.4	7.47	1	0.78		42.92	11.14	-0.07	0.46		43.44	18.94	2.48	-0.93
43.16	4.19	-0.6	0.77		43.16	10.72	0.63	0.03		43	14.59	0.38	0.03		43.16	20.46	0.06	-0.6			43.12	4.36	0.93	-0.05		43.44	8.07	-0.63	1.26		42.96	11.14	-0.91	0.71		43.48	19.73	0.49	-1.15
43.2	4.67	-0.89	0.65		43.2	11.25	0.19	-0.27		43.04	15.56	-1.18	-0.2		43.2	21.94	-0.68	-0.8			43.16	5.42	0.38	-0.07		43.48	8.68	-1.53	1.16		43	11.42	-1.35	0.8		43.52	19.34	-0.43	-2.05
43.24	4.5	-0.54	0.65		43.24	10.97	0.92	-0.46		43.08	14.33	0.27	-0.06		43.24	20.71	-2.27	0.82			43.2	4.67	0.13	-0.1		43.52	7.54	-1.53	0.96		43.04	11.32	-1.11	0.41		43.56	16.66	0.4	-1.95
43.28	4.72	-0.77	0.63		43.28	10.76	0.43	-0.31		43.12	16.58	-1.53	-0.55		43.28	22.07	-1.49	-1.25			43.24	4.74	0.13	-0.17		43.56	7.36	-1.48	0.76		43.08	11.02	-0.99	1.53		43.6	19.81	1.05	0.31
43.32	4.82	-0.66	0.63		43.32	10.27	0.07	-0.3		43.16	15.27	-0.49	-0.57		43.32	20.19	1.3	-1.61			43.28	4.41	0.63	0.01		43.6	7.1	-1.35	0.78		43.12	14.71	0.17	0.23		43.64	17.64	2.65	-0.05
43.36	4.72	-0.41	0.6		43.36	10.37	0.35	-0.44		43.2	14.22	-1.04	-0.31		43.36	19.14	3.02	-1.26			43.32	4.01	0.43	-0.05		43.64	6.87	-1.56	0.77		43.16	14.83	0.91	-1.42		43.68	17.64	-0.76	-0.37
43.4	4.52	-0.55	0.63		43.4	11.28	0.06	-0.15		43.24	15.67	1.16	0.97		43.4	21	1.15	-0.8			43.36	4.56	0.87	0.03		43.68	6.88	-1.47	0.87		43.2	12.83	1.11	-1.46		43.72	17.04	1.56	-0.19
43.44	4.47	-0.6	0.52		43.44	10.86	0.31	-0.46		43.28	15.72	-0.13	1.04		43.44	21.48	1.42	-1.09			43.4	4.91	-0.13	-0.13		43.72	7.45	-1.09	0.82		43.24	13.89	-0.03	-1.11		43.76	18.75	-0.96	0.03
43.48	4.63	-0.46	0.57		43.48	11.07	0.28	-0.46		43.32	15.39	-0.68	-0.3		43.48	21.92	2.97	-0.94			43.44	4.45	0.24	-0.15		43.76	7.63	-1.51	0.86		43.28	12.03	1.27	-0.52		43.8	17.23	-0.7	0.13
43.52	4.96	-0.49	0.6		43.52	11.5	0.54	-0.28		43.36	14.53	-1.6	-0.74		43.52	20.18	2.34	-0.21			43.48	4.91	0.13	-0.1		43.8	8.91	-1.3	0.59		43.32	13.39	1.63	0.27		43.84	20.46	-1.46	-0.19
43.56	4.52	-0.66	0.57		43.56	11.42	0	-0.17		43.4	13.06	-1.94	-0.71		43.56	23.19	1.97	0.15			43.52	5.2	-0.03	-0.17		43.84	8.76	-0.52	-0.24		43.36	13.96	0.32	0.13		43.88	17.99	-0.1	-1.31
43.6	4.63	-0.3	0.49		43.6	12.08	0.17	-0.21		43.44	12.62	-1.08	0.43		43.6	20.02	0.49	-0.23			43.56	4.67	-0.06	-0.17		43.88	8.06	0.2	-0.26		43.4	13.13	0.87	0.17		43.92	16.53	0.7	-0.74
43.64	4.23	-0.03	0.46		43.64	11.55	0.03	-0.6		43.48	13.87	-2.63	0.97		43.64	19.78	0.59	0.32			43.6	4.72	0.34	-0.17		43.92	8.91	0.17	-0.03		43.44	13.37	0.26	0.49		43.96	17.68	0.83	0.2
43.68	4.94	0.15	0.43		43.68	10.84	0.66	-0.51		43.52	14.44	-0.66	1.61		43.68	19.81	1.05	-0.51			43.64	4.83	-0.19	-0.19		43.96	9.12	0.76	0.17		43.48	14.05	0.15	0.1		44	15.04	3	1.42
43.72	4.54	0.1	0.46		43.72	11.51	0.41	-0.17		43.56	14.48	0.26	1.2		43.72	20.97	1.13	0.65			43.68	4.74	-0.28	-0.1		44	9.61	-0.52	0.03		43.52	13.8	-0.03	-0.35		44.04	19.67	-0.68	0.38
43.76	4.58	0.35	0.51		43.76	11.15	0.54	-0.12		43.6	15.04	0.2	0.97		43.76	22.06	1.11	1.49			43.72	4.69	0.1	-0.1		44.04	9.26	-0.74	0.12		43.56	13.14	-1.38	-0.2		44.08	19.46	-0.65	-0.68
43.8	4.94	-0.24	0.41		43.8	11.05	1.75	-0.08		43.64	13.34	0.52	1.26		43.8	19.75	-1.46	0.06			43.76	6.31	-0.24	0.01		44.08	10.05	-1.68	0.03		43.6	14.41	-0.55	-0.17		44.12	16.93	-0.91	-1.48
43.84	5.22	0.1	0.15		43.84	10.93	0.32	0.15		43.68	14.1	-0.4	1.09		43.84	19.55	-0.83	-0.65			43.8	4.85	-0.03	-0.17		44.12	9.65	-0.85	0.1		43.64	14.01	-0.65	-0.4		44.16	13.7	-1.15	-0.98
43.88	5.13	0.41	0.15		43.88	11.07	0.71	0.15		43.72	14.71	-0.37	0.63		43.88	17.21	-0.6	-0.31			43.84	4.54	0.1	-0.15		44.16	10.96	-0.77	0.23		43.68	13.66	0.34	-0.63		44.2	15.41	1.46	-0.13
43.92	5.38	0	-0.03		43.92	10.96	0.2	0.28		43.76	14.63	0.17	-0.06		43.92	19.76	-1.42	-0.44			43.88	5	0.41	-0.12		44.2	9.95	-1.09	-0.24		43.72	14.99	0.49	-1.42		44.24	16.47	0.15	1.18
43.96	5.4	-0.06	-0.06		43.96	11.27	0.23	0.52		43.8	15.44	-0.98	-0.91		43.96	20.46	-1	0			43.92	4.98	0.1	-0.17		44.24	9.87	-0.71	-0.57		43.76	14.72	0.57	-1.33		44.28	17.01	-1.26	1.04
44	5.02	0.13	-0.2		44	10.93	1.37	0.28		43.84	14.35	-0.59	-1.6		44	21.96	-0.32	-0.59			43.96	5.07	0.03	-0.17		44.28	10.68	1.64	-0.65		43.8	14.41	1.82	-1.49		44.32	18.28	-1.52	0.15
44.04	4.65	0.52	-0.17		44.04	11.15	1.46	0.3		43.88	13.39	-1.42	-1.2		44.04	20.6	1.95	-0.03			44	5.46	0	-0.27		44.32	8.83	0.17	-0.54		43.84	13.66	0.96	-1.22		44.36	17.09	-1.26	0
44.08	4.83	0.03	-0.31		44.08	11.16	0.73	0.52		43.92	12.72	0.15	-0.28		44.08	22.04	2.99	-0.2			44.04	5.46	0.13	-0.27		44.36	10.48	0.49	-0.31		43.88	11.72	1.42	-0.76		44.4	17.38	1.59	0.37
44.12	4.91	0.34	-0.2		44.12	11.18	0.93	0.49		43.96	12.74	-1.63	0.08		44.12	22.4	1.14	-0.6			44.08	5.13	0.13	-0.26		44.4	8.88	0.01	-0.4		43.92	13.68	1.27	-0.15		44.44	18.8	1.42	0.52
44.16	4.91	0.06	-0.21		44.16	11.14	0.46	0.26		44	15.37	0.93	-0.52		44.16	24.52	3.33	-1.63			44.12	4.85	0.24	-0.35		44.44	8.99	0.52	-0.57		43.96	15.04	-0.15	-0.54		44.48	18.61	0.27	-0.3
44.2	5.16	0.12	-0.26		44.2	10.67	0.68	0.44		44.04	14.65	1.09	-0.41		44.2	22.38	0.68	-2.11			44.16	5.26	0.08	-0.32		44.48	9.01	-0.44	-0.55		44	14.14	1.21	-1.18		44.52	16.83	-1.04	-1.24
44.24	4.83	-0.03	-0.24		44.24	10.45	0.46	0.68		44.08	13.3	1.54	-0.15		44.24	20.67	0	-0.24			44.2	4.94	0.49	-0.34		44.52	7.24	-0.65	-0.17		44.04	12.26	0.76	0.08		44.56	17.85	-0.46	-1.11
44.28	4.94	0.28	-0.2		44.28	10.94	0.66	0.71		44.12	14.81	1.63	0.82		44.28	22.93	2.93	-0.52			44.24	5.27	0.32	-0.28		44.56	7.05	0.08	0.81		44.08	15.6	0	0.23		44.6	18.27	-0.78	-1.56
44.32	4.83	-0.03	-0.2		44.32	10.79	1.21	0.48		44.16	15	0.24	1.36		44.32	19.42	3.97	-0.32			44.28	5.38	1.26	-0.49		44.6	8.25	0.1	0.97		44.12	14.06	-1.57	-0.91		44.64	21.17	-0.12	-2.12
44.36	4.96	0.28	-0.2		44.36	10.86	0.74	0.27		44.2	14.22	-0.98	0.87		44.36	19.11	1.98	0.31			44.32	4.8	0.31	-0.32		44.64	8.82	0.13	0.85		44.16	13.89	-1.24	-1.25		44.68	18.81	-2.85	-1.94
44.4	4.19	0.59	-0.12		44.4	12.34	0.26	0.49		44.24	14.77	-0.76	1.32		44.4	20.4	0.44	0.26			44.36	5.02	0.49	-0.24		44.68	9.58	-0.77	0.51		44.2	11.98	0.17	-0.6		44.72	17.65	-2.15	-1.4
44.44	4.27	0	-0.19		44.44	11.12	0.71	0.24		44.28	14.29	-0.51	1.7		44.44	20.1	-0.17	0.68			44.4	5.11	0.82	-0.38		44.72	9.64	-0.23	0.48		44.24	15.18	-0.38	-0.24		44.76	16.65	-1.64	-0.6
44.48	5.27	-0.12	-0.06		44.48	10.8	0.77	0.46		44.32	14.5	0.06	0.85		44.48	21.25	-0.38	0.43			44.44	4.87	0.37	-0.27		44.76	10	-0.88	0.65		44.28	12.8	0.74	-0.35		44.8	17.28	-1.71	-0.17
44.52	4.93	0.07	-0.24		44.52	11.24	0.1	0.65		44.36	16.22	-0.85	-0.54		44.52	20.32	0.77	1.52			44.48	4.76	0.57	-0.24		44.8	11.91	-0.57	0.24		44.32	12.72	0.65	0.6		44.84	18.12	-1.14	-0.38
44.56	4.76	-0.13	-0.32		44.56	11.68	1.31	0.27		44.4	13.51	0.03	-0.96		44.56	22.05	-0.81	1.1			44.52	4.91	0.52	-0.2		44.84	12.06	0.17	-0.08		44.36	12.33	-2.48	1.27		44.88	17.18	-0.57	-0.89
44.6	4.69	-0.2	-0.26		44.6	11.41	1.48	0		44.44	13.91	-0.32	0.86		44.6	21.08	-1.08	-0.3			44.56	5.07	0.49	-0.15		44.88	11.33	-0.28	-0.57		44.4	16.43	-1.67	0.44		44.92	18.38	1.27	-1.04
44.64	5	-0.17	-0.26		44.64	10.02	1.97	0.21		44.48	14.22	1.16	0.06		44.64	20.02	0.19	0.1			44.6	4.41	0.48	-0.03		44.92	11.58	0.15	-0.76		44.44	16.52	-1.74	0		44.96	14.64	2.8	-1.09
44.68	4.82	-0.13	-0.23		44.68	9.96	1.99	0.24		44.52	15.34	-0.62	-0.01		44.68	18.98	-0.49	-0.4			44.64	3.4	0.28	-0.12		44.96	11.59	-0.76	-0.93		44.48	16.12	0.34	-0.31		45	18.85	2.34	0.74
44.72	4.71	-0.27	-0.24		44.72	10.39	1.47	0.35		44.56	13.94	-0.93	0.6		44.72	18.25	0.15	0.31			44.68	4.91	0.38	0.12		45	10.49	-0.03	-0.63		44.52	14.21	1.71	-2.08		45.04	19.74	0.6	-0.1
44.76	5.11	-0.41	-0.26		44.76	9.79	1.32	0.31		44.6	15.6	-1.65	0.74		44.76	18.88	0.55	0.03			44.72	4.98	0.27	0.12		45.04	10.81	-0.19	-0.71		44.56	13.68	-0.82	-0.98		45.08	18.8	0.6	-1.36
44.8	5.18	0	-0.26		44.8	9.91	0.31	0.17		44.64	17.43	-0.06	-0.31		44.8	18.26	-0.13	-0.3			44.76	4.89	-0.19	0.19		45.08	10.72	-0.55	-0.49		44.6	13.97	0	-0.44		45.16	21.92	-1.27	-0.4
44.84	4.69	0.1	-0.2		44.84	9.88	0.15	0.07		44.68	16.73	0.31	-0.49		44.84	19.05	0.41	0.03			44.8	5.49	0.31	0.01		45.12	10.28	-1.47	-0.44		44.64	14.71	-0.82	-0.43		45.2	19.57	-0.41	-0.98
44.88	4.94	-0.13	-0.28		44.88	10.17	0.63	0.05		44.72	16.06	0.31	-0.17		44.88	19.21	0.37	0.46			44.84	5.44	-0.1	0		45.16	11.07	-0.24	-0.6		44.68	14.88	0.6	-0.74		45.24	16.87	-2.08	0.38
44.92	4.83	0.13	-0.26		44.92	10.44	-0.05	0.03		44.76	15.81	-1.61	-0.44		44.92	17.46	-1.15	-0.06			44.88	5.64	0.54	0		45.2	11.01	0.52	-0.65		44.72	14.79	0.49	-0.48		45.28	22.31	-1.46	1.42
44.96	4.54	-0.12	-0.13		44.96	10.14	-0.6	-0.17		44.8	12.71	-0.92	0.82		44.96	20.85	0.19	-0.49			44.92	5.49	0.15	-0.1		45.24	10.59	-0.49	-0.37		44.76	14.56	1.43	-1.36		45.32	21.87	-0.15	-1.95
45	4.91	0.2	0.01		45	9.52	-0.51	-0.26		44.84	15.62	-1.75	1.19		45	20.32	1.44	-0.86			44.96	4.23	0.13	-0.34		45.28	10.57	0.06	-0.27		44.8	11.95	3.44	-1.38		45.36	20.32	1.52	-1.61
45.04	4.63	0.62	0.13		45.04	10.94	-0.96	-0.46		44.88	15.17	-0.82	0.38		45.04	19.21	0.21	-1.11			45	7	-0.13	0		45.32	10.77	-1.15	-0.37		44.84	10.68	4.08	-0.44		45.4	18.5	-0.3	-0.08
45.08	4.34	-0.52	0.31		45.08	10.49	-0.86	-0.44		44.92	18.52	-0.6	0.83		45.08	19.32	0.43	-0.66			45.04	5.86	-0.01	-0.2		45.36	10.04	-0.15	-0.38		44.88	10.2	4.12	0.74		45.44	20.04	-2.4	-0.21
45.12	4.71	-0.46	0.31		45.12	9.87	-0.38	-0.66		44.96	17.85	-0.3	-0.6		45.12	19.23	0.86	0.19			45.08	5	0.01	-0.23		45.4	10.14	-0.31	-0.13		44.92	14.76	1.33	-0.01		45.48	19.75	-2.86	0.85
45.16	4.8	0	0.27		45.16	10.42	-0.93	-1.11		45	16.62	1.86	-1.42		45.16	20.81	0.13	0.2			45.12	5.6	0.06	-0.17		45.44	10.62	-0.71	-0.13		44.96	13.86	-0.46	-0.46		45.52	21.46	-0.26	-0.76
45.2	4.91	-0.03	0.26		45.2	10.27	-1.25	-1.47		45.04	14.89	2.03	-0.74		45.2	19.44	0.52	-0.31			45.16	5.44	0.21	-0.1		45.48	10.45	-0.89	-0.17		45	14.69	0.44	-0.34		45.56	20.22	-0.38	-1.38
45.24	5.09	-0.08	0.12		45.24	9.98	0.06	-1.42		45.08	14.16	1.22	-0.65		45.24	17.65	-0.49	0.07			45.2	6.27	0.13	0.08		45.52	9.96	-1.04	-0.1		45.04	14.3	1.2	-0.26		45.6	19.68	-1.57	-0.66
45.28	5.44	-0.21	-0.03		45.28	9.96	0.1	-1.08		45.12	16.79	-0.2	-0.38		45.28	19.43	0.83	0.88			45.24	4.76	0.2	0.07		45.56	10.39	-0.87	0.07		45.08	15.18	0.17	-0.27		45.64	19.41	-1.71	-1.43
45.32	5.24	-0.27	-0.21		45.32	10.35	-0.89	-0.46		45.16	16.74	0.13	-0.44		45.32	17.28	0.76	-0.01			45.28	5.29	0.6	0.1		45.6	11.69	-0.59	-0.3		45.12	14.55	0.63	0.71		45.68	19.75	0.17	-0.38
45.36	5.79	0.07	-0.23		45.36	10.06	-1.75	0		45.2	17.46	0.4	-0.8		45.36	18.33	-1.64	-0.52			45.32	5.11	0.65	0.17		45.64	10.24	-0.34	-0.38		45.16	14.16	2.65	1.26		45.72	17.56	0.23	0.78
45.4	5.55	-0.38	-0.46		45.4	10.52	-1.93	0.08		45.24	15.52	0.15	-0.93		45.4	15.63	-0.52	0			45.36	5.57	0.74	0.13		45.68	10.06	-0.48	-0.4		45.2	14.12	1.86	1.16		45.76	18.6	0.13	1.46
45.44	5.35	0.31	-0.46		45.44	10.46	-2	-0.15		45.28	15.23	-0.98	-0.08		45.44	16.58	-0.65	1.78			45.4	5.48	0.65	0.2		45.72	10.3	-0.41	-0.48		45.24	16.52	-0.54	-0.34		45.8	18.52	-1.4	0.19
45.48	5.81	0.82	-0.66		45.48	10.23	-1.71	-0.41		45.32	16	-1.72	0.43		45.48	18.8	1.05	2.3			45.44	5.51	0.46	0.15		45.76	10.49	-0.43	-0.43		45.28	14.5	-0.62	-1.32		45.84	17.99	1.31	0.05
45.52	5.66	0	-0.63		45.52	9.62	-0.96	-0.17		45.36	15.6	-1.36	0		45.52	19.86	0.97	0.65			45.48	5.6	0.21	0.12		45.8	11.02	0.17	-0.27		45.32	14.05	-1.21	-1.64		45.88	18.17	1.18	0.23
45.56	5.48	0.41	-0.66		45.56	9.79	-1.15	-0.24		45.4	15.04	0	0.03		45.56	17.44	0.87	0			45.52	5.44	0.6	0.12		45.84	11.15	-0.49	-0.24		45.36	11.36	0.31	-0.2		45.92	18.4	0.27	0.3
45.6	4.96	0.78	-0.68		45.6	10.39	-0.78	-0.27		45.44	14.74	-1.03	0.55		45.6	17.56	-1.09	0.08			45.56	5.42	-0.27	0.12		45.88	10.35	-0.24	-0.27		45.4	15.5	-1.2	0.68		45.96	18.97	0	0
45.64	5.27	0.43	-0.65		45.64	9.48	-0.55	-0.21		45.48	14.33	-0.21	0.27		45.64	18.09	-1.38	0.12			45.6	5.09	0.31	0.13		45.92	9.95	0.15	-0.1		45.44	14.07	-0.1	-0.28		46	20.55	-0.12	-0.63
45.68	5.29	1.1	-0.54		45.68	9.42	-1.04	0.2		45.52	15.32	0.38	-0.03		45.68	19.49	-0.2	-0.23			45.64	4.82	-0.1	0.31		45.96	10.83	-0.43	0.01		45.48	13.77	-0.76	-0.54		46.04	19.53	-1.09	-2.74
45.72	5.05	0.73	-0.49		45.72	10.46	-1.88	0.44		45.56	13.3	1.31	0.57		45.72	20.49	-0.15	-0.7			45.68	5.13	-0.03	0.2		46	11.02	-0.93	-0.15		45.52	13.67	-1.07	-0.17		46.08	18.14	0.13	-1.37
45.76	5.07	0.66	-0.52		45.76	10.86	-1.09	0		45.6	15.45	0.54	0.85		45.76	20.14	-1.9	-0.65			45.72	5.18	-0.15	0.27		46.04	10.32	-1.19	-0.19		45.56	14.21	-1.89	0.28		46.12	18.84	-1.81	-0.44
45.8	4.28	0.85	-0.31		45.8	10.05	-1.14	-0.03		45.64	15.95	1.13	0.97		45.8	19.05	0.38	-0.91			45.76	5.49	-0.19	0.28		46.08	10.1	0.26	-0.12		45.6	14.76	-2.96	-0.57		46.16	16.94	-0.77	0.27
45.84	4.76	0.8	-0.15		45.84	10.62	-0.63	-0.34		45.68	15.16	0.65	0.71		45.84	18.03	1.44	-0.52			45.8	5.11	0.15	0.27		46.12	10.62	-1.3	-0.41		45.64	13.85	-3.22	-0.13		46.2	18.27	1.2	0.76
45.88	4.61	0.54	0.06		45.88	9.74	-0.31	-0.44		45.72	14.86	1.54	0.46		45.88	20.38	0.34	-0.13			45.84	4.89	-0.06	0.23		46.16	10.15	-0.71	-0.35		45.68	15.62	-0.35	-1.55		46.24	17.76	-0.13	0.05
45.92	4.52	0	0.2		45.92	9.83	0.15	-0.19		45.76	15	0.13	0.3		45.92	21.16	-2.2	-0.44			45.88	4.83	-0.48	0.28		46.2	9.83	-0.01	0.03		45.72	15.57	-0.27	-1.52		46.28	17.61	2.03	-0.76
45.96	4.8	0	0.21		45.96	10.63	-0.31	0.01		45.8	16.08	1.11	-0.07		45.96	19.85	-1.4	-0.87			45.92	5.2	-0.31	0.27		46.24	10.41	-0.87	0.59		45.76	15.44	1.95	-1.42		46.32	18	0.26	-0.49
46	4.83	0.06	0.2		46	10.01	0.27	0.35		45.84	15.24	0.17	-0.52		46	19.52	-3	-0.3			45.96	4.96	-0.49	0.26		46.28	10.57	-0.77	0.49		45.8	15.88	1.21	-0.49		46.36	15.97	0.41	0.32
46.04	4.61	-0.05	0.15		46.04	10.09	0.54	0.71		45.88	14.11	-0.97	-0.6		46.04	18.41	-2.5	-1.57			46	5.13	-0.65	0.23		46.32	11.76	-1.82	-0.07		45.84	15.03	0.1	-0.1		46.4	17.22	-1.9	0.88
46.08	4.65	0.13	0.2		46.08	11.14	-0.74	0.83		45.92	15.63	0.73	-0.76		46.08	18.9	0.85	-0.99			46.04	4.65	-0.6	0.35		46.36	10.26	-1.04	-0.27		45.88	15.28	0	-0.08		46.44	19.03	-2.25	0.13
46.12	4.3	-0.13	0.1		46.12	11.11	-1.05	0.23		45.96	13.69	-1.46	-0.54		46.12	19.86	-0.19	-1.44			46.08	4.43	-0.35	0.24		46.4	10.88	-0.82	-0.41		45.92	15.09	0.49	0		46.48	19.5	-2.15	-1.53
46.16	4.17	0.15	-0.03		46.16	12.07	-0.88	-0.15		46	14.94	-1.94	-0.6		46.16	18.02	2.14	-0.2			46.12	4.74	-0.6	0.17		46.44	9.7	-0.94	-0.43		45.96	15.53	0.65	-0.12		46.52	18.18	-1.64	-1.04
46.2	4.3	0.17	0.01		46.2	11.77	0.81	-0.92		46.04	14.57	-1.24	-0.19		46.2	19.58	-2.3	0.82			46.16	4.1	-0.49	0.15		46.48	9.89	-1.3	-0.48		46	14.77	0.68	-0.17		46.56	18.19	-0.26	-0.74
46.24	4.19	-0.03	-0.03		46.24	10.22	0.46	-0.92		46.08	15.42	0.82	0		46.24	21.2	-1.63	0.43			46.2	4.43	-0.93	0.21		46.52	9.83	-0.76	-0.4		46.04	16.49	0.24	-0.19		46.6	15.34	1.09	0.27
46.28	4.08	0.2	-0.15		46.28	9.89	-0.59	-0.23		46.12	17.72	0.68	-1.21		46.28	20.44	-2.78	-0.55			46.24	4.28	-0.92	0.26		46.56	9.31	-0.32	-0.43		46.08	15.53	0.77	0.07		46.64	19.34	-0.31	0.59
46.32	3.79	0.23	-0.1		46.32	10.41	-0.91	0.4		46.16	15.89	-0.74	-0.91		46.32	19.16	-2.23	-0.93			46.28	3.97	-0.87	0.28		46.6	10.04	0.8	-0.24		46.12	15.09	0.71	-0.31		46.68	19.97	0.31	-0.49
46.36	4.69	0.71	-0.03		46.36	10.7	-0.81	0.59		46.2	14.64	-1.51	0.1		46.36	19.81	-0.31	-0.54			46.32	4.36	-0.59	0.4		46.64	9.95	-0.77	-0.35		46.16	16.11	1.68	-0.71		46.72	18.94	0.52	0.31
46.4	4.91	0.57	0		46.4	11.63	-1.6	0.38		46.24	15.11	1.08	0.41		46.4	19.58	-0.08	-0.49			46.36	4.6	-0.57	0.35		46.68	10.17	-1.16	-0.26		46.2	17.88	1.07	-1.21		46.76	18.1	2.2	0.49
46.48	4.43	0.35	0.15		46.44	12.12	-1.38	0.34		46.28	18.32	0.74	0.12		46.44	20.65	0.12	-0.07			46.4	4.21	-0.52	0.41		46.72	11.2	-0.87	0.21		46.24	14.95	1.72	-0.71		46.8	16.97	3.15	0.41
46.52	5.13	0.24	0.26		46.48	10.42	-1.6	0.2		46.32	15.46	0.63	-1.65		46.48	17.73	-0.13	0.54			46.44	4.78	-0.12	0.34		46.76	10.45	-1.16	0.15		46.28	14.22	-0.1	-0.55		46.84	16.92	1.79	1.05
46.56	4.34	-0.05	0.24		46.52	10.85	-0.6	0		46.36	16.21	-0.24	-1.72		46.52	18.17	-1.3	1.27			46.48	4.41	-0.26	0.37		46.8	10.67	-1.29	0.13		46.32	14.12	0.76	-0.3		46.88	18.21	0.12	0.82
46.6	4.41	0.08	0.41		46.56	11.23	-0.8	-0.08		46.4	16.5	-0.15	-1.51		46.56	17.52	-0.37	0.74			46.52	4.36	-0.52	0.37		46.84	10.46	-1.18	0.17		46.36	14.39	2.65	0.32		46.92	18.2	-0.87	0.4
46.64	4.28	0.2	0.46		46.6	9.84	-0.97	0.12		46.44	14.3	-0.97	-1.15		46.6	19.05	-0.55	-0.38			46.56	4.49	-0.41	0.41		46.88	10.36	-0.59	0.27		46.4	13.81	1.94	0.34		46.96	18.47	0.26	-0.54
46.68	4.23	-0.4	0.49		46.64	10.32	-0.49	-0.03		46.48	15.95	-0.26	-0.35		46.64	18.75	1.9	-1.05			46.6	4.96	-0.4	0.28		46.92	9.89	-0.54	0.81		46.44	15.94	1.13	-0.03		47	17.17	1.41	-1.09
46.72	4.65	-0.37	0.49		46.68	9.39	-0.13	0.3		46.52	14.46	-0.23	0.4		46.68	15.09	3.22	0.37			46.64	4.89	0.19	0.27		46.96	10.93	-0.88	0.62		46.48	15.27	0.65	-0.2		47.04	17.74	-1.25	-1.04
46.76	4.23	-0.52	0.44		46.72	9.17	0.97	0.54		46.56	16.13	-0.83	0.15		46.72	17.7	1.47	1.76			46.68	4.5	-0.27	0.24		47	11.27	-0.68	0.28		46.52	12.89	0.96	0.19		47.08	16	1.07	-0.93
46.8	4.72	-0.71	0.35		46.76	10.46	0.49	0.59		46.6	15.41	-0.3	-0.01		46.76	17.08	0.71	2.15			46.72	4.5	0.03	0.13		47.04	10.93	-0.55	0		46.56	13.78	1	0.87		47.12	15.53	-2.55	0.8
46.84	4.72	-0.49	0.37		46.8	10.97	-0.62	0.38		46.64	15.61	-0.89	-0.13		46.8	15.09	0.76	1.04			46.76	4.28	0.07	0.06		47.08	11.11	-0.76	-0.48		46.6	14.91	0.6	0.89		47.16	15.65	-1.04	1.47
46.88	4.85	-0.23	0.34		46.84	12.25	0.82	-0.26		46.68	14.21	0.21	-0.32		46.84	15.8	0.48	0.81			46.8	3.73	0.34	0.12		47.12	10.32	-0.76	-0.63		46.64	12.98	2.04	0.87		47.2	17.73	-2.8	0.76
46.92	4.43	-0.93	0.13		46.88	11.63	-0.03	-0.85		46.72	13.98	2.04	-0.03		46.88	15.73	0.24	0.91			46.84	4.5	0	0.17		47.16	9.43	0.17	-0.71		46.68	14.84	3.81	1.61		47.24	15.36	-1.21	0
46.96	4.72	-0.52	0.08		46.92	11.55	0.62	-1.31		46.76	15.44	0.96	0.08		46.92	15.85	0.6	0.48			46.88	5.11	-0.03	0.15		47.2	9.75	0.2	-1		46.72	16.01	-0.19	1.27		47.28	15.69	-0.82	0.57
47	4.3	0.07	0.07		46.96	11.32	0.08	-1.43		46.8	13.8	0.76	-0.06		46.96	16.68	1.76	0.19			46.92	4.96	0.12	0.28		47.24	9.08	1.1	-1.08		46.76	14.74	0.03	0.86		47.32	18.16	-0.49	0.52
47.04	4.5	-0.89	-0.12		47	11.24	0.13	-1.55		46.84	13.07	1.77	0.82		47	16.45	1.1	0.73			46.96	5.38	0.26	0.24		47.28	8.55	0.54	-0.7		46.8	14.63	0.93	0.6		47.36	18.99	-2.07	1
47.08	4.94	0.31	-0.21		47.04	11.65	-0.77	-1.53		46.88	15.39	-0.73	1.31		47.04	18.87	0.44	0.71			47	4.6	-0.41	0.21		47.32	9.6	-0.41	-0.4		46.84	15.9	0.8	-0.19		47.4	16.68	-0.98	0.35
47.12	3.97	0	-0.01		47.08	11.86	0.57	-1.57		46.92	14.54	-0.17	0.43		47.08	15.34	0.38	-0.13			47.04	5.51	-0.41	0.35		47.36	9.13	0.37	-0.07		46.88	15.34	1.07	-0.68		47.44	17.3	1.11	-0.32
47.16	4.39	-0.6	-0.03		47.12	10.9	1.46	-1.27		46.96	16.32	-0.27	0.15		47.12	17.22	0.08	0.54			47.08	4.83	-0.57	0.41		47.4	8.85	-0.41	0.32		46.92	15.42	0.89	-0.01		47.48	17.5	0.12	-0.27
47.2	4.12	-0.24	0.01		47.16	10.24	1.1	-0.97		47	15.21	-0.38	0.35		47.16	18.45	-0.81	-0.06			47.12	4.78	-0.41	0.31		47.44	10	-1.29	0.51		46.96	16.09	0.71	0		47.52	17.72	-0.54	-0.41
47.24	4.12	-0.1	0.1		47.2	9.8	1.03	-0.19		47.04	14.44	0	0.35		47.2	17.83	0.03	1.42			47.16	4.5	-0.35	0.55		47.48	9.39	-0.91	0.74		47	16.56	0	0.46		47.56	17.61	0.54	0.15
47.28	3.75	0.15	0.15		47.24	10.52	0.71	0.27		47.08	14.72	0.19	0.82		47.24	18.31	-0.54	1.59			47.2	4.61	0.13	0.6		47.52	9.57	-1.68	0.28		47.04	15.53	-1.48	0.06		47.6	17.67	0.27	0.15
47.32	3.84	0.41	0.17		47.28	9.44	0.68	0.41		47.12	15.23	-0.32	0.71		47.28	17.81	0.17	1.47			47.24	4.82	-0.49	0.52		47.56	9.35	-0.17	0.26		47.08	14.95	-1.31	-0.06		47.64	16.29	-3.4	-0.52
47.36	4.83	-0.21	0.17		47.32	9.52	-0.2	0.62		47.16	15.12	-1.65	0.05		47.32	19.53	-0.24	1.31			47.28	4.58	-0.21	0.51		47.6	9.31	-0.1	0.49		47.12	14.3	0	-0.21		47.68	17.22	-0.76	0.17
47.4	4.49	0.17	0.2		47.36	11.01	1.27	-0.28		47.2	14.16	-0.76	0		47.36	17.85	-0.44	0			47.32	5.13	0.03	0.51		47.64	8.98	-0.38	0.49		47.16	14.4	-0.71	-0.52		47.72	18.69	1.81	-0.35
47.44	4.41	-0.05	0.13		47.4	9.8	0.28	-0.6		47.24	13.77	-1.15	0.81		47.4	18.93	1.37	-0.81			47.36	5.04	0.2	0.23		47.68	10.33	0.06	0.15		47.2	14.04	-1.02	-0.4		47.76	18.78	-1.75	0.8
47.48	4.93	-0.32	0.13		47.44	11.78	0.21	-0.41		47.28	14.92	-1.15	0.82		47.44	19.41	-0.06	-1.53			47.4	5.51	-0.13	0		47.72	10.4	0.15	-0.46		47.24	14.32	-0.68	-0.66		47.8	21.69	-2.28	-0.35
47.52	3.88	-0.08	0.13		47.48	11.86	-1.08	-0.13		47.32	15.6	-1.41	0.08		47.48	17.55	0.07	-0.37			47.44	4.56	-0.31	-0.06		47.76	8.47	1.26	-0.62		47.28	14.2	-0.43	-0.8		47.84	18.44	-3.88	-0.68
47.56	3.77	-0.06	0		47.52	10.92	-0.82	-0.24		47.36	14.39	-1.11	0.4		47.52	18.43	0.41	1.03			47.48	4.08	-0.24	-0.03		47.8	9.01	1.33	-0.06		47.32	12.38	0.24	-0.63		47.88	18.97	-1.75	-1.33
47.6	4.36	0.4	0		47.56	10.67	0.21	-0.12		47.4	15.45	0.73	0.1		47.56	21.75	-1.33	1.21			47.52	4.83	-0.1	-0.19		47.84	8.25	1.04	0.63		47.36	10.89	0.98	-0.15		47.92	19.34	-1.37	-1.11
47.64	4.5	0.63	-0.01		47.6	10.72	0	-0.03		47.44	15.81	0.03	0.27		47.6	22.63	-0.24	0.27			47.56	4.83	0.55	-0.06		47.88	8.52	0.46	0.87		47.4	12.72	-0.2	1.03		47.96	18.17	-1.2	-1.11
47.68	4.39	0.68	-0.03		47.64	10.05	0.6	0.2		47.48	15.99	-0.55	-0.27		47.64	24.35	-0.54	-0.32			47.6	3.88	-0.44	-0.03		47.92	9.23	-0.08	0.8		47.44	12.98	0.49	0.98		48	17.96	0.3	-0.8
47.72	5.02	0	-0.2		47.68	11.33	-0.24	0.46		47.52	14.58	-1.52	-0.31		47.68	21.1	0.21	-0.15			47.64	4.47	-0.54	-0.03		47.96	9.87	-0.2	0.98		47.48	14.32	1.51	0.89		48.04	17.84	1.37	0.15
47.76	4.45	0.82	-0.13		47.72	11.34	-0.43	-0.1		47.56	16.04	0.49	-0.76		47.72	21.84	-0.48	-0.1			47.68	4.67	-0.74	-0.03		48	8.44	-0.27	0.66		47.52	15.74	0.17	-0.46		48.08	17.61	-1.76	-0.24
47.8	4.03	1.26	-0.06		47.76	11.74	-1.27	-0.68		47.6	16.94	-0.6	-1.14		47.76	22.78	0.62	0.81			47.72	4.39	-0.71	-0.08		48.04	8.86	-0.65	0.59		47.56	14.68	1.55	-1		48.12	15.55	1.47	-1.33
47.84	4.08	0.99	-0.13		47.8	11.94	-1.09	-0.91		47.64	16.31	-0.06	-1.85		47.8	21.22	1.05	-0.99			47.76	4.67	-0.65	-0.08		48.08	8.82	-0.65	0.24		47.6	13.47	3.07	-0.71		48.16	15.38	0.73	-0.49
47.88	4.71	0	-0.17		47.84	11.37	-0.03	-0.82		47.68	17.04	-1.13	-0.35		47.84	20.29	1.92	-0.87			47.8	4.71	-0.48	-0.1		48.12	8.72	0.03	0.31		47.64	12.98	1.05	0.19		48.2	17.2	-0.63	-0.43
47.92	4.98	0.93	-0.01		47.88	11.3	0.03	-0.82		47.72	17.2	-1.77	0.03		47.88	22.45	1.83	-0.35			47.84	4.25	-0.85	-0.05		48.16	7.82	-0.68	0.17		47.68	13.14	1.49	0.27		48.24	17.82	-0.52	-0.17
47.96	4.82	0.6	-0.15		47.92	10.01	0.38	-1.04		47.76	17.26	-1.81	-1.02		47.92	21.31	3.17	0.31			47.88	4.6	0	-0.08		48.2	8.64	-0.27	-0.15		47.72	11.4	-0.27	0.63		48.28	19.22	0.38	-0.93
48	5.09	0.48	-0.17		47.96	10.36	0.92	-0.76		47.8	16.31	-0.68	-1.26		47.96	21.85	1.31	-0.32			47.92	4.39	-0.4	0		48.24	8.91	1.25	-0.59		47.76	12.73	0.43	0.27		48.32	18.42	-1.2	0.08
48.04	3.84	1.07	-0.15		48	10.42	0.21	-0.7		47.84	15.88	-1.31	-0.91		48	19.43	1.37	-1.09			47.96	4.94	-0.35	0		48.28	8.44	0.27	-0.68		47.8	12.91	1.32	0.17		48.36	19.15	-2.85	-0.55
48.08	5.2	0.87	-0.03		48.04	10.1	0.17	-0.7		47.88	16.17	-0.31	-1.37		48.04	18.61	0.03	-0.49			48	3.77	-0.63	-0.06		48.32	8.48	0.63	-0.57		47.84	11.18	-0.26	0.06		48.4	18.05	-0.71	-0.3
48.12	5.88	0.63	-0.03		48.08	9.95	0.08	-0.74		47.92	15.55	0.63	-1.18		48.08	19.24	0	0.12			48.04	4.71	-0.46	-0.01		48.36	9.27	-0.31	-0.82		47.88	10.17	-1.37	0.17		48.44	18.07	-0.31	-0.1
48.16	5.16	0.77	-0.01		48.12	10.17	0.24	-0.63		47.96	15.37	0.05	-1.08		48.12	18.56	0.06	0.87			48.08	4.74	-0.66	-0.03		48.4	7.75	0.05	-0.68		47.92	11.9	-1.61	0.03		48.48	19.49	1.14	-0.4
48.2	6.1	0.32	0		48.16	10.08	-0.73	-0.74		48	15.36	-1.49	-0.74		48.16	17.74	1.02	1.56			48.12	4.71	-0.31	0.05		48.44	8.16	0.13	-0.54		47.96	12.93	-0.89	-0.12		48.52	17.81	-0.1	-0.03
48.28	5.18	1.26	0.03		48.2	9.61	-0.89	-0.98		48.04	13.45	0.49	0.06		48.2	22.02	-2.08	0.6			48.16	4.47	-0.43	-0.06		48.48	8.35	1.09	-0.46		48	11.93	-0.35	-0.24		48.56	19.05	1.82	-0.34
48.32	6.01	1.48	0.06		48.24	9.92	-0.68	-1.03		48.08	14.24	-2.14	0.51		48.24	19.32	0.17	0.27			48.2	4.56	-0.49	-0.08		48.52	8.02	0.1	-0.24		48.04	11.16	-0.06	0		48.6	19.09	1.11	-0.71
48.36	5.97	0.54	-0.05		48.28	10.05	-0.35	-1.24		48.12	15.35	-0.12	0		48.28	17.73	0.57	0.41			48.24	4.65	-0.63	-0.12		48.56	7.81	0.38	0		48.08	9.32	-0.86	0.38		48.64	17.53	1.18	-0.28
48.4	5.82	0.41	-0.08		48.32	9.08	0.2	-1.13		48.16	14.01	-0.49	0.27		48.32	18.7	-3.02	0.49			48.28	4.69	-0.65	-0.1		48.6	8.07	1.03	0.34		48.12	9.75	-0.54	0.8		48.68	17.83	-0.6	-0.71
48.44	4.85	0.05	-0.13		48.36	8.94	1.08	-0.54		48.2	16.12	-2.08	-0.2		48.36	19.41	-0.55	-0.28			48.32	4.67	-0.71	-0.08		48.64	9.22	0.6	0.52		48.16	8	0.23	1.27		48.72	18.69	0.13	-0.77
48.48	5.82	0.17	-0.12		48.4	8.92	0.2	-0.32		48.24	17.36	-1.9	-0.59		48.4	22.63	0.46	-1.48			48.36	4.63	-0.3	-0.13		48.68	8.48	0.68	0.35		48.2	13.18	0.07	1.43		48.76	16.68	2.19	-0.08
48.52	4.89	0.31	-0.35		48.44	9.48	0.71	-0.24		48.28	18.09	-2.52	-1.32		48.44	20.99	0.51	-1.24			48.4	4.69	-0.49	-0.2		48.72	8.15	0.3	0.66		48.24	11.9	0.37	0.54		48.8	16.59	-0.06	1.29
48.56	5.48	0.66	-0.34		48.48	8.69	0.71	-0.31		48.32	14.94	3.24	-0.63		48.48	19.4	-0.49	-0.85			48.44	5.05	-0.31	-0.13		48.76	8.19	-0.03	1.03		48.28	11.5	0.01	1.36		48.84	18.11	-0.54	0.6
48.6	4.96	-0.21	-0.4		48.52	8.46	-0.49	-0.35		48.36	13.16	-0.51	1.72		48.52	18.44	0.2	-0.13			48.48	5.07	-0.28	-0.17		48.8	8.38	0.2	1.11		48.32	11.29	-0.34	1.68		48.88	16.29	0.12	0.03
48.64	4.98	-0.35	-0.46		48.56	8.13	0.63	-0.23		48.4	15.43	0.41	1.27		48.56	17.26	0.93	0.78			48.52	4.96	-0.71	-0.24		48.84	7.81	0.32	1.08		48.36	12.11	-0.15	1.22		48.92	16.65	1.54	0.38
48.68	5.29	1.04	-0.46		48.6	8.17	1.64	0.38		48.44	14.24	0.52	0.66		48.6	18.45	2.74	0.88			48.56	5.2	-0.24	-0.35		48.92	7.5	-0.15	0.78		48.4	11.64	-0.05	0.51		48.96	17.39	1.09	0.07
48.72	5	2.48	-0.46		48.64	8.82	1.02	0.71		48.48	14.09	0.93	0.28		48.64	18.88	0.62	0.87			48.6	5.11	-0.37	-0.31		48.96	8.29	-1.03	0.41		48.44	11.58	-1.14	0.34		49	17.24	0	0.2
48.76	5.31	0.62	-0.63		48.68	8.63	0.94	0.57		48.52	13.63	0.26	0.17		48.68	20.5	-1.53	-0.6			48.64	5.27	-0.01	-0.38		49	7.73	-0.41	0.1		48.48	10.05	0.44	0.21		49.04	19.16	0.93	0.27
48.8	5.46	0.7	-0.63		48.72	9.17	0.77	0.43		48.56	12.53	-0.57	0.71		48.72	22.23	1.88	-1.67			48.68	5.2	0.27	-0.38		49.04	9.48	-0.49	-0.01		48.52	11.15	-1.22	0		49.08	16.41	0.54	0.4
48.84	5.95	-0.23	-0.73		48.8	7.68	0.41	0.55		48.6	13.8	-0.86	1.08		48.76	21.42	-0.06	-2.16			48.72	5.13	0.35	-0.27		49.08	9.83	-0.13	-0.2		48.56	11.21	-1.16	0.01		49.12	16.56	0.57	0.65
48.88	5.09	0.57	-0.82		48.84	8.82	-0.2	0.74		48.64	14.37	0	0.41		48.8	22.28	-0.24	-1.49			48.76	5.13	0.34	-0.27		49.12	9.84	0.31	-0.34		48.6	12.16	-0.93	0.43		49.16	18	0.38	-0.41
48.92	5.26	0.63	-0.85		48.88	9.23	-0.2	0.76		48.68	14.42	0.15	0		48.84	21.79	1.31	-1.93			48.8	5.18	0.31	-0.31		49.16	8.64	1.09	-0.26		48.64	11.9	-1.27	0.55		49.2	16.79	-1.43	-0.59
48.96	5.79	0.57	-0.94		48.92	8.88	0	0.63		48.72	18	0.28	-0.65		48.88	21.76	1.09	-1.67			48.84	5.22	0.34	-0.32		49.2	10.71	0.15	-0.2		48.68	12.72	-0.93	0.63		49.24	18.12	0.83	-0.76
49	5.11	0.65	-0.88		48.96	9.26	-0.52	0.63		48.76	16.68	1.09	-0.74		48.92	21.13	1.38	-0.54			48.88	5.02	0.52	-0.34		49.24	10.88	-0.43	0		48.72	13.03	-0.94	0.8		49.28	15.68	-0.06	0.93
49.04	5.09	0.49	-0.96		49	9.34	-0.54	0.41		48.8	15.23	0.82	-0.89		48.96	20.72	0.24	0.2			48.92	5.16	0.27	-0.35		49.28	10.27	-0.91	0.1		48.76	13.06	-0.89	0.6		49.32	16.13	0.1	1.2
49.08	5.33	-0.08	-1.04		49.04	9.3	-0.37	0.38		48.84	15.86	1.04	-1.22		49	21.75	-1.13	0.62			48.96	5.29	0.34	-0.35		49.32	9.92	-0.28	0.35		48.8	13.95	-0.87	0.13		49.36	17.31	0.31	1.67
49.12	5.42	0.51	-1.07		49.08	8.69	0.15	0.27		48.88	15.09	0.92	-0.81		49.04	20.66	-0.07	-0.01			49	5.13	0.06	-0.41		49.36	11.03	-0.49	0.35		48.84	10.06	0.6	-0.2		49.4	21.07	-1.95	-0.15
49.16	5.42	0.06	-1.11		49.12	8.42	-0.6	0.65		48.92	14.55	1.38	0.17		49.08	21.76	-0.54	-0.51			49.04	4.56	-0.68	-0.27		49.4	11.34	-1.61	0.17		48.88	13.89	-1.31	0.38		49.44	18.35	-1.32	-1.31
49.2	5.09	-0.05	-1.02		49.16	9.18	-0.41	0.66		48.96	14.5	0.77	-0.08		49.12	20.09	0.01	-0.88			49.08	5.18	0.66	-0.44		49.44	11.28	-0.57	0.15		48.92	13.62	-1.95	0.26		49.48	19.77	-1.99	-1.6
49.24	5.38	-0.23	-1.03		49.2	8.57	-0.23	0.63		49	13.88	1.08	0.54		49.16	20.91	-1	-0.73			49.12	4.72	0.08	-0.38		49.48	10.98	-1.18	0.05		48.96	13.68	0.55	0.41		49.52	22.75	2.98	-2.53
49.28	5.11	-0.1	-1.02		49.24	8.51	-1.03	0.65		49.04	13.98	0.89	1.02		49.2	20.79	-1.37	-1.25			49.16	5.18	0.41	-0.31		49.52	11.14	-0.65	0.05		49	14.29	1.4	0.06		49.56	19.56	-0.21	-1.72
49.32	4.87	-0.44	-0.93		49.28	8.82	-0.21	0.74		49.08	13.4	1.07	1.02		49.24	21.09	-0.74	-0.44			49.2	4.69	-0.26	-0.17		49.56	10.32	-0.08	0.2		49.04	12.52	1.63	1.38		49.64	19.58	1.42	1.63
49.36	4.61	-0.4	-0.91		49.32	9.12	-1.09	0.65		49.12	13.33	0.76	1.31		49.28	20.05	-1.63	-0.1			49.24	3.72	0.98	-0.06		49.6	9.89	-0.73	0.2		49.08	13.39	1.2	1.49		49.68	17.32	0.38	1.02
49.4	4.25	-0.51	-0.87		49.36	9.44	-1.09	0.68		49.16	14.3	0.03	1.3		49.32	20.34	-1.96	-0.27			49.28	5.4	0.76	0.27		49.64	10.84	-0.74	0		49.12	12.77	2.08	1.53		49.72	19.3	-0.43	0.23
49.44	4.43	-0.71	-0.76		49.4	9.31	-0.93	0.46		49.2	14.1	0.08	0.81		49.36	18.76	-0.48	0.03			49.32	4.74	0.46	0.3		49.68	12.51	-1.4	-0.15		49.16	13.26	3.2	1.37		49.76	17.45	-1.44	-0.65
49.48	4.36	-0.54	-0.74		49.44	9.42	-0.65	0		49.24	13.5	-0.49	0.52		49.4	20.69	-1.35	0.41			49.36	5.31	-0.07	0.49		49.72	10.85	-1.42	-0.41		49.2	13.68	0.93	1.49		49.8	18.27	0.6	-0.21
49.52	4.6	-0.71	-0.65		49.48	8.54	0	-0.48		49.28	15.12	-0.12	0.51		49.44	19.11	-0.4	0.83			49.4	5.15	-0.38	0.31		49.76	11.1	-0.6	-0.65		49.24	13.49	0.32	0.68		49.84	16.32	2.37	-0.44
49.56	4.23	-0.03	-0.54		49.52	8.77	0.97	-0.46		49.32	16.15	-1.64	-0.13		49.48	18.82	1.09	0.91			49.44	5.79	-0.41	0.23		49.8	10.06	-0.27	-0.54		49.28	12.13	0.44	1.04		49.88	15.07	-0.65	-0.15
49.6	5.68	-2.5	-0.82		49.56	8.91	0.55	-0.31		49.36	15.11	-0.63	-0.21		49.52	19.03	1.21	1.15			49.48	5.16	-0.57	-0.13		49.84	10.4	-1.46	-0.77		49.32	12.66	0.91	1.43		49.92	15.72	0.68	-0.1
49.64	4.17	-1.24	-0.66		49.6	8.63	0.26	0		49.4	15.94	-1.37	0.74		49.56	18.87	1.37	0.31			49.52	5.09	-0.05	-0.24		49.88	10.39	-1.04	-1.09		49.36	13.83	0.65	0.08		49.96	18.27	-1.52	1.14
49.68	4.98	-1.9	-0.71		49.64	9.35	-0.98	0		49.44	17.43	-0.01	0.08		49.6	19.16	1.04	-0.65			49.56	4.89	0.52	-0.27		49.92	10.02	-0.63	-1.46		49.4	13.12	0.13	-1.03		50	18.42	0	0.2
49.72	4.27	-0.77	-0.48		49.68	8.25	-1.56	-0.15		49.48	17.44	0.6	-1.07		49.64	20.09	0.59	-0.24			49.6	4.94	0.97	-0.48		49.96	10.84	-0.6	-1.63		49.44	11.05	0.2	-0.44		50.04	17.77	0.66	-0.13
49.76	4.52	-0.71	-0.37		49.72	8.44	-0.24	-0.35		49.52	15.18	-0.12	-1.77		49.68	19.23	-0.08	-0.13			49.64	5.05	-0.46	-0.52		50	10.02	0.49	-1.63		49.48	10.35	0.96	0.49		50.08	18.68	1.42	-0.63
49.8	4.56	-0.26	-0.35		49.76	8.41	-0.37	-0.57		49.56	15.44	0.77	-1.26		49.72	18.11	-1.36	0.54			49.68	4.67	-0.06	-0.37		50.04	9.74	0.71	-1.48		49.52	11.58	1.85	0.71		50.12	17.57	0.38	-0.94
49.84	4.61	-0.23	-0.31		49.8	7.81	0	-0.35		49.6	14.68	2.78	-0.78		49.76	20.37	0.41	1.65			49.72	4.65	0.03	-0.32		50.08	9.26	-0.21	-0.68		49.56	13.14	2.48	0.46		50.16	18.82	-0.41	-1
49.88	4.54	-0.55	-0.3		49.84	8.2	-0.1	0.21		49.64	13.87	2.18	0		49.8	18.06	2.52	1.11			49.76	4.43	0.17	-0.21		50.12	9.53	0.05	-0.54		49.6	12.63	1.43	-0.35		50.2	18.12	-0.13	-1.32
49.92	4.78	-0.66	-0.28		49.88	8.17	0.35	0.49		49.68	14.36	1.88	0.38		49.84	17.98	2.17	1.26			49.8	4.67	-0.6	-0.1		50.16	9.36	-0.06	-0.43		49.64	13.07	0.57	-1.2		50.24	14.54	0.15	-1.14
49.96	4.34	-0.3	-0.26		49.92	7.98	0.77	0.59		49.72	14.07	-0.06	0.1		49.88	18.58	0.93	1.7			49.84	5.11	-0.43	-0.01		50.2	9.62	-0.32	-0.48		49.68	11.64	-1.57	-1.26		50.28	15.44	1.2	0.63
50	4.72	-0.71	-0.21		49.96	8.86	-0.48	0.06		49.76	12.72	0.34	1.1		49.92	18.8	0.63	2.16			49.88	5.24	-0.41	0.1		50.24	9.44	-1.11	-0.55		49.72	10.59	-1.18	-1.11		50.32	15.98	1.96	1.77
50.04	4.72	-0.81	-0.21		50	8.43	-0.17	-0.06		49.8	16.07	-1.94	0.82		49.96	20.81	-1.09	1.2			49.92	4.94	-0.83	0.15		50.28	10.2	-0.7	-0.65		49.76	11.51	-1.42	-0.83		50.36	15.23	1.03	1.11
50.08	4.89	-0.73	-0.3		50.04	8.7	0.08	-0.24		49.84	15.94	0.57	-0.6		50	18.06	-0.86	0.81			49.96	5.48	-0.03	0.03		50.32	9.52	-1.29	-0.41		49.8	9.23	-1.13	-0.32		50.4	17.89	-0.86	0.49
50.12	4.43	-0.52	-0.17		50.08	8.33	0.08	-0.37		49.88	16.5	-0.71	-1.67		50.04	19.09	-3.13	0.52			50	5.44	-0.46	0.06		50.36	9.95	-1.2	0.2		49.84	9.26	-2.32	0.1		50.44	21.41	-0.43	-1.25
50.16	4.43	-0.98	-0.1		50.12	7.66	0.3	-0.71		49.92	17.08	0.13	-2.22		50.08	18.58	-1.86	0.87			50.04	5.11	-0.15	0.13		50.4	10.36	-1.15	0.2		49.88	11.46	-1.11	0.13		50.48	19.23	-0.23	-1.6
50.2	5.05	-1.25	-0.03		50.16	7.16	0.59	-0.27		49.96	18	1.14	-1.11		50.12	18.7	-1.55	1.48			50.08	5.18	-0.1	0.01		50.44	10.01	-0.96	-0.2		49.92	10.98	-1.18	-0.26		50.52	18.93	-1.14	-1.08
50.24	5.97	-0.6	0		50.2	6.66	1.36	0.49		50	17.12	0.4	-1.1		50.16	18.88	-3.95	0.59			50.12	5.81	-0.13	-0.03		50.48	9.78	-0.92	-0.38		49.96	11.21	0.06	0.1		50.56	18.23	-0.51	-0.06
50.28	5.02	-1.05	0		50.24	8.04	0.62	1.51		50.04	16.3	-0.44	-1.3		50.2	15.8	-1.53	1.2			50.16	6.06	-0.35	0.03		50.52	9.14	-0.35	-0.46		50	13.17	-0.8	-0.6		50.6	17.81	-1.25	-0.73
50.32	5.16	-0.76	-0.12		50.28	8.33	0.78	1.51		50.08	15.41	-0.44	-1.3		50.24	16.93	-0.97	2.07			50.2	5.44	-0.24	-0.15		50.56	9.51	-0.89	-0.43		50.04	12.26	-0.71	-0.71		50.64	15.04	-1.07	-0.46
50.36	5.16	-0.27	-0.05		50.32	8.29	0.19	1.32		50.12	16.3	0.99	-1.55		50.28	17.23	-2.32	2.38			50.24	5.77	-0.17	-0.15		50.6	9.56	-0.87	-0.17		50.08	11.14	-1.84	0		50.68	14.3	-2.09	0.44
50.4	5.15	-1.1	-0.06		50.36	8.13	0.37	0.76		50.16	13.76	1.88	-1.19		50.32	17.84	-1.36	0.93			50.28	5.44	-0.21	-0.15		50.64	10.27	-0.57	-0.24		50.12	11.16	-1.89	0		50.72	14.6	-0.49	0.57
50.44	5.11	-0.63	-0.17		50.4	7.67	0.57	0.23		50.2	14.93	-1.18	-0.44		50.36	15.76	1.26	0.46			50.32	5.22	-0.46	-0.2		50.68	9.84	-0.01	-0.34		50.16	12.81	-3.13	-0.32		50.76	16.43	-1.14	0.52
50.48	4.61	-1.21	-0.06		50.44	7.41	0.27	0.13		50.24	14.63	-1.55	-0.6		50.4	16.76	1.1	1.89			50.36	5.38	-0.38	-0.23		50.72	9.44	0.2	-0.3		50.2	10.4	-0.8	0.31		50.8	18.71	-1.03	0.6
50.52	4.71	-0.37	-0.2		50.48	7.18	-0.08	0.17		50.28	13.84	-1.2	-0.2		50.44	18.97	2.11	0.62			50.4	4.41	-0.08	-0.3		50.76	9.08	-0.6	-0.12		50.24	12.08	-1.03	0.93		50.84	17.91	1.65	-0.52
50.56	4.56	-0.63	-0.24		50.52	6.98	0.17	0.49		50.32	14.86	0.66	0.46		50.48	17.7	2.54	-1.2			50.44	5.29	0.19	-0.23		50.8	10.11	-0.38	0.01		50.28	12.65	-0.4	0.41		50.88	19.06	0.54	-0.49
50.6	4.78	-0.59	-0.15		50.56	7.94	0.43	1.04		50.36	16.21	1.08	0.12		50.52	19.67	1.09	0.19			50.48	5.71	-0.38	-0.4		50.84	9.26	0.01	0.15		50.32	13.86	0.78	0		50.92	20.76	1.47	-1.95
50.64	4.69	-0.49	-0.15		50.6	8.51	-0.06	1.16		50.4	16.5	0.83	-0.27		50.56	19.56	1.07	0.48			50.52	5.55	-0.27	-0.31		50.88	10.32	-2.07	0.32		50.36	12.29	1	-0.31		50.96	19.21	1.72	-1.56
50.68	4.65	-0.66	-0.1		50.64	9.07	-0.93	1		50.44	17.11	0.91	-1.36		50.6	20.72	-0.78	-0.3			50.56	5.4	0	-0.31		50.92	10.02	-0.99	0.38		50.4	10.67	0.52	0.03		51	16.65	3.53	0.41
50.72	5.37	0.24	-0.2		50.68	8.69	-0.86	0.28		50.48	13.92	2.09	-0.24		50.64	19.05	2.05	-0.52			50.6	5.53	0.23	-0.31		50.96	10.1	-1.35	0.4		50.44	12.37	-0.46	1.07		51.04	18.51	1.16	1.6
50.76	4.41	-0.8	0		50.72	9.22	-0.57	-0.76		50.52	15.54	2.64	0.19		50.68	18.89	-0.37	1.62			50.64	5.42	-0.24	-0.34		51	10.4	-1.48	0.31		50.48	13.85	-1.9	0.78		51.08	17.26	0.68	1.36
50.8	4.45	-0.44	0.08		50.76	9.57	1.09	-1.21		50.56	14.51	3.17	0.54		50.72	20.96	1.63	0.85			50.68	5.53	-0.07	-0.28		51.04	9.96	-0.44	0.43		50.52	12.92	0.31	0		51.12	16.48	0.76	0.8
50.84	4.63	-0.44	0.08		50.8	9.8	0.73	-0.93		50.6	13.69	1.36	1.1		50.76	20.9	0.3	0.77			50.72	5.09	-0.1	-0.21		51.08	9.87	-0.73	0.54		50.56	11.5	1.22	-0.52		51.16	16.06	0.98	1.38
50.92	4.14	-0.37	0.46		50.84	9.71	-0.28	-0.89		50.64	16.33	1.75	1.16		50.8	20.73	0	-0.65			50.76	5.73	-0.27	-0.27		51.12	9.7	-0.8	0.44		50.6	11.86	1.37	-0.41		51.2	17.1	-0.46	0.87
50.96	4.45	-0.1	0.54		50.88	10.4	0.12	-0.73		50.68	14.83	0.63	0.94		50.84	17.29	-0.52	0.21			50.8	4.98	-0.15	-0.26		51.16	10.13	-1.25	0.35		50.64	10.05	1.25	-0.57		51.24	18.71	0.62	0.12
51	4.65	-0.31	0.43		50.92	10.72	0.38	-0.68		50.72	15.71	0.7	0.7		50.88	16.7	-0.78	1.25			50.84	5.07	0	-0.26		51.2	9.76	-0.93	0.34		50.68	11.3	0.41	-0.26		51.28	16.4	1.98	0.17
51.04	4.74	0	0.23		50.96	10.23	-0.06	-0.82		50.76	12.88	0.38	0.65		50.92	17.22	-0.1	1.32			50.88	4.89	-0.28	-0.3		51.24	10.4	-0.77	0.2		50.72	12.03	0.2	-0.35		51.32	17.29	0.65	0.89
51.08	4.98	0.07	0.23		51	10.23	1.93	-1.09		50.8	14.1	-0.35	0.37		50.96	17.75	-1.15	1.26			50.92	4.83	0.13	-0.17		51.28	11.11	-1.03	-0.06		50.76	10.94	0.82	0		51.36	19.86	1.97	-0.3
51.12	5.11	0.15	0.24		51.04	10.32	1.48	-1.07		50.84	14.1	-1.24	0.06		51	19.96	0	0.89			50.96	5.22	-0.1	-0.2		51.32	9.17	-0.93	0.34		50.8	11.07	0.38	0.32		51.4	20.11	0.71	0.54
51.16	4.05	0.34	0.03		51.08	9.96	1.14	-0.96		50.88	13.33	-2.44	0.13		51.04	18.85	1.86	-0.71			51	5.31	0.05	-0.2		51.36	8.91	-0.7	0.66		50.84	11.81	-0.86	0.06		51.44	19.5	3.68	-0.13
51.2	4.41	-0.01	0.1		51.12	9.51	0.78	-0.49		50.92	15	-2.3	0.15		51.08	16.58	0.06	-0.31			51.04	4.85	0	-0.24		51.4	10.05	-0.87	0.6		50.88	12.48	0.13	-0.31		51.48	18.02	1.53	-0.03
51.24	4.76	0.15	0.21		51.16	9.74	0.98	0		50.96	15.87	-0.37	-0.4		51.12	16.99	0	0.71			51.08	4.87	-0.06	-0.2		51.44	9.22	-0.07	0.27		50.92	13.54	0.49	-0.41		51.52	18.26	0.6	0.35
51.28	4.27	0.1	0.17		51.2	10.27	2.04	-0.15		51	14.32	0.17	-0.31		51.16	15.24	-2.08	1.76			51.12	5.05	-0.19	-0.19		51.48	10.63	-2.23	0		50.96	12.43	0.63	-0.2		51.56	18.2	1.27	0.23
51.32	4.78	0	0.05		51.24	9.82	0.68	-0.12		51.04	15.25	0.49	0.31		51.2	17.88	-2.14	1.54			51.16	4.89	-0.07	-0.17		51.52	9.74	-0.57	-0.7		51	11.96	0.49	0.66		51.6	19.68	0.98	-0.06
51.36	5.07	0.07	-0.07		51.28	9.56	0.6	-0.07		51.08	15.71	-1.04	-0.3		51.24	16.09	0.43	0.91			51.2	4.96	0	-0.2		51.56	7.81	-0.24	-0.54		51.04	12.33	0.74	0.32		51.64	20.26	1.16	-0.52
51.4	5	0.19	-0.1		51.32	9.48	0.71	0.26		51.12	14.98	1.55	-0.81		51.28	15.97	-0.08	0.83			51.24	4.83	0.15	-0.17		51.6	7.2	-0.15	-0.32		51.08	10.74	2.11	0.98		51.68	18.87	1.59	-0.76
51.44	4.98	0.35	-0.1		51.36	8.51	0.2	0.15		51.16	13.75	-1.04	-1.38		51.32	15.23	0.86	0.66			51.28	4.67	-0.06	-0.21		51.64	7.41	-0.73	0.06		51.12	12.13	-0.62	1.33		51.72	19.58	1.38	-0.2
51.48	4.78	0.37	-0.07		51.4	9.44	0.35	0.38		51.2	12.52	-0.54	-0.27		51.36	15.83	0.12	0.51			51.32	4.54	0.13	-0.17		51.68	8.22	-0.34	0.03		51.16	12.6	-1.15	0.31		51.76	19.18	0.8	-0.1
51.52	5.4	0.82	0.03		51.44	9.6	0.51	0.2		51.24	11.84	0.43	1.2		51.4	16.01	-0.43	0.3			51.36	4.96	0.07	-0.13		51.72	8.33	-0.68	0.06		51.2	12.91	-0.35	0.2		51.8	17.73	0.41	0.44
51.56	4.93	0.55	0.12		51.48	10.01	-0.15	-0.01		51.28	14.86	-0.94	2.16		51.44	17.18	-0.89	-0.01			51.4	5.09	-0.12	-0.23		51.76	8.72	-0.27	0.27		51.24	13.68	-1.16	0.2		51.84	18.12	-1.15	1.08
51.6	4.82	0.51	0.2		51.52	10.18	0.62	-0.27		51.32	16.95	-0.24	0.93		51.48	16.97	0.65	-0.52			51.44	4.87	-0.03	-0.2		51.8	6.94	0.17	0		51.28	13.6	-0.87	0.24		51.88	18.12	0.86	-0.12
51.64	5.37	0.24	0.35		51.56	10.37	0.37	-0.46		51.36	16.34	1.51	0.38		51.52	17.82	0.17	-1.71			51.48	4.69	-0.03	-0.31		51.84	9.73	-0.35	0.13		51.32	12.88	-1.63	0.13		51.92	18.5	1.82	-0.08
51.68	5.68	-0.31	0.41		51.6	10.58	0.24	-0.82		51.4	17.14	0.38	0.6		51.56	17.12	-0.03	0.24			51.52	4.96	-0.24	-0.24		51.88	9.25	-0.07	0		51.36	12.44	0.26	0.03		51.96	16.75	0.94	0.32
51.72	5.27	-0.2	0.32		51.64	10.39	0.57	-0.74		51.44	17.53	1.65	-0.57		51.6	17.91	0.83	0.15			51.56	5.07	-0.1	-0.26		51.92	10.06	-0.74	-0.2		51.4	12.43	0.98	-0.01		52	18.69	0.78	0.23
51.76	5.31	0.32	0.24		51.68	10.76	0.37	-0.43		51.48	16.55	2.19	-1.25		51.64	17	2.83	0.54			51.6	5.02	-0.2	-0.27		51.96	10.81	-2.2	-0.77		51.44	13.04	1.48	-0.49		52.04	18.35	1.31	0.41
51.8	5.86	-0.1	0.3		51.72	10.92	-0.35	-0.13		51.52	16.44	2.36	-1.15		51.68	16.41	2.34	0.71			51.64	4.91	-0.31	-0.27		52	9.16	0.27	-0.7		51.48	11.87	0.13	-0.43		52.08	16.39	-0.49	0.35
51.84	5.37	-0.08	0.2		51.76	11.06	-0.71	-0.06		51.56	17.53	1.09	-0.6		51.72	16.82	3.2	2.18			51.68	5.24	-0.13	-0.26		52.04	8.61	0.13	-0.6		51.52	14.41	0.28	0.81		52.12	17.84	-0.59	0.52
51.88	5.59	0.52	0.19		51.8	11.87	-0.68	-0.21		51.6	17.66	0.62	-0.55		51.76	17.32	2.72	1.27			51.72	5.02	-0.37	-0.2		52.08	8.29	0.05	-0.49		51.56	13.95	-0.51	0.65		52.16	20.19	-2.08	-1
51.92	5.38	0.52	0.2		51.84	9.93	-0.83	-0.48		51.64	17.32	0.7	-0.68		51.8	18.15	1.97	0.54			51.76	5.33	-0.24	-0.23		52.12	8.77	-0.06	-0.35		51.6	13.96	1.79	-0.13		52.2	17.81	0.17	-2.87
51.96	5.04	0.49	0.21		51.88	11.12	-0.74	-0.71		51.68	17.76	0.94	-0.51		51.84	20.72	0.71	0.82			51.8	5.26	-0.12	-0.21		52.16	9.3	0.03	-0.27		51.64	13.17	0.71	-0.81		52.24	13.6	-0.38	-0.76
52	5.59	0.77	0.1		51.92	9.96	-0.52	-0.88		51.72	18.24	0.41	-0.3		51.88	17.98	1.54	1.48			51.84	5.09	-0.52	-0.27		52.2	9.05	0	-0.27		51.68	13.48	1.3	-0.74		52.28	17.92	-2	-0.2
52.04	6.1	0.94	0.13		51.96	8.6	0.06	-0.46		51.76	16.43	-1.14	-1.02		51.92	18.03	0.49	1.72			51.88	6.21	-0.48	-0.24		52.24	8.55	-0.19	0		51.72	13.07	0.83	0.06		52.32	15.08	-0.35	0.44
52.08	5.33	0.2	0.15		52	8.51	0.03	0.52		51.8	14.32	1.47	0.15		51.96	18.25	1.18	0.98			51.92	5.29	-0.41	-0.35		52.28	9.26	0.43	-0.31		51.76	12.15	0.6	-0.27		52.36	17.12	-0.62	0.94
52.12	6.04	0.6	0.08		52.04	8.92	0.2	0.87		51.84	14.19	3.22	1.62		52	18.52	0.98	0.86			51.96	4.85	0.06	-0.21		52.32	8.78	0.38	-0.52		51.8	13.34	-0.82	0.1		52.4	17.85	-0.12	0.1
52.16	5.13	0.78	-0.06		52.08	9.4	0.68	0.57		51.88	15.97	3	1.31		52.04	18.02	-0.74	1.11			52	4.83	-0.49	-0.24		52.36	7.25	1.53	-0.48		51.84	11.9	0.2	-0.2		52.44	19.24	1.44	-0.15
52.2	6.17	0.13	-0.1		52.12	9.45	0.74	0.24		51.92	15.53	2.77	0.83		52.08	16.85	-3.31	-0.03			52.04	4.85	-0.74	-0.21		52.4	7.02	0.27	-0.03		51.88	12.38	0.49	-0.27		52.48	18.61	0.89	-0.41
52.24	4.28	0.17	-0.24		52.16	8.19	0.89	0.15		51.96	15.03	-0.19	1.09		52.12	15.28	-3.84	0.01			52.08	5.38	-1.15	-0.05		52.44	8.17	-0.85	0.3		51.92	12.46	0.05	-0.68		52.52	18.94	0.49	-0.76
52.28	5.55	0.31	-0.01		52.2	9.03	1	0.01		52	16.43	1	0.59		52.16	15.71	-2.76	0.24			52.12	5.22	-0.17	-0.07		52.48	8.07	-0.12	0.54		51.96	12.38	0.35	-0.62		52.56	17.46	0.74	-0.01
52.32	5.42	-0.24	-0.1		52.24	8.74	0.65	0.26		52.04	16.43	0.07	0.15		52.2	15.24	-2.63	0.41			52.16	5.42	-0.54	-0.21		52.52	8.38	0.41	0.46		52	12.44	-0.1	-0.6		52.6	17.56	1.89	0.41
52.36	5.51	0.24	-0.12		52.28	8.99	-1	0.41		52.08	17.75	-0.87	-0.6		52.24	14.21	-1.09	0.12			52.2	4.87	0.08	-0.27		52.56	8.61	0.62	0.63		52.04	10.89	0.85	0.23		52.64	17.73	1.98	-0.41
52.4	4.08	0.07	-0.17		52.32	8.15	0.32	0.71		52.12	17.38	-0.65	-1.11		52.28	16.41	-1.68	0.34			52.24	4.93	-0.46	-0.37		52.6	8.52	-0.66	0.88		52.08	11.46	1.04	0.86		52.68	14.41	1.83	0.19
52.44	4.76	0.24	0		52.36	9	-0.03	0.91		52.16	16.3	-1.71	0.35		52.32	16.2	-1.26	-0.31			52.28	5.04	0.06	-0.43		52.64	10.01	-1.03	0.74		52.12	12.4	1.15	0.59		52.72	15.15	-0.99	1.75
52.48	4.98	0.38	0.07		52.4	9.32	-0.49	0.78		52.2	16.06	1.09	0.63		52.36	14.98	-1	-0.31			52.32	5.02	-0.21	-0.43		52.68	9.97	-1.42	0.13		52.16	10.67	2.28	-0.15		52.76	16.85	0.54	1.15
52.52	5.18	0.06	0.06		52.44	9.98	-0.52	0.49		52.24	18.31	-0.87	0.34		52.4	16.32	-2.52	0.96			52.36	4.85	0	-0.4		52.72	9.57	-1.1	0.1		52.2	11.84	1	-0.31		52.8	17.2	0.68	0.71
52.56	5.05	-0.15	0.12		52.48	10.13	0.31	-0.1		52.28	17	-0.23	-0.46		52.44	17.41	-1.53	0.17			52.4	5.38	-0.37	-0.46		52.76	9.22	-0.46	0.41		52.24	10.76	1.41	0.76		52.84	18.2	-0.73	-0.08
52.6	5.42	-0.01	0.13		52.52	9.04	1.53	-0.21		52.32	17.09	0.43	-0.71		52.48	17.81	-2.17	-1.19			52.44	4.89	0.93	-0.52		52.8	10.63	-1.64	0.2		52.28	12.25	0.27	1.18		52.88	19.32	-1.61	0.03
52.64	4.98	0.13	0.2		52.56	8.86	2.11	-0.08		52.36	18.26	0.92	-1.31		52.52	17.52	-1.99	-1.07			52.48	4.63	0.86	-0.4		52.84	8.47	-0.2	0.13		52.32	10.93	1.09	1.11		52.92	16.59	-2.19	0.32
52.68	5.16	0	0.2		52.6	7.66	1.22	0.28		52.4	17.18	2.63	-1.53		52.56	18.15	-3.64	-0.37			52.52	4.76	0.38	-0.35		52.88	9.54	-0.43	0.23		52.36	11.71	0.44	1.65		52.96	16.62	-1.89	0.38
52.72	5.2	0.13	0.19		52.64	7.01	0.07	0.97		52.44	17.75	1.97	-1.02		52.6	20.92	-4.82	-0.27			52.56	4.43	0.87	-0.19		52.92	8.38	-0.57	0.2		52.4	13.07	1.56	1.08		53	17.06	-2.3	0.74
52.76	4.85	0.03	0.15		52.68	7.44	0.17	1.54		52.48	17.19	2.49	-0.6		52.64	19.18	-1.93	-0.15			52.6	4.58	0.71	-0.13		52.96	9.13	-0.1	0.27		52.44	11.64	1.95	0.78		53.04	15.09	-1.65	1.72
52.8	5.07	-0.19	0.24		52.72	8.03	-0.03	1.64		52.52	15.82	1.26	0.82		52.68	20.03	0.13	-0.76			52.64	4.3	0.52	0		53	9.47	-0.68	0.43		52.48	9.7	1.11	1.37		53.08	16.57	-0.06	1.6
52.84	4.65	0.19	0.12		52.76	9.18	-0.98	1.74		52.56	16.03	0.13	1.49		52.72	17.62	0.63	-0.81			52.68	5.24	0.06	0.1		53.04	9.57	-0.74	0.27		52.52	12.81	-1.86	1.22		53.12	15.18	0.12	1.53
52.88	5.31	-0.46	0.12		52.8	10.76	-1.76	1.21		52.6	17.64	-0.99	1.04		52.76	18.76	0.1	-0.13			52.72	5.04	0	0.19		53.08	9.79	-0.68	-0.23		52.56	13.18	-0.17	0.03		53.16	17.62	-0.48	0.71
52.92	5	0.19	0.2		52.84	10.42	-0.8	0.6		52.64	17.05	-1.35	-0.78		52.8	19.55	0.73	1.26			52.76	5.24	-0.28	0.17		53.12	8.83	-0.49	-0.48		52.6	12.89	-0.83	-0.52		53.2	17.82	0.38	-0.93
52.96	5.05	0.41	0.23		52.88	10.02	0.27	0		52.68	16.44	-0.01	-1.27		52.84	18.08	1	1.52			52.8	5.46	-0.71	0.03		53.16	9.09	-0.63	-0.23		52.64	11.15	-1.71	-0.41		53.24	13.62	0.76	-0.52
53	4.83	0.1	0.23		52.92	9.98	-0.65	-0.19		52.72	17.46	-1.04	-1.54		52.88	18.89	1.26	0.57			52.84	4.47	-0.37	-0.1		53.2	8.78	-0.92	-0.35		52.68	12.17	-2.05	-0.38		53.28	15.54	1.03	0.35
53.04	4.83	0.31	0.23		52.96	9.8	0.1	-0.37		52.76	17.66	-0.38	-1.94		52.92	18.24	1.3	-0.83			52.88	5	-0.46	-0.07		53.24	9.56	-0.54	-0.41		52.72	11.65	-1.47	-0.26		53.32	16.13	0.15	0.49
53.08	5.02	0.38	0.17		53	8.72	1.36	-0.23		52.8	17.85	-1.59	-1.82		52.96	18.68	0.01	0.99			52.92	5.05	-0.52	-0.13		53.28	8.82	-0.74	-0.24		52.76	11.49	-0.52	0.63		53.36	15.9	-0.1	0.23
53.12	5.31	0.54	0.07		53.04	9.43	1.15	0.1		52.84	17	0	-1.73		53	20.41	0.24	1.51			52.96	4.91	-0.41	-0.23		53.32	9.39	-0.63	-0.19		52.8	12.63	0.52	0.54		53.4	16.23	-1.37	0.06
53.16	5.18	0.57	0.1		53.08	9.64	0.68	0.43		52.88	17.87	-1.25	-1.99		53.04	21.61	0.62	1.46			53	5.44	-0.31	-0.2		53.36	9.43	-0.57	-0.07		52.84	12.84	1.26	0.62		53.44	15.91	-2.21	-0.23
53.2	4.74	0.65	0.03		53.12	9.54	0.54	0.43		52.92	16.14	-0.2	-1.37		53.08	21.29	0.74	1.63			53.04	5.22	-0.17	-0.27		53.4	9.95	-0.1	-0.1		52.88	14.48	0.82	0.3		53.48	16.18	-3.03	-0.63
53.24	4.06	0.24	-0.08		53.16	9.82	0.17	0.43		52.96	16.41	-2.26	-0.94		53.12	21.2	1.53	1.2			53.08	5.18	-0.08	-0.28		53.44	10.14	-1.02	0.07		52.92	13.66	0.77	-0.71		53.52	13.57	-1.38	-0.03
53.28	3.37	0.38	-0.26		53.2	9.8	0.63	0.52		53	16.62	-0.38	-0.65		53.16	22.38	2.53	0.55			53.12	4.96	-0.1	-0.21		53.48	10.63	-0.81	0.03		52.96	11.08	3.61	-0.03		53.56	13.95	0.4	1.33
53.32	3.77	0.37	-0.17		53.24	9.93	1.29	0.52		53.04	15.34	0.15	-0.17		53.2	19.92	4.38	-0.82			53.16	5	0.06	-0.24		53.52	9.57	-0.6	0.2		53	12.69	0.35	1.31		53.6	15.08	-0.17	1.43
53.36	5.51	0.2	0.1		53.28	9.42	0.68	0.49		53.08	16.32	-0.15	1.16		53.24	18.44	0.32	-0.2			53.2	5.51	0.15	-0.19		53.56	10.2	-0.68	0.57		53.04	11.93	0.1	1.25		53.64	15.33	-0.3	0.62
53.4	4.21	0.15	-0.19		53.32	10.14	0.82	0.46		53.12	17.71	-0.96	0.21		53.28	21.07	-1.79	-0.41			53.24	5.29	0.32	-0.13		53.6	10.2	-0.03	0		53.08	10.45	-0.19	1		53.68	16.41	0.93	0.6
53.44	4.21	0.37	-0.1		53.36	10.11	-0.23	0.17		53.16	16.68	-0.65	0.03		53.32	19.9	-1.04	-1.03			53.28	3.79	0.13	-0.37		53.64	10.26	0.54	-0.54		53.12	12.13	-1.44	1.11		53.72	16.58	-1.33	-0.35
53.48	4.8	0.31	-0.01		53.4	11.15	-0.13	0.17		53.2	16.76	1.26	0.65		53.36	18.11	-0.4	-0.66			53.32	4.98	0.65	-0.23		53.68	9.38	0.38	-0.73		53.16	13.35	-1.72	0.4		53.76	14.92	0.07	-0.62
53.52	5	-0.37	-0.03		53.44	10.27	-0.55	-0.21		53.24	16.01	1.38	0.24		53.4	20.76	-1.09	-0.65			53.36	5.49	0.34	-0.06		53.72	9.01	0.46	-0.98		53.2	12.6	-1.85	0.49		53.8	17.01	0.88	-0.03
53.56	4.8	0.17	-0.12		53.48	9	0.54	-0.31		53.28	13.85	0.82	0.01		53.44	21.25	0.1	-0.82			53.4	4.82	0.13	-0.06		53.76	8.29	0.77	-1		53.24	12.37	-0.76	0.71		53.84	17.77	0.73	-0.13
53.6	4.91	0.24	0		53.52	9.26	0.2	-0.52		53.32	14.95	-0.12	0		53.48	21.81	0.49	-0.48			53.44	5.55	0.19	-0.12		53.8	8.22	0.44	-0.68		53.28	11.36	-1.03	0.49		53.88	17.32	-1.09	-1.31
53.64	5.6	0.06	-0.1		53.56	9.7	-0.82	-0.24		53.36	16.41	1.04	-0.17		53.52	21.84	0.87	-1.38			53.48	4.76	0.31	-0.2		53.84	8.34	0.26	-0.57		53.32	13.03	-0.49	0.3		53.92	15.19	0.05	0.06
53.68	4.61	-0.1	-0.21		53.6	10.14	-0.63	0		53.4	17.64	1.53	-0.46		53.56	21.32	0.76	-1.2			53.52	4.91	0.41	-0.23		53.88	9.07	0.28	0.19		53.36	10.55	-0.46	0.32		53.96	16.06	-0.71	0.87
53.72	4.69	-0.1	-0.24		53.64	9.91	-0.17	0.34		53.44	17.39	0.81	-0.92		53.6	20.3	2.39	-0.15			53.56	5.31	-0.03	-0.31		53.92	10.09	-0.57	-0.03		53.4	11.93	-0.59	0.89		54	16.99	-2.1	-0.26
53.76	4.69	-0.1	-0.31		53.68	9.87	0.03	0.24		53.48	16.08	0.89	-0.68		53.64	22.3	2.18	0.27			53.6	5.07	0.24	-0.43		53.96	11.02	0.3	-0.03		53.44	12.79	0.28	1.38		54.04	14.55	-2.11	-0.86
53.8	4.94	-0.17	-0.38		53.72	9.61	-0.38	0.4		53.52	16.29	-0.49	-1.24		53.68	20.61	1.37	-0.21			53.64	5.18	0.26	-0.49		54	10.8	-1.29	-0.26		53.48	12.43	-0.17	0.68		54.08	13.59	-1.98	-0.38
53.84	5.13	-0.19	-0.31		53.76	10.59	-0.24	0.4		53.56	13.33	-0.37	-0.54		53.72	20.26	-0.21	0.38			53.68	5.38	0.37	-0.6		54.04	10.92	-0.52	-0.46		53.52	12.8	-0.06	0.03		54.12	14.99	-0.93	0.38
53.88	4.58	-0.32	-0.35		53.8	11.08	0.17	0.38		53.6	14.59	0.03	0.63		53.76	19.11	-0.24	0.76			53.72	5.68	-0.03	-0.73		54.08	10.37	-1.21	-0.66		53.56	13.44	-0.06	-0.65		54.16	14.97	0.17	0.87
53.92	4.47	-0.21	-0.41		53.84	9.82	0.15	0.49		53.64	15.21	-1.97	0.34		53.8	20.02	1.2	0.3			53.76	3.99	0.7	-0.8		54.12	10.13	-0.15	-0.87		53.6	12.21	1.95	-0.4		54.2	13.33	0.83	1.94
53.96	4.56	-0.49	-0.37		53.88	9.84	-0.46	0.41		53.68	15.02	-1.07	-0.4		53.84	22.33	1.59	0.06			53.8	4.05	0.62	-0.57		54.16	9.93	-0.19	-0.91		53.64	11.43	1.71	0.94		54.24	13.53	1.04	2.36
54	4.49	-0.23	-0.35		53.92	11.56	-0.96	0.28		53.72	16.49	1.26	-0.92		53.88	20.72	0.71	-0.37			53.84	4.61	0.71	-0.49		54.2	9.95	0.43	-0.86		53.68	13.19	0.43	1.43		54.28	14.57	0.23	1.96
54.04	4.25	-0.12	-0.28		54	10.76	0.77	-0.94		53.76	15.55	1.31	-1.29		53.92	21.23	-2.14	-0.15			53.88	4.52	0.07	-0.23		54.24	10.32	0.07	-0.73		53.72	12.56	1.03	1.49		54.32	14.39	-3.97	1.63
54.08	4.1	-0.06	-0.23		54.04	11.02	-0.43	-0.59		53.8	14.63	2.09	-1.19		53.96	19.82	-0.27	-0.13			53.92	4.17	0.35	-0.2		54.28	10.09	0.46	-0.46		53.76	13.41	0.34	1.38		54.36	14.91	-1.55	0.54
54.12	4.21	-0.26	-0.15		54.08	10.92	0.48	0		53.84	15.69	0.68	-0.98		54	21.17	2.31	1.43			53.96	4.06	0.17	-0.06		54.32	10.92	-0.46	-0.59		53.8	12.29	-0.57	1.87		54.4	16.74	-1.95	-0.92
54.16	3.81	-0.7	-0.1		54.12	10.97	0.08	0		53.88	15.19	1.67	-0.48		54.04	24.44	2.44	1.08			54	4.5	-0.13	-0.1		54.36	11.15	-0.2	-0.54		53.84	14.02	-0.28	2.11		54.44	13.21	-0.78	-0.76
54.2	4.65	0.87	-0.17		54.16	10.31	0.57	-0.1		53.92	16.95	0.21	0		54.08	22.28	2.09	-1.42			54.04	5.09	0.19	0.05		54.4	11.11	-1.04	-0.66		53.88	15.38	-2.86	0.37		54.48	13.35	-1.27	0.03
54.24	3.97	0.21	-0.01		54.2	10.27	0	-0.26		53.96	15.8	2.08	-0.4		54.12	20.62	2.6	-3.18			54.08	5.07	-0.23	0		54.44	10.79	0.05	-0.77		53.92	11.32	-1.41	-0.82		54.52	16.71	-1.84	1.09
54.28	4.08	-0.31	0		54.24	9.67	-0.17	-0.2		54	15.59	0.52	0.1		54.2	20.4	1.26	-1.09			54.12	5.55	-0.3	0.03		54.48	10.35	-0.2	-0.98		53.96	11.89	-2.11	0.15		54.56	16.83	-1.53	0.73
54.32	4.71	-0.13	-0.06		54.28	10.55	-0.13	-0.24		54.04	14.67	0.35	0.76		54.24	21.71	0.83	-2.85			54.16	5.4	-0.54	0.01		54.52	9.17	-0.24	-0.94		54	13.14	-1.98	-0.26		54.6	16.32	-1.09	0
54.36	4.43	0.03	-0.06		54.32	11.59	-0.44	-0.34		54.08	14.31	0.06	1.24		54.28	22.32	-0.38	-2.78			54.2	4.94	-0.43	-0.05		54.56	9.48	-0.27	-0.85		54.04	12.92	-0.93	-0.28		54.64	16.04	-1.22	0.06
54.4	4.36	-0.74	0		54.36	11.16	-0.77	-0.46		54.12	13.6	0	0.99		54.32	22.01	1.07	-2.29			54.24	5.05	-0.31	-0.1		54.6	8.44	0.24	-0.83		54.08	11.38	-0.03	0.52		54.68	15.8	-1.37	0.35
54.44	4.08	0.07	0.03		54.4	11.5	0.01	-0.41		54.16	14.1	-0.3	0.88		54.36	23.69	-2.04	-2.82			54.28	5.13	-0.15	-0.24		54.64	9.61	-0.23	-0.57		54.12	12.03	0	0.82		54.72	14.13	0.03	1.09
54.48	4.52	-0.43	0.07		54.44	12.37	-0.19	-0.17		54.2	15.43	-0.66	0.4		54.4	21.36	-3.11	-2.08			54.32	4.49	-0.54	-0.17		54.68	9.45	-0.87	-0.3		54.16	11.15	-1.44	0.13		54.76	18.05	-0.12	1.02
54.52	4.83	-0.08	0.15		54.48	11.46	-0.85	0.06		54.24	14.85	-0.49	-0.2		54.44	18.97	-0.38	-1.44			54.36	4.87	-0.94	-0.17		54.72	10.35	-0.13	-0.24		54.2	10.02	-0.41	0.96		54.8	15.55	-0.77	0.74
54.56	5.16	-1.09	-0.01		54.52	11.11	-0.17	0		54.28	15	0	0.12		54.48	19.12	0.23	-0.21			54.4	5.15	-0.35	-0.15		54.76	9.93	0	-0.41		54.24	13.27	0	0.89		54.84	16.05	-0.08	-0.1
54.6	4.98	-0.55	0.19		54.56	11.72	-0.57	0.1		54.32	14.33	0.2	-0.35		54.52	20.19	0.34	0.44			54.44	5.05	-0.31	-0.2		54.8	9.8	-0.13	-0.66		54.28	12.83	1.2	0.05		54.88	18.03	-1.22	-0.1
54.64	4.74	-0.07	0.06		54.6	11.27	0.19	0.38		54.36	13.8	0.13	-0.12		54.56	19.95	0.38	0.6			54.48	5.05	-0.54	-0.28		54.84	9.69	-0.28	-0.41		54.32	12.2	0.71	0		54.92	18.73	2.01	-1.42
54.68	4.5	-0.68	0		54.64	10.93	0.74	0.49		54.4	15.26	0.34	-0.08		54.6	20.26	0.91	0.2			54.52	4.72	-0.23	-0.23		54.88	9.62	-0.76	-0.57		54.36	12.38	1.66	0.2		54.96	15.36	1.54	0.71
54.72	4.83	-0.59	-0.08		54.68	10.48	0.43	0.37		54.44	17.03	-0.57	-0.54		54.64	19.34	1.31	-0.1			54.56	4.54	-0.27	-0.27		54.92	9.2	0	-0.44		54.4	13.72	0.87	0.4		55	16.06	2.36	1.54
54.76	4.74	0	-0.12		54.72	11.38	0.74	0.21		54.48	15.45	0.26	-0.93		54.68	20.44	0.03	0.55			54.6	4.85	-0.27	-0.3		54.96	10.45	0.28	-0.71		54.44	14.05	0.77	0.08		55.04	17.29	0.38	0.71
54.8	4.8	-0.3	-0.26		54.76	11.29	0.87	0.03		54.52	15.8	-0.06	-0.89		54.72	19.78	-2.62	-0.15			54.64	4.74	-0.13	-0.2		55	10.17	0.1	-0.74		54.48	13.97	-0.63	-0.73		55.08	18.41	-0.76	-0.15
54.84	4.49	-0.88	-0.28		54.8	11.33	-0.52	-0.48		54.56	16.6	-0.78	-1.54		54.76	18.67	-2.23	0			54.68	4.8	-0.37	-0.05		55.04	9.79	0.13	-0.65		54.52	14.41	-0.8	-0.41		55.12	18.67	-0.7	-1.22
54.88	4.6	-0.43	-0.37		54.84	11.58	1.6	-1.42		54.6	15.67	-1.37	-0.96		54.8	17.27	-0.97	0.32			54.72	4.56	-0.74	-0.07		55.08	9.43	0.49	-0.48		54.56	13.24	0.93	-0.13		55.16	18.26	-0.83	-1.78
54.92	4.23	-0.38	-0.32		54.88	10.44	0.08	-1.09		54.64	14.91	1.13	-0.1		54.84	17.85	0.1	1			54.76	4.52	-0.08	-0.17		55.12	8.98	-0.54	0.2		54.6	15.89	0.49	-0.52		55.2	18.61	-0.94	-1.22
54.96	4.83	-0.13	-0.34		54.92	10.67	-0.37	-0.7		54.68	14.47	-0.03	0.34		54.88	18.26	1.37	0.2			54.8	5.13	-0.21	0.01		55.16	10.58	-1.85	-0.03		54.64	12.64	2.43	-0.96		55.24	15.2	0.48	0.65
55	4.32	0.07	-0.28		54.96	9.92	0.38	-0.66		54.72	15.06	-1.29	0.26		54.92	19.09	0.15	0.08			54.84	3.46	-0.52	-0.15		55.24	9.54	-0.7	-0.05		54.68	12.77	-0.24	-0.2		55.28	15.85	-0.94	2.09
55.04	4.69	-0.46	-0.34		55	10.54	0.28	-0.37		54.76	14.95	-0.68	-0.65		54.96	16.59	-0.87	-0.2			54.88	5.05	-0.66	0		55.28	9.86	0.15	-0.06		54.72	14.49	-1.07	-0.2		55.36	20.87	-0.07	-0.78
55.08	4.52	-0.43	-0.21		55.04	10.67	0.13	0.01		54.8	13.57	-1.66	-0.27		55	18.35	0.31	-0.85			54.92	4.91	-0.77	-0.03		55.32	10.45	0.28	-0.24		54.76	13.43	0.78	0.74		55.4	19.53	-0.15	-1.6
55.12	4.58	0.12	-0.27		55.08	10.13	1.26	0.13		54.84	13.98	-0.89	1.38		55.04	18.46	-0.32	-0.46			54.96	4.76	-0.63	-0.17		55.36	9.79	1.38	-0.17		54.8	14.24	0.2	0.57		55.44	19.2	0.93	-1.49
55.16	4.5	-0.31	-0.15		55.12	10.64	0.81	0.24		54.88	14.48	0.4	0.23		55.08	21.34	0.68	-0.21			55	4.91	-0.74	-0.28		55.44	10.72	0.27	0.37		54.84	14.3	0.2	-0.13		55.48	19.75	0.51	-1.85
55.2	4.74	0.01	-0.1		55.16	9.8	0.27	0.44		54.92	14.92	0.19	0		55.12	21.81	-0.21	-1.84			55.04	4.25	-0.85	-0.27		55.48	9.76	0.37	0.31		54.88	13.86	-0.93	-1.11		55.52	20.2	1.44	-0.81
55.24	4.94	0.21	-0.05		55.2	11.02	-0.82	0.76		54.96	14.73	0.17	-0.12		55.16	20.87	0.24	-1.38			55.08	4.08	0.1	-0.2		55.52	10.8	0.06	0.05		54.92	13.67	-0.6	-1.3		55.56	19.52	4.16	0.1
55.28	4.52	-0.74	0.01		55.24	12.08	-0.51	0.52		55	15.04	-0.2	-0.3		55.2	20.27	-0.27	-1.15			55.12	3.88	0.48	-0.08		55.56	9.66	0.01	-0.24		54.96	13.52	-0.52	-0.89		55.6	18.88	2.18	-0.38
55.32	5.66	0.13	-0.1		55.28	11.96	-1.09	0		55.04	14.5	0.38	-1.43		55.24	19.32	-0.27	-1.24			55.16	4.05	0.26	0		55.6	10.92	-0.81	-0.17		55	12.59	0.93	-0.3		55.64	18.88	0.68	0.44
55.36	5.4	0.31	-0.07		55.32	11.56	-1.29	-0.31		55.08	13.24	1.26	-0.8		55.28	18.38	0.21	-1.48			55.2	2.82	0.54	0.38		55.64	10.01	-0.24	-0.23		55.04	13.76	0.94	0.01		55.68	19.05	1.6	0.49
55.4	3.61	0	-0.07		55.36	12.07	-1.64	-0.82		55.12	15.33	1.99	0.41		55.32	20.12	-1.24	-1.81			55.24	3.33	0.41	0.66		55.68	9.75	-0.68	-0.31		55.08	13.67	1.67	0.24		55.72	19.15	1.37	-0.71
55.44	4.87	-0.28	0.01		55.4	12.06	-0.81	-0.99		55.16	15.29	1.35	0.26		55.36	18.78	-0.1	-0.97			55.28	3.83	0.07	0.87		55.72	10.26	-0.57	-0.28		55.12	13.54	0.78	0.13		55.76	15.47	2.17	0.17
55.48	4.65	0.26	-0.03		55.44	11.42	-0.66	-0.74		55.2	15.77	-0.19	0.74		55.4	17.5	0.82	0.74			55.32	4.39	-0.06	0.92		55.76	9.93	-0.41	-0.2		55.16	13.78	-1.15	-0.46		55.8	15.21	0.6	2.28
55.52	4.83	0.01	-0.1		55.48	10.85	-0.93	-0.23		55.24	18.14	-0.57	-0.54		55.48	18.95	1.31	0.15			55.36	5.51	0.27	0.59		55.8	10.37	-0.63	-0.19		55.2	10.71	0.65	0.59		55.84	18.35	-1.33	1.43
55.56	4.69	-0.03	0		55.52	11.25	-1.64	0.24		55.28	17.94	0.34	-0.41		55.52	20.14	0.26	-0.49			55.4	5.73	0.76	0.08		55.84	9.69	1.13	-0.21		55.24	13.45	-0.34	0.44		55.88	19.88	-1.3	0
55.6	4.06	-0.1	0.06		55.56	12.5	-1.44	-0.05		55.32	17.45	-0.32	-0.01		55.56	20.44	-0.57	-1.32			55.44	4.69	0.44	-0.13		55.88	9.13	0.34	-0.12		55.28	12.43	-1.67	-0.71		55.92	18.58	-1.77	-0.83
55.64	3.97	0.26	0.07		55.6	11.11	-0.88	-0.15		55.36	18.27	-1.3	-0.93		55.6	20.76	-1.54	-2.11			55.48	5.24	0.27	-0.15		55.92	10.41	0	0.07		55.32	11.11	-0.96	-0.8		55.96	16.43	-0.87	-0.1
55.68	4.56	0.34	0.05		55.64	11.76	0.01	0		55.4	18.87	-1.48	-1.27		55.64	20.64	-0.65	-1.99			55.52	4.98	0.15	-0.32		55.96	10.84	-0.01	-0.07		55.36	12.55	0.74	-0.8		56	19.5	-0.27	-0.65
55.72	5.11	0.08	0.13		55.68	11.15	-0.31	0.71		55.44	14.82	0.41	-0.52		55.68	20.06	-2.32	-1.53			55.56	5.02	-0.17	-0.38		56	9.93	0.23	-0.26		55.4	12.93	0	-0.65		56.04	17.5	0.68	-0.13
55.76	5.31	0.15	0.23		55.72	12.43	-0.76	1.21		55.48	14.93	0.27	-0.15		55.72	18.36	-0.15	-0.65			55.6	5.15	-0.13	-0.4		56.04	8.98	1.51	-0.1		55.44	10.3	0	-0.24		56.08	19.25	1.18	1.04
55.8	5.29	0.06	0.24		55.76	12.43	-1.37	0.8		55.52	14.74	1.3	0		55.76	18.27	0.76	0.51			55.64	5.46	0.31	-0.59		56.08	9.57	0.03	-0.2		55.48	10.54	-1.11	0.43		56.12	20.14	-0.59	-0.46
55.84	4.78	0.06	0.2		55.8	11.81	0.27	0.78		55.56	17.2	-0.74	-0.26		55.8	16.88	0.32	2.36			55.72	4.39	0.17	-0.4		56.12	9.12	0.52	-0.06		55.52	11.67	-2.04	-0.06		56.16	19.93	-2.42	-1.11
55.88	4.65	0.15	0.27		55.84	11.37	-0.55	1.6		55.6	16.75	-1.53	-0.54		55.84	18	0.24	1.79			55.76	5.16	-0.57	-0.54		56.16	10.18	0.1	-0.06		55.56	9.87	-0.62	0.38		56.2	20.37	-1.18	-0.99
55.92	4.85	0.23	0.44		55.88	12.17	0.63	1.72		55.64	15.69	-1.42	-0.68		55.88	18.65	0.38	1.48			55.8	4.74	0.31	-0.55		56.2	10.49	-0.06	-0.13		55.6	9.66	-0.73	1.22		56.24	18.68	-0.91	-0.63
55.96	4.96	-0.05	0.44		55.92	12.38	0.27	1.65		55.68	15.1	0.94	-0.77		55.92	18.87	-0.31	0.76			55.84	4.32	-0.46	-0.65		56.24	9.66	0.07	-0.37		55.64	10.13	-0.4	1.04		56.28	19.24	-0.3	-0.87
56	4.78	-0.2	0.41		55.96	12.74	-0.13	0.98		55.72	15.9	-0.06	-1.6		55.96	19.32	-0.52	-0.43			55.88	4.45	0.23	-0.35		56.28	8.73	0.27	-0.41		55.68	12.12	-1.09	0.2		56.32	17.94	0.31	-0.68
56.04	4.5	-0.6	0.51		56	12.33	0.06	0.15		55.76	13.15	-0.65	-1.19		56	19.32	0.17	-0.76			55.92	4.27	-0.2	-0.49		56.32	8.86	0.35	-0.49		55.72	11.42	-0.13	-0.07		56.36	20	-3.17	-0.27
56.08	4.56	-0.57	0.44		56.08	11.2	1.05	-0.82		55.8	15.2	0.21	-0.38		56.04	18.81	0.54	-0.44			55.96	4.71	-0.03	-0.2		56.36	8.73	-0.63	-0.54		55.76	11.41	-1.6	-0.08		56.4	18.4	-2.84	-0.26
56.12	4.67	-0.24	0.41		56.12	10.01	0.35	-0.81		55.84	14.15	0.44	-0.24		56.08	20.85	0.68	-0.17			56	4.65	0.41	-0.21		56.4	9.01	-1.14	-0.63		55.8	12.98	-2.01	-0.12		56.44	17.57	-1.22	0.68
56.16	4.65	-0.43	0.49		56.16	10.96	-0.31	-0.83		55.88	14.21	0.59	0.62		56.12	18.71	-0.4	-0.03			56.04	5.18	0.03	-0.31		56.44	8.82	-0.46	-0.35		55.84	11.49	-0.68	-0.54		56.48	17.28	-0.83	1.09
56.2	4.52	-0.46	0.48		56.2	10.92	-0.07	-0.6		55.92	12.91	0.4	0.76		56.16	18.2	1.19	-0.1			56.08	4.91	-0.17	-0.24		56.48	8.95	-0.92	-0.08		55.88	10.67	-3.35	-0.23		56.52	18.67	-0.13	0.34
56.24	4.78	-0.68	0.46		56.24	11.34	-0.54	-0.38		55.96	16.26	-1.37	0.32		56.2	19.58	-0.86	0.1			56.12	4.91	0.35	-0.21		56.52	9.35	-0.66	-0.31		55.92	9.96	-1.84	0.08		56.56	20.48	1.02	-0.41
56.28	4.85	-0.32	0.4		56.28	12.02	-0.41	-0.2		56	14.42	-1.19	-0.65		56.24	18.9	-0.48	-0.43			56.16	4.69	0.28	-0.2		56.56	8.79	-0.35	-0.38		55.96	10.89	-1.98	0.8		56.6	21.36	-1.78	-0.44
56.32	4.39	-0.28	0.38		56.32	11.94	-0.48	0.01		56.04	14.81	-1.64	-0.48		56.28	17.29	-0.99	-0.17			56.2	4.49	-0.05	-0.15		56.6	9.08	-0.15	-0.32		56	11.78	-2.5	0.62		56.68	22.37	-2.19	0.08
56.36	4.58	-0.49	0.43		56.36	12.3	0.76	0.31		56.08	13.18	-1.03	-0.24		56.32	20.02	-1.78	-0.26			56.24	4.76	-0.49	-0.15		56.64	9.66	-1.25	-0.65		56.04	14.21	-0.8	-0.35		56.72	19.28	-2.81	-0.57
56.4	4.69	-0.49	0.27		56.4	10.98	0.65	0.23		56.12	12.43	0.41	0.63		56.36	20.8	-0.8	-0.71			56.28	4.5	0.2	-0.13		56.68	9.31	-0.49	-0.6		56.08	13.07	0.3	-0.93		56.76	19.47	-2.22	-0.99
56.44	4.85	-0.46	0.15		56.44	11.96	0.48	0.1		56.16	13.81	0.83	0.41		56.4	21.01	1.15	-1.11			56.32	4.45	0.07	-0.19		56.72	8.12	0.21	0		56.12	11.87	0.54	-0.48		56.8	17.98	-1.9	0.19
56.48	4.61	-0.3	0.01		56.48	11.46	-0.05	-0.07		56.2	14.21	0.12	0.15		56.44	20.79	0.86	-0.86			56.36	4.08	0.08	-0.27		56.76	9.05	-0.06	0.26		56.16	11.87	1.63	-0.23		56.84	17.88	-0.91	0.57
56.52	4.5	-0.03	-0.13		56.52	11.65	0.49	-0.24		56.24	15.47	-1	0.87		56.48	20.7	0.68	-0.94			56.4	4.5	0	-0.35		56.8	11.47	-0.93	-0.2		56.2	11.12	4.28	-0.21		56.88	17.7	-0.2	0.54
56.56	4.58	-0.37	-0.12		56.56	11.46	0.65	-0.28		56.28	15.98	-1.62	0.62		56.52	20.09	1.32	-0.15			56.44	4.39	0.28	-0.28		56.84	10.76	-0.52	-0.8		56.24	10.54	0.52	1.05		56.92	17.01	0.13	0.49
56.6	4.28	-0.07	-0.24		56.6	11.2	0.57	-0.3		56.32	15.37	-0.2	0.23		56.56	19.23	2.87	0.37			56.48	4.16	0.03	-0.35		56.88	9.96	-0.66	-0.76		56.28	10.94	0.08	1.53		56.96	17.52	0.71	0.63
56.64	4.61	-0.15	-0.32		56.64	11.99	0.83	-0.24		56.36	14.56	-0.17	0.24		56.6	18.97	2.45	0.83			56.52	4.32	0.17	-0.32		56.92	10.35	-0.78	-0.46		56.32	12.3	-1.2	1.35		57	17.7	-1.22	0.3
56.68	4.87	0.03	-0.27		56.68	11.69	0.83	-0.19		56.4	16.41	1.4	0.13		56.64	19.35	1.41	1.48			56.56	4.61	0.15	-0.35		57	8.12	-0.93	0.98		56.36	12.4	-1.7	1.14		57.04	17.49	-0.71	0.19
56.72	4.91	-0.31	-0.31		56.72	11.37	0.32	-0.24		56.44	16.76	1.55	-1.3		56.68	20.52	0.35	1.62			56.6	4.1	0.13	-0.37		57.04	9.57	-0.38	1.07		56.4	11.55	0.26	1.37		57.08	15.91	-0.17	0.65
56.76	4.76	-0.13	-0.34		56.76	11.33	0.35	-0.12		56.48	16.06	0.41	-0.43		56.72	21.43	1.26	-0.51			56.64	4.49	0.1	-0.24		57.08	9.09	-0.21	0.71		56.44	13.33	0	0.76		57.12	16.42	-0.68	0.7
56.8	4.67	0.08	-0.27		56.8	12.68	-1.1	-0.2		56.52	17.04	0.32	0.31		56.76	21.32	1.16	-1.21			56.68	4.3	0.24	-0.24		57.12	8.6	-0.2	1.02		56.48	12.38	0.38	-0.62		57.16	16.04	-0.73	0.06
56.84	4.74	0.1	-0.24		56.84	11.72	-1.02	-0.2		56.56	16.3	-0.54	0.81		56.8	20.45	0.97	-1.86			56.72	3.88	0.4	-0.24		57.16	9.39	-0.37	1.63		56.52	12.42	0.1	-0.74		57.2	17.67	-1.79	-0.06
56.88	4.61	-0.35	-0.24		56.88	11.16	-0.08	-0.15		56.6	16.4	-0.06	0.99		56.84	17.64	0	-0.87			56.76	4.21	0.49	-0.1		57.2	11.72	-0.82	0.71		56.56	10.76	1.67	0.06		57.24	15.97	-0.87	0.08
56.92	5.22	-0.12	-0.15		56.92	10.96	-0.31	-0.24		56.64	18.27	0.57	-1.03		56.88	19.74	0.82	0.54			56.8	4.1	0.15	-0.08		57.24	10.75	-0.03	0		56.6	13.76	1.27	-0.23		57.28	18.8	0.03	0.49
56.96	4.98	-0.3	-0.15		56.96	10.28	-0.2	-0.52		56.68	16.88	2.14	-1.74		56.92	19.76	-0.15	0.89			56.84	3.5	0.08	0.13		57.28	10.98	0.46	-0.31		56.64	11.81	0.99	-0.23		57.32	16.73	0.89	0.41
57	4.85	-0.2	-0.17		57	11.02	-0.23	-0.38		56.72	17.56	0.05	-0.41		56.96	21.38	-2.64	-0.1			56.88	4.36	-0.06	0.41		57.32	10.8	-0.6	-0.43		56.68	12.77	-1.27	0.49		57.36	16.75	1.15	0.49
57.04	4.76	-0.24	-0.03		57.04	10.27	0.19	-0.31		56.76	17.39	1.05	-0.19		57	22.04	-1.37	-0.71			56.92	4.38	-0.19	0.41		57.36	10.27	-0.06	-0.28		56.72	13.24	0.35	0		57.4	15.6	0.44	0.4
57.08	4.85	-0.03	-0.03		57.08	10.26	0.3	-0.4		56.8	16.55	-1.09	-0.3		57.04	22.56	0.62	-1.15			56.96	4.36	0.24	0.37		57.4	10.17	-0.89	-0.13		56.76	13.96	-0.31	0.41		57.44	16.47	-0.43	0.13
57.12	4.91	0.17	-0.06		57.12	10.3	-0.17	-0.4		56.84	18.55	-2.64	-0.59		57.08	21.87	-0.52	-1.92			57	4.28	-0.62	0.43		57.44	10.3	0.06	-0.2		56.8	12.81	0.31	0.62		57.48	16.31	0.24	-0.32
57.16	5.11	-0.57	-0.01		57.16	10.02	0.15	-0.38		56.88	18.77	-0.86	0.41		57.12	20.3	2.53	-0.31			57.04	4.32	-0.57	0.43		57.48	11.4	1.13	-0.57		56.84	12.97	1.88	1.09		57.52	15.27	1.29	0.03
57.2	4.19	-0.13	-0.17		57.2	10.92	-0.41	-0.51		56.92	17.53	0.49	0.54		57.16	23.6	-0.43	-0.63			57.08	4.82	-0.71	0.35		57.52	10.09	0	-0.6		56.88	14.16	-0.52	0.31		57.56	15.73	0.6	0.21
57.24	5.16	-0.71	-0.1		57.24	10.49	-0.31	-0.31		56.96	16.18	0.38	0.52		57.2	21.88	1.83	-1.22			57.12	4.83	-0.91	0.21		57.56	10.35	0.6	-0.38		56.92	14.13	-1.31	-0.26		57.6	14.66	2.04	0.6
57.28	5.24	-0.37	-0.2		57.28	11.08	0.87	-0.35		57	16.96	0.6	0.92		57.24	20.81	1.56	0.59			57.16	5.02	-0.7	0		57.6	10.05	0.86	-0.21		56.96	12.72	1.18	-1		57.64	15.78	-2.08	1.75
57.32	5.24	-0.26	-0.21		57.32	11.06	0.59	-0.38		57.04	16.15	0.71	0.21		57.28	22.78	2.14	-0.03			57.2	4.69	-0.66	-0.15		57.64	9.57	0.2	-0.01		57	11.42	1.25	-0.17		57.68	16.06	-2.73	1.6
57.36	5.24	-1.08	-0.35		57.36	10.4	0.91	-0.68		57.08	16.96	2.19	-0.37		57.32	20.23	2.08	-0.59			57.24	4.58	-0.48	-0.17		57.68	10.57	-0.38	0.08		57.04	10.98	0.06	1		57.72	16.32	-3.7	1.51
57.4	5.49	-1.26	-0.35		57.4	10.1	1.03	-0.76		57.12	15.29	1.98	0.2		57.36	21.13	1.44	-1.02			57.28	4.78	-0.48	-0.13		57.72	10.9	-0.41	0		57.08	11.77	-0.27	0.13		57.76	13.98	-1.11	1.85
57.44	5.11	-0.63	-0.21		57.44	9.86	1.71	-0.82		57.16	16.24	3.15	0.81		57.4	20.97	0.43	-1.32			57.32	4.85	-0.38	-0.2		57.76	11.2	-0.6	-0.1		57.12	10.76	-0.76	0.03		57.8	13.84	-2.32	1.85
57.48	4.69	-1.2	-0.2		57.48	9.89	0.86	-0.35		57.2	15.55	1.64	1.2		57.44	19.62	1.92	-0.48			57.36	4.96	-0.13	-0.21		57.8	11.8	0	0.13		57.16	13.45	-0.68	0.24		57.84	14.19	-0.97	2.08
57.52	4.28	-0.6	-0.07		57.52	10.67	1.03	-0.43		57.24	13.45	2.53	1.2		57.48	20.2	2.07	0.05			57.4	4.83	-0.15	-0.46		57.84	10.22	-0.37	0.31		57.2	13.59	1.16	0.49		57.88	16.27	-2.25	1.84
57.56	4.14	-0.74	-0.15		57.56	11.81	0.21	-0.78		57.28	12.93	2.44	1.53		57.52	20.43	0.98	0.1			57.44	4.91	-0.06	-0.44		57.88	9.45	-0.01	0.4		57.24	11.56	-0.85	0.87		57.92	17.38	-3.46	1.31
57.6	3.94	-0.91	-0.15		57.6	11.15	0.87	-1.11		57.32	14.92	0.96	1.85		57.56	20.25	1.82	0.76			57.48	4.56	0	-0.4		57.92	10.63	-0.05	0.38		57.28	13.14	-1.57	0.43		57.96	17.06	-2.64	1.04
57.64	4.1	-1.26	-0.07		57.64	11.73	0.31	-1.19		57.36	17.09	-1.04	1.2		57.6	19.35	0.73	0.74			57.52	4.72	0.62	-0.44		58	10.75	-0.2	0.13		57.32	14.31	0.27	0.23		58	17.19	-1.03	0.15
57.68	3.99	-0.82	-0.1		57.68	10.84	1.43	-0.82		57.4	14.3	-1.15	0.86		57.64	21.6	2.29	0.86			57.56	4.56	0.27	-0.34		58.04	10.89	0	-0.03		57.36	14.86	-0.57	0.2		58.04	16.35	-0.46	0.06
57.72	3.97	-0.93	0.05		57.72	11.37	0.43	-0.71		57.44	14.98	-0.92	0.97		57.68	22.4	1.03	0.31			57.6	4.74	0.54	-0.37		58.08	11.55	-1.16	-0.13		57.4	14.45	1.21	-0.21		58.08	17.41	0.01	-0.91
57.76	4.36	-0.54	0.17		57.76	11.5	1.08	-0.87		57.48	14.47	-0.06	0.92		57.72	21.61	1.73	0.99			57.64	4.96	0.87	-0.3		58.12	10.4	0	-0.27		57.44	13.22	2.82	-0.08		58.12	15.81	0.62	-0.07
57.8	4.54	-0.98	0.2		57.8	10.48	0.76	-0.94		57.52	14.75	-1.19	0.43		57.76	21.36	-1.68	0.26			57.68	4.89	0.63	-0.21		58.16	10.46	-1.18	-0.17		57.48	11.68	1.68	0.65		58.16	15.85	0.1	0
57.84	4.23	-0.3	0.27		57.84	10.45	1.83	-0.57		57.56	14.71	-1.38	0.15		57.8	20.22	-2.75	-0.41			57.72	4.94	0.32	-0.06		58.2	11.25	-0.21	-0.06		57.52	9.7	1.42	1.74		58.2	15.47	1.44	0.6
57.88	4.12	-0.63	0.38		57.88	10.42	0.48	-0.54		57.6	14.76	-0.86	-0.3		57.84	21.49	-1.68	-0.43			57.76	5.07	-0.01	0		58.24	10.52	-0.43	0.3		57.56	12.92	-0.03	1.99		58.24	18.17	-2.04	0.76
57.92	4.71	-0.38	0.41		57.92	10.94	0.24	-0.51		57.64	12.84	1.49	-0.73		57.88	22.17	-0.08	-1.56			57.8	5.27	-0.19	0		58.28	11.06	-0.48	0.13		57.6	14.04	-0.52	1		58.28	17.64	-0.28	1.54
57.96	4.47	-0.52	0.43		57.96	11.01	0.82	-0.43		57.68	11.77	0.17	0.34		57.92	20.1	0.68	-1.08			57.84	5.27	0.27	-0.15		58.32	11.25	0	-0.13		57.64	13.04	0.46	-0.24		58.32	18.77	1.09	0.71
58	4.34	-0.92	0.46		58	10.94	0.98	-0.35		57.72	13.23	0.74	0.82		57.96	21.25	-0.76	-0.78			57.88	5.62	0.27	-0.13		58.36	10.35	0.54	-0.3		57.68	13.39	0.71	-0.32		58.36	18.79	1.35	-0.52
58.04	5.04	-0.77	0.32		58.04	10.32	1.27	-0.2		57.76	14.16	0.52	0.65		58	18.16	-0.97	-0.83			57.92	5.57	0.24	-0.26		58.4	9.66	0.19	-0.21		57.72	14.29	0.38	0.08		58.4	19.75	1.57	-0.82
58.08	4.67	-0.46	0.27		58.08	10.4	1.04	-0.38		57.8	14.04	-0.2	0.08		58.04	23.31	-2.49	-0.83			57.96	5.48	-0.05	-0.27		58.44	9.89	1.57	-0.06		57.76	12.63	-0.35	0.49		58.44	19.52	2.33	-1.79
58.12	5	-0.41	0.26		58.12	11.15	0.71	-0.52		57.84	14.15	0.43	0.03		58.12	18.94	0.82	0.62			58	5.49	0.51	-0.37		58.48	9	0.24	0.24		57.8	13.18	1.48	1.3		58.48	17.37	0.52	-0.43
58.16	4.08	-0.2	0.12		58.16	11.64	0.82	-1.07		57.88	16.31	-1.51	-0.23		58.16	20.18	-0.13	0.1			58.04	4.83	0.43	-0.2		58.52	9.73	-0.48	0.26		57.84	15.15	0.07	1.07		58.52	16.89	0.03	1.22
58.2	2.84	-0.23	-0.06		58.2	10.45	0.46	-0.92		57.92	14.28	1.04	-1.15		58.2	23.56	0.89	-0.98			58.08	4.93	0	-0.2		58.56	10.63	-1.04	0.1		57.88	15.82	1.38	1.38		58.56	16.87	0	2.14
58.24	4.45	-0.15	0.15		58.24	11.27	0.13	-0.54		57.96	11.89	-0.07	0		58.24	20.28	-0.48	-0.35			58.12	4.94	0.54	-0.2		58.6	10.11	0.93	0.03		57.92	15.18	1.08	0.52		58.6	16.59	-1.59	0.3
58.28	4.82	-0.07	0.21		58.28	10.97	1.47	-0.76		58	13.74	-1.19	1.24		58.28	22.85	-0.89	0.43			58.16	5.18	0.57	-0.19		58.64	9.79	-0.15	0.13		57.96	14.21	-0.05	-0.08		58.64	15.63	-1.2	-0.27
58.32	5.15	0.03	0.17		58.32	10.32	1.31	-0.41		58.04	17.13	-0.27	0.27		58.32	20.32	-0.43	0.38			58.2	4.47	0.78	-0.1		58.68	10.14	-0.65	0.15		58	14.49	0	-0.1		58.68	18.7	0.03	1.19
58.36	4.94	0.32	0.12		58.36	9.74	0.41	0		58.08	16.15	-0.21	-0.76		58.36	20.46	-1.26	1.04			58.24	5.79	0.1	-0.03		58.72	10.04	-0.96	0.03		58.04	14.36	0.65	-0.49		58.72	20.19	0.35	0.03
58.4	4.96	0.03	0.13		58.4	10.84	0.2	0.17		58.12	17.2	0.63	-0.63		58.4	21.28	-1.32	0.38			58.28	5.48	0.24	0.03		58.76	9.35	0.06	0.03		58.08	12.34	0.71	0.41		58.76	18.61	1.98	-1.22
58.44	5.51	0.48	0.13		58.44	11.05	-0.12	0.12		58.16	16.55	2.2	-0.26		58.44	20.29	-0.59	-0.78			58.32	4.96	0.54	0.07		58.8	9.26	0	0.26		58.12	17.11	0.48	-0.73		58.8	20.84	2.08	-1.32
58.48	3.7	0.24	-0.21		58.48	9.66	-0.31	0.46		58.2	16.93	0.8	-0.01		58.48	20.17	1.08	-0.74			58.36	5.09	0.43	0.1		58.84	9.82	-0.83	0.13		58.16	14.77	2.21	-1.04		58.84	19.64	0.17	-1.35
58.52	4.5	0.3	-0.1		58.52	10.09	0.54	0.52		58.24	18.93	0.59	-1.02		58.52	18.2	-2.19	0.13			58.4	5.16	-0.12	0.07		58.88	10.01	-0.37	-0.54		58.2	15.59	-1.25	0.86		58.88	18.53	1.31	-1.38
58.56	5.02	0.54	-0.15		58.56	10.42	0.74	0.23		58.28	18.75	0.03	-1.15		58.56	20.02	-1.31	-0.13			58.44	4.85	0.43	0.2		58.92	9.64	-0.17	-0.41		58.24	16.94	0.54	0.01		58.92	20.35	1.09	-2.55
58.6	5.07	0.08	-0.28		58.6	11.77	-0.15	-0.12		58.32	18.67	0.82	-0.54		58.6	18.52	0.6	-0.83			58.48	4.93	0.15	0.19		58.96	8.95	0.26	-0.24		58.28	14.48	0.65	-0.38		58.96	17.74	3.77	-1.2
58.64	4.76	0.27	-0.27		58.64	10.5	-0.7	-0.68		58.36	16.38	1.82	0.15		58.64	18.25	1.61	-0.7			58.52	4.74	0	0.12		59	9.26	0.15	-0.2		58.32	14.72	2.2	-0.24		59	20.2	1.31	0.71
58.68	4.74	0.06	-0.31		58.68	10.37	0.03	-0.87		58.4	15.7	-0.78	1.2		58.68	18.78	1.05	-0.32			58.56	5.02	0.1	0.23		59.04	9.6	-0.63	-0.05		58.36	15.6	1.86	1.3		59.04	18.38	0.2	0.74
58.72	4.89	0.17	-0.32		58.72	12.74	1.53	-1.09		58.44	16.78	0.46	1.22		58.72	17.17	1.78	0.73			58.6	4.87	0.06	0.17		59.08	9.17	-1.2	0.31		58.4	16.75	-0.63	1.49		59.08	20.08	-1.42	0.3
58.76	4.56	0.54	-0.23		58.76	10.77	1.04	-0.99		58.48	18.26	-0.82	-0.1		58.76	20.2	-0.08	0.54			58.64	4.43	0.13	0.06		59.12	8.88	-0.43	0.35		58.44	15.47	-1.38	0.59		59.12	19.76	-0.31	-1.36
58.8	4.61	0.6	-0.2		58.8	10.18	0.3	-0.94		58.52	17.11	0.99	-0.77		58.8	18.34	-1.09	0.05			58.68	4.08	0.2	0.15		59.16	10.22	-1.13	0.06		58.48	13.5	-0.38	0.8		59.16	18.61	-1.7	-0.35
58.84	4.78	0.06	0		58.84	10.72	0.76	-0.74		58.56	15.28	1.6	-0.06		58.84	18.6	-2.07	0.43			58.72	4.34	0.2	0.1		59.2	10.57	-1.14	-0.06		58.52	13.75	-1.62	1.29		59.2	18.68	-0.71	0.41
58.88	4.1	0.91	0.12		58.88	10.57	0.3	-0.37		58.6	15.73	-1.35	0		58.88	19.37	-1.04	0.13			58.76	4.63	-0.13	0.08		59.24	9.7	-1.13	-0.08		58.56	12.98	-1.25	1.03		59.24	19.77	2.17	-0.38
58.92	4.67	0.2	0.19		58.92	10.88	0.15	0		58.64	17.28	-0.13	-0.93		58.92	17.32	-0.73	-0.17			58.8	4.63	-0.4	0.12		59.28	9.62	-0.73	-0.01		58.6	13.85	-1.14	-0.24		59.28	17.17	1.72	-0.81
58.96	4.47	0	0.34		58.96	11.77	0	-0.03		58.68	17	0.27	-0.77		58.96	16.83	-0.91	0.32			58.84	4.58	0.4	0.2		59.32	10.49	-0.19	0		58.64	13.04	-0.99	-0.38		59.32	17.53	1.61	0.24
59	5.05	0.3	0.35		59	11.71	-0.6	0.06		58.72	16.83	0.24	-0.23		59	16.68	-0.65	0.24			58.88	4.8	0.26	0.07		59.36	9.49	-0.21	0.06		58.68	13.92	-1.31	-0.06		59.36	17.22	-1.04	0.41
59.04	5.05	0	0.3		59.04	12.24	-1.05	-0.19		58.76	16.95	-0.6	-0.44		59.04	16.69	-0.62	0.21			58.92	4.32	0.26	0.07		59.4	10.2	-1.2	0.07		58.72	13.87	-1.86	-0.15		59.4	17.38	-0.71	0.65
59.08	5.42	-0.12	0.2		59.08	11.24	0.27	-0.23		58.8	15.18	0.71	-0.03		59.08	16.7	-0.35	1.3			58.96	4.71	0.41	0.17		59.44	9.98	-0.03	0.19		58.76	13.35	-1.31	0.31		59.44	16.76	1.52	0.76
59.12	4.96	-0.27	0.15		59.12	10.89	0.35	-0.54		58.84	16.51	1.09	-0.12		59.12	17.31	-0.87	1.59			59	4.36	0.1	0.19		59.48	9.01	-1.61	0.03		58.8	15.27	-1.09	0		59.48	16.04	2.1	0.98
59.16	5.2	-0.43	0.15		59.16	10.3	-0.92	-0.63		58.88	15.55	1.53	-1.02		59.16	17.66	-0.57	1.64			59.04	4.74	0.21	0.15		59.52	9.17	-0.68	-0.07		58.84	14.8	-0.92	-0.6		59.52	16.87	0.65	1.71
59.2	5.6	-0.38	0.12		59.2	9.52	0	-0.38		58.92	15.15	2.3	-0.3		59.2	17.22	-1.42	1.85			59.08	4.89	0.6	0.13		59.56	8.38	0.68	0.06		58.88	15.36	-0.65	0.03		59.56	17.31	-0.74	1.49
59.24	4.83	-0.23	-0.12		59.24	9.7	-0.65	-0.24		58.96	15.28	2.26	0.03		59.24	16.76	-0.76	1.33			59.12	5.07	0.32	0.15		59.6	9.52	-0.71	0.71		58.92	14.21	-0.6	-0.26		59.6	17.93	0.17	0.44
59.28	4.36	-0.52	-0.2		59.28	10.14	-0.21	0.17		59	15.24	1.76	-0.3		59.28	16.95	-0.41	0.68			59.16	5.05	0.32	0		59.64	10.04	-2	0.77		58.96	14.27	-0.87	-0.06		59.64	16.66	0.66	0.54
59.32	3.79	-0.37	-0.31		59.32	10.2	0.01	0.32		59.04	14.68	2.26	0		59.32	17.61	-2.47	1.11			59.2	4.34	0.2	0		59.68	9.79	-0.83	0.41		59	14.21	-1.09	-0.03		59.68	16.95	0.74	0.73
59.36	5.02	-0.2	-0.27		59.36	11.42	-0.03	0.27		59.08	17.24	1	0.35		59.36	17.64	-1.41	0.71			59.24	3.77	0.41	-0.06		59.72	10.7	-0.93	0.27		59.04	15.27	-0.71	0.2		59.72	18.43	1.22	0.55
59.4	5.22	-0.31	-0.17		59.4	12.04	0.35	-0.15		59.12	17.64	1.6	-0.43		59.4	17.75	-1.15	-0.43			59.28	3.68	0.52	-0.06		59.76	10.45	-1.2	0.01		59.08	14.07	-1.36	0.03		59.76	17.21	1.07	0.1
59.44	4.76	0.2	-0.17		59.44	11.06	1.54	-0.13		59.16	17.64	-0.19	-0.78		59.44	19.61	-1.26	-0.15			59.32	3.46	0.52	-0.01		59.8	10.19	-0.77	-0.13		59.12	13.16	0.32	-0.17		59.8	17.2	0.41	0.06
59.48	5.05	0.03	-0.23		59.48	11.93	0.52	-0.07		59.2	18.44	0.63	-1.38		59.48	19.56	-0.38	-0.82			59.36	4.47	0.66	0.17		59.84	10.63	-0.6	0		59.16	14.25	-1.04	-0.2		59.84	17.5	-0.2	-0.31
59.52	5.37	-0.05	-0.17		59.52	12.21	0.03	-0.41		59.24	18.05	1.03	-1.67		59.52	17.66	1.04	-0.51			59.4	4.96	0.63	0.17		59.88	10.71	-0.19	0.41		59.2	13.14	-0.1	-0.06		59.88	16.66	-0.6	-0.24
59.56	4.63	0	-0.06		59.56	12.25	0.46	-0.35		59.28	16.71	0.59	-1.63		59.56	17.29	1.2	0.06			59.44	5.22	0.26	0.27		59.92	10.4	-1.29	0.35		59.24	13.91	0.08	0		59.92	18.67	-0.65	0.7
59.6	4.91	-0.21	0.03		59.6	10.71	1.37	0.63		59.32	16.82	-0.37	-1.27		59.6	18.27	0.52	0.38			59.48	5	0.98	0.24		59.96	12.03	-1.05	-0.13		59.28	12.71	0.31	-0.38		59.96	16.73	0.38	0.71
59.64	5.97	-0.1	0.1		59.64	11.41	0.34	0.87		59.36	16.52	0.43	-1.21		59.64	17.99	2.51	0.15			59.52	4.76	0.97	0.06		60	10.11	0.6	-0.52		59.32	12.99	1.56	-0.03		60	16.95	0.27	0.07
59.68	6.08	-0.27	0.1		59.68	11.54	0.01	0.85		59.4	14.73	-0.68	-0.15		59.68	16.68	2.62	0.57			59.56	4.76	0.57	0.13		60.04	9.84	1.18	-0.19		59.36	13.42	0.65	-0.1		60.04	16.39	0.34	0.63
59.72	3.79	0.93	-0.13		59.72	11.63	0.52	0.63		59.44	16.86	0.88	0.21		59.72	17.7	-0.37	1.94			59.6	5.07	0.28	0.28		60.08	10.17	-0.17	-0.06		59.4	12.63	0.85	-0.21		60.08	17.1	-0.46	1.19
59.76	4.61	0.65	0.08		59.76	11.62	1.29	0.4		59.48	15.7	1.37	-0.27		59.76	18.03	-0.21	2.04			59.64	4.82	0.43	0.15		60.12	10.58	-0.65	-0.1		59.44	12.81	0	-0.3		60.12	17.84	-0.27	0.15
59.8	3.9	0.4	0.1		59.8	11.02	1.1	0.51		59.52	15.8	-0.49	-0.21		59.8	16.88	0.49	1.61			59.68	4.74	0.46	0.06		60.16	10.96	-0.7	-0.38		59.48	11.08	1.15	0.03		60.16	17.27	1.83	-0.38
59.84	4.08	0.32	0.19		59.84	11.28	1.4	0.43		59.56	14.67	-0.89	-0.31		59.84	16.71	0.1	1.05			59.72	6.93	0.81	0.28		60.2	10.23	-0.93	-0.52		59.52	11.41	0	0.71		60.2	15.29	0.54	-0.15
59.88	1.76	1.27	-0.15		59.88	11.72	1.29	0.4		59.6	15.08	0.38	0.17		59.88	16.24	-0.98	1.86			59.76	4.56	0.6	-0.15		60.24	10.85	0	-0.65		59.56	13.95	-0.78	0.6		60.24	18.73	-0.03	0.19
59.92	4.6	0.93	0.24		59.92	11.86	0.7	0.27		59.64	16.39	1.2	0.73		59.92	18.08	-0.68	1.18			59.8	5.05	0.59	-0.15		60.28	9.58	-0.65	-0.17		59.6	14.59	-0.41	-0.43		60.28	14.57	-0.57	0.05
59.96	4.21	0.65	0.26		59.96	10.41	0.62	0.08		59.68	12.89	2.49	0.87		59.96	17.09	0.6	0.17			59.84	4.91	0.24	-0.19		60.32	9.8	-0.68	-0.21		59.64	13.92	-0.03	-0.66		60.32	14.71	-1.09	1.22
60	4.5	1.04	0.26		60	11.42	0.57	0.27		59.72	16.25	0.65	1.46		60	17.45	0.37	0.13			59.88	5.02	0.6	-0.19		60.36	9.52	-0.63	-0.06		59.68	14.33	-1.35	-1.07		60.36	16.12	-0.15	0.28
60.04	4.69	1.14	0.3		60.04	11.33	0.46	0.23		59.76	14.51	1.74	0.12		60.04	19.64	0.49	-0.21			59.92	5.15	0.37	-0.24		60.4	8.92	-1.04	-0.26		59.72	12.96	0.34	-1.64		60.4	14.09	-0.27	0.17
60.08	4.78	0.55	0.37		60.08	10.42	0.24	0.19		59.84	12.69	0.87	1.47		60.08	18.43	0.17	-1.14			59.96	4.71	0.2	-0.17		60.44	9.86	-1.18	-0.17		59.76	14.22	0	-1.21		60.44	14.36	0.83	0.82
60.12	4.43	1.21	0.32		60.12	9.88	1.54	0.2		59.88	14.23	2.18	1.26		60.12	18.35	0.4	-2.3			60	4.89	0.93	-0.19		60.48	9.54	-1.93	-0.24		59.8	13.52	0.38	-0.91		60.48	14.33	-1.07	1.55
60.16	4.8	0.68	0.32		60.16	10.23	0.38	0.37		59.92	16.11	1.75	-0.24		60.2	18.08	1.68	1.57			60.04	4.76	0.2	-0.28		60.52	11.45	-1.15	-0.2		59.84	12.99	-0.78	-0.06		60.52	16.55	-1.83	1.48
60.2	4.56	0.71	0.38		60.2	10.14	-0.31	0.49		59.96	14.21	1.32	-0.48		60.24	19.32	0.89	1.89			60.08	4.85	0.66	-0.24		60.56	10.01	-0.19	-0.32		59.88	14.79	-0.87	0.71		60.56	16.95	-1.3	0.89
60.24	4.32	0.88	0.34		60.24	10.71	0.17	0.63		60	15.11	0.37	-0.06		60.28	19.09	2.04	0.76			60.12	4.96	0.57	-0.2		60.6	10.58	-0.74	-0.28		59.92	14.63	-1.74	0.24		60.6	16.68	-0.96	-0.41
60.28	4.54	0.86	0.4		60.28	9.93	-0.19	0.76		60.04	14.1	2.25	0.21		60.32	20.26	2.59	0.27			60.16	4.67	0.63	-0.13		60.64	9.91	-0.68	-0.34		59.96	13.66	-1.93	0.3		60.64	17.08	-2.19	-0.23
60.32	4.56	0.66	0.4		60.32	10.26	0.24	0.76		60.08	13.72	2.85	0.13		60.36	18.97	-2.31	-0.49			60.2	4.61	0.91	-0.1		60.68	10.18	-0.28	-0.46		60	13.33	-3.13	-0.57		60.68	18.78	-0.52	-1.72
60.36	4.56	0.52	0.43		60.36	10.22	0.46	0.85		60.12	13.72	2.16	-0.1		60.4	20.78	-0.46	-0.85			60.24	4.34	0.65	-0.06		60.72	10.05	0.03	-0.31		60.04	13.33	-1.25	-0.17		60.72	15.51	0	-1.37
60.4	4.85	0.62	0.48		60.4	11.78	0.2	0.86		60.16	14.71	1.97	0		60.44	21.17	-0.49	-1.26			60.28	4.58	0.46	0		60.76	9.54	-0.24	-0.2		60.08	13.86	-1.68	0.2		60.76	14.33	1.3	-0.03
60.44	4.78	0.48	0.55		60.44	12.08	-0.63	0.38		60.2	15.18	1.87	-0.19		60.48	20.81	-0.13	-0.13			60.32	4.65	0.82	-0.01		60.8	9.74	-0.6	-0.05		60.12	14.41	-0.57	0.66		60.8	13.51	1.55	0.12
60.48	4.82	0.17	0.38		60.48	10.9	-0.03	0		60.24	13.77	1.2	-0.38		60.52	19.85	-1.84	-0.59			60.36	4.5	0.66	0.08		60.84	9.1	0	0.13		60.16	15.44	-0.48	0.27		60.84	17.59	0.26	0.2
60.52	5.09	0.57	0.48		60.52	10.9	-0.92	-0.43		60.28	12.95	1.04	0		60.56	18.8	1.33	-0.86			60.4	3.75	0.52	-0.01		60.88	9.16	-0.52	0.1		60.2	14.72	-1.54	0.38		60.88	18.14	1.61	-1.38
60.56	4.72	0.23	0.52		60.56	10.72	-0.94	-0.82		60.32	12.64	0.73	0.74		60.6	19.72	1.11	-0.81			60.44	4.83	0.13	0.17		60.92	9.35	-0.52	0.34		60.24	15.17	-0.94	-0.46		60.92	15.18	0	0.32
60.6	5.55	0.15	0.27		60.6	10.05	-0.1	-0.91		60.36	12.12	-1.15	0.96		60.64	15.71	2.43	0.66			60.48	4.71	0.63	0.17		60.96	8.61	-1.46	0.13		60.28	14.18	-1.89	-0.6		61.04	16.17	-2.36	0.71
60.64	5.46	0.49	0.12		60.64	9.14	-0.55	-0.74		60.4	12.34	-0.43	1.24		60.68	16.78	0.4	2.97			60.52	4.08	0.63	0.06		61	8.87	-1.15	0.38		60.32	14.33	-1.14	-0.13		61.08	18.35	-0.2	-0.41
60.68	5.18	0.41	0.03		60.68	8.78	-0.31	-0.63		60.44	13.59	0	0.83		60.72	17.45	-2.55	1.61			60.56	4.52	0.28	0.17		61.04	8.59	-0.31	0.26		60.36	13.68	-1.56	0.08		61.12	17.26	2.32	-1.14
60.72	5.09	0.1	-0.03		60.72	8.79	-0.03	-0.48		60.48	10.94	-0.57	0.87		60.76	19.84	-1	0.27			60.6	3.99	0.15	0.13		61.08	8.73	-0.87	0.27		60.4	12.96	-0.82	0.57		61.16	19.92	-0.2	-0.28
60.76	4.65	0.83	-0.03		60.76	9.64	-0.51	-0.65		60.52	12.99	0.24	1.76		60.8	18.87	-2.11	-0.46			60.64	2.51	0.2	-0.05		61.12	9.35	-0.27	0.23		60.44	13.91	-0.65	0.88		61.2	17.23	-0.87	-1.55
60.8	4.8	0.38	0.01		60.8	9.12	-0.15	-0.43		60.56	15.09	-0.15	1.53		60.84	17.26	0	0.06			60.68	5.29	-0.27	0.23		61.16	8.98	-1.3	-0.01		60.48	13.33	1.07	0.78		61.32	16.55	1.41	-1.89
60.84	5.07	0.57	0		60.84	8.83	0.68	-0.13		60.6	16.86	-1.54	-0.4		60.88	17.88	-0.68	2.34			60.72	4.65	-0.15	0.13		61.2	8.38	-0.98	-0.27		60.52	12.87	1.08	0.57		61.36	15.48	1.09	-0.86
60.88	5.02	0.08	-0.2		60.88	8.85	0.32	0.19		60.64	15.95	-2.59	-1.15		60.92	18.44	-1.11	0.85			60.76	4.52	-0.52	0.15		61.24	8.73	-1.36	-0.59		60.56	13.49	1.27	0.6		61.4	18.42	-1.44	0.15
60.92	5	0	-0.32		60.92	9.58	0.03	0.38		60.68	15.53	-2.18	-1.26		60.96	19.39	-0.23	-0.98			60.8	3.77	-0.24	0		61.28	7.94	-0.66	-0.57		60.6	11.74	-0.59	0.35		61.44	15.92	-1.55	0.52
60.96	5.02	0.37	-0.32		60.96	9.89	-0.82	0.68		60.72	15.33	-0.74	-1.24		61	18.99	0.44	-1.76			60.84	4.25	-0.37	0.05		61.32	7.67	-1	-0.63		60.64	13.66	-2.3	0.06		61.48	14.71	-0.78	0.68
61	4.47	0.46	-0.27		61	10.26	-0.81	0.71		60.76	13.43	-0.92	-1.37		61.04	19.64	-1.51	-1.71			60.88	4.25	-0.27	0.05		61.36	7.77	-0.54	-0.43		60.68	12.5	-1.16	-0.17		61.52	14.84	-1.25	0.65
61.04	4.39	0.52	-0.26		61.04	10.58	-0.19	0.44		60.8	15.63	-2.07	-1		61.08	18.82	-1.57	-0.41			60.92	3.88	-0.27	-0.06		61.4	8.33	-0.6	-0.35		60.72	14.11	-0.06	-0.17		61.56	15.19	0.01	-0.2
61.08	4.78	1.09	0		61.08	10.84	-0.48	0.17		60.84	15.74	-0.81	-1.09		61.12	18.34	-0.87	0			60.96	4.49	-0.13	0		61.44	8.13	-0.37	-0.3		60.76	12.4	-0.89	0.06		61.64	12.72	-1.2	-0.41
61.12	4.72	1.11	0		61.12	11.15	-0.76	-0.03		60.88	16.8	-2.94	-1.87		61.16	18.78	1.9	0.37			61	4.32	-0.38	0.05		61.48	7.55	-0.27	-0.12		60.8	12.12	-1.97	0.6		61.68	17.64	-0.71	-0.41
61.16	5.9	0.34	0.01		61.16	10.54	-0.21	0.01		60.96	14.35	-0.62	0.01		61.2	21.87	0.48	-0.66			61.04	4.54	-0.17	0.06		61.52	9	-1.47	-0.2		60.84	12.77	-0.71	0.57		61.72	13.06	0.52	-1.07
61.2	4.8	0.71	0		61.2	10.58	-0.1	0.17		61	16	-0.49	-0.62		61.24	21.23	0.27	-1.36			61.08	5.13	-0.87	0		61.56	9.64	-1.44	-0.62		60.88	13.94	0.74	0.71		61.76	13.51	-0.21	0.8
61.24	5.46	0.52	0.1		61.24	11.05	-0.78	0.26		61.04	14.83	-0.93	-0.41		61.28	22.64	-0.12	-3.13			61.12	4.87	-0.41	-0.1		61.6	9.66	-0.52	-0.78		60.92	13.74	2.52	0.03		61.8	16.29	-0.71	0.76
61.28	4.98	0	0.1		61.28	11.02	-0.7	0		61.08	13.83	-0.38	0.28		61.32	20.88	-0.34	-2.59			61.16	5.13	0.13	-0.1		61.64	9.17	-0.6	-0.82		61	14.25	-0.71	2.08		61.84	13.54	-1.24	1.22
61.32	5.13	0.68	0.1		61.32	11.33	-0.65	-0.54		61.12	15.87	-0.74	0.65		61.36	20.17	-0.15	-0.01			61.2	5	-0.1	-0.13		61.68	8.94	-0.85	-0.63		61.04	17.54	0.17	0.24		61.88	13.26	-1.87	1.37
61.36	5.31	0.43	0.1		61.36	10.18	0.24	-0.65		61.16	12.86	0.38	1.11		61.4	21.07	-0.77	1.48			61.24	4.52	-0.3	-0.06		61.72	7.63	0.93	0.15		61.08	14.32	2.38	0.27		61.92	14.77	-0.27	1.26
61.4	4.93	-0.7	0.2		61.4	10.5	0.27	-0.41		61.2	14.39	-0.19	1.57		61.44	20.99	-2.85	0.34			61.28	4.8	-0.2	-0.1		61.76	8.54	0	0.49		61.12	16.15	1.48	0.96		61.96	16.39	-0.13	0.26
61.44	5.24	0.51	0.17		61.44	10.68	0.17	-0.24		61.24	16.15	-0.34	0.73		61.48	19.96	-1.05	-0.03			61.32	5.02	-0.07	-0.13		61.8	9.39	-0.12	0.55		61.16	15.42	-0.08	0.31		62	16.88	0.06	-0.89
61.48	5.16	-0.48	0.27		61.48	11.18	-0.06	-0.13		61.28	14.95	0.31	-0.63		61.52	17.87	-1.48	1.15			61.36	4.47	-0.54	-0.05		61.84	9.98	-1.24	0.2		61.2	15.74	0.43	0.6		62.04	16.76	-0.98	-0.81
61.52	5.93	0.26	0.17		61.52	11.87	-0.54	-0.2		61.32	15.89	0.43	-0.57		61.56	18.18	0.74	1.31			61.4	4.39	0.26	-0.06		61.88	10.33	-1.53	0.06		61.24	15.7	-0.54	0.06		62.08	15.54	0.46	-0.3
61.56	6.01	0.13	0.1		61.56	11.77	-0.17	-0.57		61.36	15.38	1.18	-0.52		61.6	16.2	1.41	1.09			61.44	4.39	0.35	-0.06		61.92	11.33	-1.61	-0.38		61.28	15.11	-2.11	-0.77		62.12	16.06	0.28	0.98
61.6	5.51	0.21	0.01		61.6	12.7	-0.6	-1.04		61.4	15.95	0.8	-0.4		61.64	17.57	0.74	0.89			61.48	4.5	-0.3	-0.01		61.96	10.36	-1.37	-0.54		61.32	12.68	-2.14	-0.62		62.16	15.03	2.4	0.99
61.64	6.43	-0.24	-0.03		61.64	12.24	0.24	-1.02		61.44	18.97	-0.54	-0.26		61.68	16.55	1	0.88			61.52	4.52	0.12	0.1		62	9.95	-1.78	-0.06		61.36	12.79	-1.07	-0.24		62.2	16.26	2.04	1.21
61.68	5.59	-0.06	-0.27		61.68	11.68	1.16	-1.13		61.48	16.74	0.12	-0.87		61.72	16.38	0	2.06			61.56	4.3	0.31	0.1		62.04	9.36	-1.67	-0.15		61.4	13.21	-1.78	0.1		62.24	17.46	1.7	-0.27
61.72	5.35	0.1	-0.26		61.72	11.63	0.65	-1.24		61.52	17.17	0.1	-1.37		61.76	15.53	1.48	1.71			61.6	3.97	0.1	0.15		62.08	9.84	-1.09	-0.31		61.44	12.08	-0.93	1.11		62.28	16.06	4.19	0.52
61.76	4.93	0.1	-0.21		61.76	10.36	0.46	-1.08		61.56	17.49	0.68	-1.41		61.8	16.4	0.13	1.48			61.64	4.23	0.2	0.08		62.12	9.45	-0.52	-0.27		61.48	11.03	-1.86	1.73		62.32	15	-1.48	1.64
61.8	5.22	0.15	-0.19		61.8	11.15	-1.18	-0.37		61.6	16.85	1.84	-1.92		61.84	15.64	-0.31	1.04			61.68	5.11	0	0.19		62.16	9.34	-0.65	-0.52		61.52	11.73	-1.95	1.66		62.36	14.33	-0.08	1.18
61.84	5.2	0.2	-0.17		61.84	11.33	-0.27	0.28		61.64	15.91	1.15	-1.68		61.88	16.36	0.37	-0.03			61.72	3.68	0.68	0.01		62.2	10.45	-0.41	-0.46		61.56	13.41	-2.67	1.53		62.4	17.39	-3.24	-0.03
61.88	6.66	0.32	0		61.88	11.27	0.46	0.34		61.68	15.24	0.27	-0.88		61.92	16.07	0.12	-0.07			61.76	4.28	1.04	0.03		62.24	10.53	0.13	-0.52		61.6	12.39	-1.29	0.71		62.44	14.3	-0.66	-0.57
61.92	5.73	0.03	-0.19		61.92	11.06	1.1	0.13		61.72	16.71	2.44	-0.01		61.96	19.85	-1.36	-0.06			61.8	3.97	0.03	-0.06		62.28	9.98	0.15	-0.34		61.64	15.29	-2.15	0.41		62.48	16.52	-1.56	-0.35
61.96	5.6	0.37	-0.35		61.96	10.93	0.08	-0.03		61.76	16.38	1.09	-0.74		62	19.72	-0.54	-0.19			61.84	5	0.2	0.03		62.32	11.08	0.05	-0.6		61.68	16.08	-2.38	0.43		62.52	16.43	0.23	-0.3
62	6.7	-0.03	-0.19		62	10.68	0.51	0.12		61.8	15.41	1.62	-0.97		62.04	21.9	1.26	-0.31			61.88	5.04	0.27	0.08		62.36	10.93	-0.87	-0.82		61.72	13.67	-1.47	0.87		62.56	15.27	-0.76	0.07
62.04	5.92	0.51	-0.41		62.04	11.68	0.54	0		61.84	15.24	1.75	-0.52		62.08	22.42	1.94	-1.24			61.92	5.04	-0.06	0.12		62.4	10.3	0.12	-0.81		61.76	14.83	-3.2	0.49		62.6	15.81	0.17	0.2
62.08	5.66	0.37	-0.52		62.08	12.4	-0.54	-0.4		61.88	14.05	2.25	-0.07		62.12	18.49	1.96	-0.96			61.96	4.5	0.17	0		62.44	9.09	-2.23	-0.17		61.8	14.11	-1.54	-0.2		62.64	13.95	0.8	0.17
62.12	5.84	0.08	-0.54		62.12	10.66	0.7	-0.37		61.92	16.3	0.35	0.12		62.16	19.15	0.63	0.6			62	5.44	0.51	0		62.48	9.97	-1.02	0.35		61.84	11.99	-1.16	0.96		62.68	16.35	0.2	0.8
62.16	6.23	-0.05	-0.8		62.16	8.16	0.82	0.2		61.96	14.68	0.85	-0.7		62.2	21.35	1.04	-0.37			62.04	4.56	0.46	-0.06		62.52	10.2	-2	0.82		61.88	14.74	-0.86	0.19		62.72	16.17	0.74	1.07
62.2	5.71	0.34	-0.63		62.2	9.52	0.87	0.82		62	14.67	0.4	-0.49		62.24	19.65	1.05	-0.31			62.08	5.09	0.24	-0.15		62.56	9.3	-2.51	1.09		61.92	13.06	-0.55	0.76		62.76	17.02	2.7	1.2
62.24	5.4	0.27	-0.57		62.24	11.34	-0.32	0.97		62.04	14.65	1.59	-0.38		62.28	20.11	0.51	0.3			62.12	5.64	0.35	-0.24		62.6	12.11	-1.71	0.57		61.96	12.75	-0.93	2.03		62.8	17.85	2.39	0.87
62.28	5.92	1.37	-0.62		62.28	10.98	-0.13	0.12		62.08	15.44	-0.35	-0.6		62.32	19.33	2.43	0.68			62.16	4.87	0.1	-0.41		62.64	10.93	-0.82	-0.3		62	11.99	-2.83	2.04		62.84	16.7	2.2	1.42
62.32	5.6	0.41	-0.59		62.32	10.49	0.15	-0.2		62.12	14.84	0.15	-0.6		62.36	21.4	2.85	-0.44			62.2	5.33	-0.49	-0.55		62.68	10.54	0.08	-0.41		62.04	14.53	-3.44	1.65		62.88	17.59	1.13	2.25
62.36	5.22	0.73	-0.38		62.36	10.93	0.07	-0.46		62.16	13.72	1.24	0.13		62.4	20.46	1	-0.31			62.24	5.9	-0.3	-0.76		62.72	9.87	-0.6	-0.06		62.08	13.43	-1.49	0.83		62.92	16.93	-0.2	0.31
62.4	5.02	-0.05	-0.38		62.4	11.07	0.93	-0.66		62.2	15.88	-0.73	1		62.44	22.54	-1.2	-0.24			62.28	4.85	-0.81	-0.83		62.8	9.8	-0.57	0.76		62.12	12.38	-0.54	1.2		62.96	14.98	1.49	0.41
62.44	5.18	0.38	-0.35		62.44	10.88	-1.09	-0.6		62.24	14.56	-1.35	1		62.48	23.04	-1.02	0.43			62.32	5	-0.43	-0.93		62.84	9.69	-0.31	0.97		62.16	12.37	-1.22	1.49		63	15.18	0.34	0.35
62.48	4.56	0.31	-0.24		62.48	10.89	-0.13	-0.66		62.28	14.66	-1.51	0.66		62.52	23.17	-0.81	0.15			62.36	4.14	-0.2	-0.96		62.88	10.06	-1.13	0.89		62.2	12.55	-1.31	1.04		63.04	14.28	-1.08	-0.26
62.52	4.98	0.32	-0.15		62.52	11.46	-1.55	-0.96		62.32	14.98	-0.15	-0.17		62.56	21.57	-0.32	-0.43			62.4	3.99	-1.24	-0.85		62.92	10.66	-1.36	0.71		62.24	9.89	-1.54	0.8		63.08	14.48	-0.24	0.38
62.56	5.4	0.17	0		62.56	10.3	0.07	-1.04		62.36	14.84	-0.77	-0.96		62.6	20.96	-0.8	-0.74			62.44	4.39	-0.27	-0.17		62.96	10.75	-1.05	0.65		62.28	10.37	1.04	1.6		63.12	14.65	-0.49	1.15
62.6	5.13	-0.06	0		62.6	9.83	0.7	-0.91		62.4	13.74	-2.16	-0.76		62.64	20.98	0.27	0.15			62.48	4.36	-0.51	0.06		63	10.33	-0.49	0.3		62.32	12.12	-0.3	1.26		63.16	13.83	-0.46	1.37
62.64	5.84	-0.21	0.01		62.64	8.88	-0.43	-0.15		62.44	12.29	-1.29	-0.87		62.68	21.54	0.59	0.6			62.52	5.09	-0.07	0.63		63.04	9.54	0.2	-0.27		62.36	12.54	-1.33	0.23		63.2	12.47	-0.6	1.36
62.68	5.44	-0.2	-0.03		62.68	9.8	-0.62	0.24		62.48	12.89	-0.49	-0.13		62.72	20.73	0.6	-0.15			62.56	3.95	0.66	0.82		63.08	9.87	-0.43	-0.57		62.4	11.28	-0.54	0.2		63.24	14.71	0.48	1.18
62.72	4.89	0.05	-0.07		62.72	10.49	-1.07	-0.05		62.52	12.96	0.03	1.32		62.76	21.43	-0.82	0.17			62.6	4.06	0.6	0.91		63.12	10.11	0.6	-0.7		62.44	10.7	0.82	0.68		63.28	12.99	-0.43	1.03
62.76	5.13	0.26	-0.05		62.76	10.53	-1.1	-0.21		62.56	14.21	1.48	1.37		62.8	20.98	1.67	0.44			62.64	4.5	0.66	0.99		63.16	9.88	0.93	-0.54		62.48	10.89	-0.24	1.29		63.32	14.58	-0.87	1.35
62.8	5.4	0.23	0		62.8	10.17	-0.55	-0.26		62.6	16.8	2.23	0.62		62.84	20.16	0	0.05			62.68	3.68	0.1	1.13		63.2	10.71	-0.06	-0.6		62.52	11.15	-0.71	1.55		63.36	15.27	-0.31	1.03
62.84	5.38	0.54	-0.06		62.84	10.37	-0.96	-0.43		62.64	15.83	0.8	0.08		62.88	20.69	0.46	-0.17			62.72	3.66	0.93	1.08		63.24	10.28	0.6	-0.62		62.56	11.85	-1.52	1.32		63.4	15.82	0.46	0.6
62.88	5.31	0.31	-0.1		62.88	10.36	-0.41	-0.28		62.68	15.61	-0.66	0.03		62.92	21.2	-1.26	-0.2			62.76	4.21	0.31	1.04		63.28	10.59	0.32	-0.59		62.6	12.06	-1.47	0.68		63.44	18.99	0.06	-0.3
62.92	3.53	0.24	-0.28		62.92	9.14	-0.28	0.26		62.72	13.58	-0.51	-0.27		62.96	21.69	-0.49	-1.64			62.8	4.23	0.6	1.02		63.32	10.54	-0.35	-0.52		62.64	12.71	-0.82	0.6		63.48	19.12	-0.34	-1.41
62.96	5.62	0.17	0.06		62.96	9.52	-0.74	0.57		62.76	13.75	-0.65	-0.12		63	19.5	1.42	-0.46			62.84	3.7	0.71	1.02		63.36	9.7	-0.57	-0.24		62.68	12.74	0	-0.06		63.52	17.72	1.6	-0.55
63	5.16	0.1	-0.03		63	11.27	-0.99	0.48		62.8	13.16	-0.44	1.03		63.04	20.79	0.03	-0.93			62.88	3.81	-0.12	0.98		63.4	10.08	-0.65	-0.68		62.72	13.52	0.15	-0.44		63.56	19.07	-2.38	0.19
63.04	4.87	-0.32	0.08		63.04	10.54	-0.74	0.15		62.84	15.18	-0.08	0.94		63.08	20.67	-0.21	-1.47			62.92	3.24	0.93	0.82		63.44	9.74	-0.92	-0.76		62.76	13.35	1.09	-0.82		63.6	17.92	-0.71	0.03
63.08	5.07	0.48	0		63.08	10.44	-0.41	-0.21		62.88	16.21	-0.96	0.13		63.12	18.46	1.04	-0.76			62.96	3.44	0.65	0.93		63.48	9.2	-0.31	-0.38		62.8	11.18	1.37	-0.24		63.64	19.21	-0.38	-0.74
63.12	4.78	0.03	0.21		63.12	10.54	-0.77	-0.48		62.92	16.05	-1.38	-0.41		63.16	19.77	-0.2	0.06			63	3.59	0.59	0.76		63.52	9.64	-0.37	-0.2		62.84	9.92	1.75	1.46		63.68	18.06	0.38	-0.71
63.16	5.38	0.1	0		63.16	10.19	-0.71	-0.51		62.96	15.77	0.12	-0.31		63.2	18.17	-1.49	0.2			63.04	3.44	0.6	0.76		63.56	8.03	0.21	0.03		62.88	11.52	0.05	1.73		63.72	18.01	0.1	-0.98
63.2	5.22	-0.23	-0.03		63.2	10.08	-0.57	-0.34		63	14.6	0.71	-0.31		63.24	18.41	0	1			63.08	4.12	0.43	0.82		63.6	9.13	-0.88	0.46		62.92	13.57	-0.13	1.11		63.76	16.2	0.13	-0.41
63.24	5.62	-0.38	-0.01		63.24	10.05	-1.2	-0.2		63.04	15.96	0.03	0		63.28	20.61	0.82	1.61			63.12	3.75	0.35	0.63		63.64	9.17	-0.31	0.4		62.96	11.19	1.33	0.78		63.8	18.26	0	-0.59
63.28	4.94	0.17	0.03		63.28	10.84	-0.54	-0.1		63.08	17.39	-1.05	-0.01		63.32	21.23	0.57	1.73			63.16	3.84	0.35	0.52		63.68	8.95	0.19	0.24		63	13.66	1.33	0.38		63.84	17.23	0.78	-0.17
63.32	4.87	0	0.13		63.32	9.76	-0.97	0.03		63.12	16.5	-0.81	-0.83		63.36	20.02	0.2	1.16			63.2	3.75	0.32	0.51		63.72	10.32	-0.86	0.35		63.04	13.18	0.98	-0.76		63.88	16.78	1.37	0.19
63.36	5.05	0.26	0.2		63.36	9.52	-0.94	0.35		63.16	16.93	-0.32	-1.26		63.4	17.75	-1.26	0.83			63.24	3.18	-0.06	0.35		63.76	9.79	-0.07	0.41		63.08	14.2	0.57	-1.55		63.92	16.89	2	1.15
63.4	5.11	0.1	0.12		63.4	10.45	-1.54	0.17		63.2	18.03	0.57	-1.25		63.44	18.89	-0.27	1.31			63.28	4.56	0	0.41		63.8	9.73	0.15	0.48		63.12	12.87	-0.12	-1.15		63.96	17.71	1.43	1.42
63.44	5.53	0.49	0.03		63.44	9.98	-0.46	0.06		63.24	16.85	-0.4	-0.8		63.48	19.32	-0.82	2.54			63.32	3.66	0.1	0.2		63.84	9.93	-0.27	0.24		63.16	12.12	-1.44	-0.59		64	17.3	0.26	0.96
63.48	4.65	0.24	-0.08		63.48	9.34	0.06	0.03		63.28	17.33	1.55	-0.87		63.52	20.62	-2.09	0.88			63.36	4.47	-0.1	0.23		63.88	10.27	0.26	-0.21		63.2	11.4	0.6	-0.17		64.04	17.46	-2.65	0.78
63.52	5.11	0	-0.1		63.52	9.65	-0.32	0.3		63.32	17.97	0.21	-1.37		63.56	18.05	-2.28	0.43			63.4	4.34	0.15	0.15		63.92	9.22	-0.15	-0.76		63.24	10.62	-0.63	0.07		64.08	16.09	-1.37	0.98
63.56	4.63	-0.2	-0.2		63.56	9.82	-0.17	0.17		63.36	15.65	0.55	-1.2		63.6	15.44	-0.15	1.18			63.44	3.83	0.52	0.19		63.96	9.17	1.42	-0.38		63.28	10.96	-1.63	0.03		64.12	15.92	-1.11	0.74
63.6	5.27	-0.19	-0.23		63.6	11.23	-0.17	-0.06		63.4	15.42	-0.31	-0.63		63.64	16.32	-1.59	1.44			63.48	3.64	0.2	0.12		64	10.13	1.97	-0.07		63.32	10.98	-2.06	-0.41		64.16	16.59	-0.57	0.46
63.64	5.13	0.15	-0.2		63.64	10.79	-0.15	-0.05		63.44	15.04	0.55	-0.43		63.68	19.47	-0.06	0.06			63.52	3.97	0.05	0.08		64.04	8.95	1.64	0.1		63.36	11.05	-1.74	-0.06		64.2	14.76	-0.26	0.41
63.68	4.39	0.27	-0.01		63.68	10.77	0.38	0.06		63.48	15.1	0	-0.68		63.72	19.52	-1.2	-1.52			63.56	4.03	0.03	0.08		64.08	10.04	1.42	0.2		63.4	10.72	-1.64	0.17		64.24	14.84	-0.13	0.87
63.72	4.21	0.24	-0.08		63.72	9.12	0.13	0.24		63.52	13.65	1.26	-0.15		63.76	19.14	-0.08	-0.93			63.6	4.69	0	0.15		64.12	10.62	0.65	-0.07		63.44	10.53	-1.57	0.2		64.28	15.04	1.26	1.21
63.76	5.26	0	0.06		63.76	9.47	-0.63	-0.05		63.56	14.3	-0.2	0		63.8	18	-0.82	-0.85			63.64	3.42	0.27	0.21		64.16	9.39	0.63	-0.24		63.48	11.05	-0.76	0.88		64.32	15.51	0.82	0.93
63.8	5.02	0.55	0.13		63.8	9.88	0.06	-0.06		63.6	14.46	-0.05	-0.1		63.84	19.52	0	-1.24			63.68	4.36	-0.41	0.1		64.2	10.53	0.82	-0.38		63.52	10.98	-0.03	1.47		64.36	15.81	-0.32	0.49
63.84	5.57	0.19	0.19		63.84	10.11	0.89	0.19		63.64	13.77	0.93	0		63.88	18.41	-1.07	-0.17			63.72	4.36	-0.27	0.31		64.24	9.52	1.41	-0.44		63.56	11.15	1.68	1.31		64.4	16.32	0.76	0.27
63.88	5.07	-0.2	0.31		63.88	9.67	0.38	0.38		63.68	14.03	1.36	0.23		63.92	18.81	-2.63	1.3			63.76	3.7	-0.03	0.13		64.28	10.71	1.62	-0.55		63.6	12.13	-0.52	0.66		64.44	15.5	-0.41	0.1
63.92	5.13	0.28	0.37		63.92	9.45	1.37	0.44		63.72	14.86	0.96	0.31		63.96	20.97	-1.37	1.18			63.8	3.97	-0.46	0.06		64.32	9.66	0.57	-0.4		63.64	9.44	-0.15	0.82		64.48	15.57	0.57	0.68
63.96	4.93	0.49	0.41		63.96	10	0.01	0.6		63.76	13.96	0.52	0.43		64	23.38	1.26	-1.27			63.84	3.83	-0.43	0.12		64.36	10.18	0.44	-0.46		63.68	12.5	0.17	1.16		64.52	16.22	1.07	1.3
64	5	0.57	0.43		64	10.39	0.24	0.68		63.8	15.18	0.87	0.63		64.04	21.7	2.94	-0.49			63.88	4.12	-0.66	-0.05		64.4	10.04	1.74	-0.35		63.72	14.8	-1.26	0.26		64.56	17.12	0.13	0.77
64.04	4.76	0.12	0.46		64.04	10.05	-0.2	0.41		63.84	14.01	0.93	0.71		64.08	23.02	2	0.52			63.92	4.14	-1.03	-0.1		64.48	11.15	1.2	0.01		63.76	13.49	0.03	-0.19		64.6	17.8	2.14	-0.57
64.08	5.22	0	0.41		64.08	10.14	0.12	0.38		63.88	14.35	1.88	0.54		64.12	24.23	2.73	1.64			63.96	3.57	-0.32	-0.13		64.52	10.83	2.43	-0.8		63.8	13.95	-0.15	-0.65		64.64	17.37	0.98	0.05
64.12	5.29	0	0.35		64.12	10.5	-0.52	0.46		63.92	14.22	1.84	0.44		64.16	23.73	0.52	0.63			64	3.5	-0.68	-0.15		64.6	6.67	-0.06	1.97		63.84	12.9	0.87	-0.63		64.68	16.85	1.3	0.52
64.16	5.77	-0.24	0.24		64.16	10.89	-0.54	-0.03		63.96	14.99	2.41	-0.08		64.2	22.04	1.03	-1.04			64.04	3.48	-0.6	-0.21		64.68	9.96	1.09	0.93		63.88	12.99	1.04	0.49		64.72	17.14	0.88	0.65
64.2	5.33	0.34	0		64.2	11.23	-1.11	-0.43		64	13.5	-0.57	-0.31		64.24	23.37	-0.48	-2.08			64.08	3.77	-0.88	-0.17		64.72	10.54	0.76	0.71		63.92	14.1	1.75	0.41		64.76	16.94	2.09	0.17
64.24	5.24	0.54	-0.13		64.24	11.07	-0.3	-0.71		64.04	13.87	0.48	-0.93		64.28	20.8	0.76	-2.15			64.12	3.39	-0.54	-0.08		64.76	11.34	0.38	0.46		63.96	14.21	1.11	0.31		64.8	17.09	2.74	1.47
64.28	4.87	0.68	-0.06		64.28	11.38	-0.41	-0.7		64.08	13.19	-1.97	-1.03		64.32	22.25	0.43	-0.71			64.16	3.35	-0.96	-0.13		64.8	10.55	0.52	0.23		64	12.21	-0.15	0.6		64.84	18.25	0.06	0.6
64.32	2.76	0.46	-0.3		64.32	10.27	-0.89	-0.52		64.12	14.79	-0.98	-1.2		64.36	23.49	2.19	0.27			64.2	3.15	-0.34	0		64.84	11.14	0.44	-0.1		64.04	11.37	1.33	1.6		64.88	16.85	-0.08	-0.06
64.36	4.27	-0.21	-0.23		64.36	10.58	-0.1	-0.15		64.16	13.4	0.57	-0.7		64.4	22.01	0.82	1.66			64.24	2.73	-0.19	0.26		64.88	10.75	0.41	-0.24		64.08	12.5	0.26	1.75		64.92	17.12	1.25	0
64.4	5.35	0.23	-0.17		64.4	10.89	0.62	-0.06		64.2	13.56	-0.88	-0.6		64.44	21.7	0.38	2.06			64.28	3.62	-0.28	0.52		64.92	10.41	0.87	-0.26		64.12	12.3	1.53	1.43		64.96	16.67	0.93	0.27
64.44	5.16	-0.37	-0.24		64.44	11.84	0.15	-0.44		64.24	13.6	-1.09	-0.38		64.48	22.21	0.48	1.3			64.32	3.5	-0.27	0.59		64.96	12.25	1.08	-0.31		64.16	13.37	1.31	1.56		65	17.47	0.74	-0.13
64.48	5.02	-0.68	-0.37		64.48	10.08	0.2	-0.65		64.28	14.75	-0.46	-0.34		64.52	20.97	-0.7	1.07			64.36	3.77	-0.57	0.76		65	11.58	0.19	-0.28		64.2	13.81	0.74	0.88		65.04	16.77	0.98	-0.01
64.52	5	0	-0.43		64.52	8.43	0.78	-0.98		64.32	14.09	0.26	0.74		64.56	21.7	0.1	1.16			64.4	3.68	-0.54	0.87		65.04	11.03	-0.6	-0.52		64.24	14.04	1.26	0.38		65.08	18.2	-0.88	-0.59
64.56	5.2	-0.26	-0.63		64.56	9.84	0.71	-0.49		64.36	12.64	-0.54	1.32		64.6	21.51	-0.35	0.92			64.44	6.36	-0.6	1.09		65.08	10.89	1.21	-0.44		64.28	13.76	1.52	0.03		65.12	13.69	-1.11	0.43
64.6	3.73	-0.07	-0.35		64.6	10.32	0.01	-0.24		64.4	13.61	-0.06	1.76		64.64	21.62	1.47	1.44			64.48	4.8	-0.78	0.68		65.12	10.41	0.06	-0.4		64.32	11.93	1.26	0.13		65.16	16.75	0.23	1.53
64.64	4.5	0.27	-0.63		64.64	10.27	-0.35	-0.49		64.44	14.15	-0.96	0.96		64.68	21.58	0.26	1.27			64.52	5.37	-0.78	0.65		65.16	10.54	1.24	-0.38		64.36	12.79	-0.71	0.66		65.2	17.65	-0.6	0.08
64.68	4.58	-0.13	-0.49		64.68	10.83	-0.82	-0.65		64.48	14.39	0.17	-0.52		64.72	24.51	0.41	0			64.56	4.85	-0.52	0.48		65.2	10.53	1.7	-0.43		64.4	13.77	-1.41	0.2		65.24	15.57	-0.27	-1.61
64.72	4.72	-0.21	-0.35		64.72	11.02	-0.03	-0.99		64.52	13.16	-0.6	-0.27		64.76	22.38	0.38	-0.98			64.6	4.96	-0.06	0.35		65.24	10.19	1.3	-0.31		64.44	11.78	-2.07	-0.2		65.28	17.22	1.07	-1.64
64.76	4.65	0.54	-0.35		64.76	10.45	1.63	-1.25		64.56	16.67	-2.41	-1.71		64.8	22.42	0.6	-0.1			64.64	4.98	-0.4	0.38		65.28	10.88	0.1	-0.07		64.48	11.41	-1.75	-0.2		65.32	15.92	0.49	-0.26
64.8	4.94	0.03	-0.3		64.8	9	0.82	-0.01		64.6	12.69	0.82	-1.49		64.84	21.53	0.62	-0.05			64.68	5.24	-0.2	0.32		65.32	10.37	-0.49	-0.13		64.52	12.98	-1.19	-0.57		65.36	16.44	-0.6	0.06
64.84	4.98	-0.08	-0.2		64.84	10.44	-0.03	0.83		64.64	15.38	-1.7	-0.52		64.88	20.85	-1.24	0.13			64.72	5.51	-0.12	0.2		65.36	10.81	0.51	-0.46		64.56	12.82	-0.93	-0.68		65.4	16.91	-1.36	-0.31
64.88	4.78	0.13	-0.2		64.88	10.74	-0.03	0.52		64.68	14.98	-1.13	0.57		64.92	21.4	0.43	-0.68			64.76	5.33	0.05	0.31		65.4	10.06	1.31	-0.54		64.6	13.42	-1.57	-1.09		65.44	15.68	-1.71	-0.38
64.92	4.74	0.19	-0.1		64.92	10.39	0.85	0.08		64.72	15.24	-0.91	0.63		64.96	19.18	0.52	0.06			64.8	5.95	-0.2	0.1		65.44	10.1	0.24	-0.63		64.64	14.67	0.13	-0.87		65.48	14.86	0.65	-0.1
64.96	5.09	0.34	-0.1		64.96	11.24	0.66	-0.06		64.76	12.39	-0.54	0.77		65	20.53	-0.76	0.93			64.84	5.57	-0.43	0.1		65.48	10.64	0.35	-0.49		64.68	15.89	0.74	-1.08		65.52	14.15	1.24	1.1
65	5.09	-0.03	-0.19		65	11.95	-0.34	-0.15		64.8	12.07	0.19	1.09		65.04	22.24	0.59	-0.03			64.88	5.57	0.15	0		65.52	9.31	1.15	-0.35		64.72	15.38	0.54	-1.15		65.56	16.17	0.41	1.85
65.04	4.89	0.21	-0.12		65.04	11.29	0.19	-0.55		64.84	12.99	-0.52	1.07		65.08	21.46	0.21	-1.31			64.92	5.68	0.27	-0.07		65.56	10.35	1.26	0.2		64.76	13.26	-0.1	-0.91		65.6	16.26	0.41	1.55
65.08	4.96	0.15	-0.17		65.08	11.32	0.27	-0.65		64.88	14.63	-1.03	1		65.12	20.46	1.1	-0.87			64.96	4.58	0.13	-0.23		65.6	9.93	0.82	0.24		64.8	11.81	-0.43	0.03		65.64	16.27	1.46	1.87
65.12	4.98	-0.03	-0.2		65.12	11.56	0.81	-0.6		64.92	15.46	-0.37	-0.31		65.16	19.4	0.76	-0.6			65	4.78	0.32	-0.27		65.64	9.16	0.92	0.43		64.84	11.23	-1.51	0.85		65.68	18.79	0.57	0.32
65.16	4.96	0	-0.24		65.16	11.28	1.31	-0.44		64.96	14.33	-0.01	-0.32		65.2	20.04	-1.32	-0.27			65.04	5.05	0.54	-0.21		65.68	9.7	0.83	0.43		64.88	11.24	-1.26	1.4		65.72	16.06	0.76	0.34
65.2	4.72	-0.06	-0.26		65.2	11.99	0.01	-0.62		65	18.38	-0.4	-0.05		65.24	20.73	0.19	-0.98			65.08	4.8	0.23	-0.21		65.72	9.95	0.54	0.19		64.92	11.4	-2.14	1.16		65.76	16.43	-0.8	0.76
65.24	5.09	-0.31	-0.23		65.24	11.1	0.98	-0.76		65.04	17.99	-0.97	0.19		65.28	20.29	-0.26	-1.1			65.12	5.02	0.41	-0.17		65.76	10.1	0.54	-0.05		64.96	10.81	-0.13	0.71		65.8	16.51	-0.71	0.32
65.28	5.09	-0.73	-0.19		65.28	11.78	1.48	-0.65		65.08	18.28	0.62	-0.35		65.32	20.37	0.59	-0.54			65.16	4.72	1.09	-0.12		65.8	9.79	0.27	-0.2		65	13.59	1.09	-0.38		65.84	17.17	-2.91	-0.03
65.32	5.11	-0.38	-0.2		65.32	11.62	0.52	-0.21		65.12	15.85	-0.06	0.41		65.36	18.78	1.6	0.3			65.2	5.18	0.15	-0.24		65.84	10.11	0.87	-0.13		65.04	11.37	0.59	-1.2		65.88	17.29	-0.96	-0.12
65.36	4.91	-0.28	-0.17		65.36	11.02	0.2	-0.03		65.16	17.26	-0.74	-0.3		65.4	19.43	0.4	0.49			65.24	4.91	0.15	-0.21		65.88	10.11	0.4	0.41		65.08	12.12	-0.74	-1.26		65.92	17.65	-0.87	-0.65
65.4	4.52	-0.46	-0.23		65.4	10.84	0.87	0.1		65.2	17.21	-0.62	-0.63		65.44	20.11	0.49	-0.65			65.28	5.27	0.17	-0.26		65.92	9.17	0.87	0.74		65.12	10.55	-1.7	-0.76		65.96	17.47	-1.02	-0.52
65.44	4.96	-0.13	-0.17		65.44	10.39	1.11	0.1		65.24	16.85	-1.31	-0.81		65.48	18.47	-0.49	-1.08			65.32	5.27	0.24	-0.27		65.96	9.17	1.26	1.1		65.16	8.17	-1.3	0.6		66	17.41	-0.57	0.52
65.48	4.78	0	-0.17		65.48	10.06	1.37	0.15		65.28	16.32	-0.37	-0.71		65.52	17.44	-0.24	-0.68			65.36	4.87	0.17	-0.24		66	9.13	0.57	1		65.2	14.04	-0.98	0.4		66.04	17.33	1.49	-0.49
65.52	4.39	-0.35	-0.24		65.52	10.26	0.43	0.59		65.32	17.74	0.31	-0.68		65.56	18.75	-1.29	0.1			65.4	5.24	0.17	-0.32		66.04	8.29	0.76	1.13		65.24	11.16	0.13	-0.08		66.08	18.16	-0.98	-0.03
65.56	4.56	0.31	-0.13		65.56	10.17	0.27	0.88		65.36	17.87	0.2	-1.38		65.6	20	1.97	0.01			65.44	5.2	-0.03	-0.32		66.08	8.81	0.93	1.26		65.28	14.25	0.66	0.81		66.12	16.5	0.41	-0.85
65.6	4.61	-0.1	-0.06		65.6	11.84	-0.52	0.68		65.4	17.82	0.6	-1.88		65.64	19.64	1.95	1.59			65.48	5.22	-0.07	-0.41		66.12	8.46	0.6	1.48		65.32	14.77	1.75	0.52		66.16	16.68	-0.65	-0.93
65.64	5	-0.31	-0.07		65.64	11.06	0.2	-0.06		65.44	17.58	0.78	-0.68		65.68	19.47	0.63	0.65			65.52	5.27	0.52	-0.28		66.16	8.57	-0.06	1.41		65.36	14.16	1.33	0.51		66.2	15.23	-1.15	-0.68
65.68	4.74	-0.1	-0.08		65.68	11.42	0.43	-0.27		65.48	17.21	1.86	0.1		65.72	18.02	-0.32	0.98			65.56	5.24	0.35	-0.35		66.2	8.57	-0.38	1.31		65.4	15.86	0.54	0.62		66.24	16.6	-1.64	-0.21
65.72	4.32	-0.98	0.05		65.72	10.84	0.71	-0.68		65.52	19.09	0.35	-0.62		65.76	19.04	0.92	0.38			65.6	5.75	0.92	-0.44		66.24	7.88	-0.57	1.48		65.44	17.2	0.03	0.24		66.28	14.79	0.85	0.28
65.76	3.97	-0.1	-0.06		65.76	10.93	0.32	-0.87		65.56	16.59	1.4	-0.82		65.8	18.52	-0.03	-0.08			65.64	4.71	-0.41	-0.21		66.28	8.46	-1.15	0.82		65.48	17.29	0.06	-0.57		66.32	16.07	1.25	-0.44
65.8	4.96	-0.41	-0.05		65.8	10.9	0.63	-0.98		65.6	15.53	2.82	0.46		65.84	19.66	-1.48	-0.26			65.68	4.78	0.48	-0.35		66.32	7.95	-0.43	0.7		65.52	15.08	0.65	-0.41		66.36	15.52	1.05	0.2
65.84	5.79	-0.92	0.15		65.84	11.72	0.41	-0.97		65.64	16.25	2.94	0.54		65.88	19.05	-2.12	-0.63			65.72	4.6	-0.46	-0.3		66.36	8.1	-0.19	0.86		65.56	17.32	0.38	0.46		66.4	18.52	0.65	0.43
65.88	4.89	-0.48	0.06		65.88	10.67	1.05	-0.96		65.68	17.91	2.44	0.85		65.92	18.2	-2.27	-0.57			65.76	4.98	-0.05	-0.38		66.4	8.11	-0.15	0.98		65.6	17.57	0.08	-0.57		66.44	17.28	1.74	0.44
65.92	3.64	-0.41	-0.26		65.92	10.77	1.99	-0.82		65.72	17.38	2.58	0.24		65.96	18.17	-2.75	0.37			65.8	4.32	0.43	-0.2		66.44	7.81	-0.78	1.11		65.64	16.43	0.46	-0.85		66.48	17.66	2.18	0.74
65.96	4.43	-0.13	-0.23		65.96	11.23	0	-0.74		65.76	16.76	1.05	-0.81		66	19.16	-2.38	1.22			65.84	3.84	-0.13	-0.17		66.48	7.89	-0.03	1.05		65.68	16.14	0.76	0.15		66.52	16.94	1.03	1.11
66	4.71	-0.24	0.15		66	10.84	2.73	-0.66		65.8	15.34	2.01	-0.68		66.04	20.64	-1.93	1.53			65.88	3.83	-0.46	-0.2		66.52	8.64	0.13	1.42		65.72	16.33	1.65	0.57		66.56	16.12	-1.62	1.68
66.04	4.76	-0.06	0		66.04	10.88	1.26	-0.65		65.84	14.6	1.83	0.78		66.08	20.37	-3.75	0.68			65.92	3.61	-0.76	-0.05		66.56	8.21	-0.05	1.14		65.76	16.42	1.64	0.55		66.6	16.92	-2.62	1.4
66.08	4.08	-0.46	-0.06		66.08	10.67	0.92	-0.27		65.88	13.51	1.27	2.15		66.12	20.37	-4.01	0.43			65.96	3.57	-0.03	0		66.6	8.42	-0.27	0.6		65.8	16.74	-0.86	0.8		66.64	15.18	-1.48	0.6
66.12	5.16	-0.54	0.12		66.12	10.46	0.88	0.15		65.92	14.85	0.97	1.55		66.16	20.1	-2.14	-0.49			66	3.44	-0.31	0.03		66.64	7.9	0.17	0.2		65.84	16.05	-1.78	0.57		66.68	16.61	-0.35	0.68
66.16	4.5	-0.1	0.03		66.16	10.4	0.1	0.51		65.96	13.78	0.8	0.66		66.2	19.21	-1.65	1.18			66.04	3.92	-0.41	0.07		66.68	7.22	-0.57	0.41		65.88	14.57	-0.68	0.21		66.72	15.3	-0.52	0.43
66.2	3.95	-0.06	0		66.2	11.06	0.6	0.31		66	14.21	0.3	0.87		66.24	18.87	-1.2	0.81			66.08	3.57	-0.66	-0.06		66.72	7.88	-0.63	0.93		65.92	13.37	-0.6	-0.31		66.76	16.76	-0.96	-0.54
66.24	4.6	-0.06	0.15		66.24	11.28	0.49	-0.28		66.04	14.25	-0.68	1.25		66.28	16.67	0.38	0.91			66.12	4.96	-0.35	-0.08		66.76	7.63	-0.55	0.74		65.96	15.27	-1.59	-0.46		66.8	16.2	0.87	-0.3
66.28	5.09	0.01	0.13		66.28	10.39	0.99	-0.54		66.08	14.37	-2.14	0.4		66.32	16.5	0.68	1.3			66.16	4.72	0.3	-0.17		66.8	7.97	-0.31	0.71		66	11.89	-1.89	-0.71		66.84	16.7	-0.51	-0.27
66.32	4.72	-0.26	0.06		66.32	10.23	1	-0.7		66.12	13.95	-0.34	-0.07		66.36	20.37	-0.35	1.92			66.2	4.25	0.17	-0.24		66.84	8.94	-0.54	0.89		66.04	13.7	-1.86	0		66.88	17.41	-1.02	-0.12
66.36	4.5	-0.06	0.15		66.36	10.5	0.99	-0.43		66.16	12.52	-0.24	0.17		66.4	18.93	-0.63	0.26			66.24	4.12	0.1	-0.27		66.88	11.11	0.27	0.49		66.08	13.84	-2.72	0.17		66.92	17.39	1.48	0
66.4	4.63	0.06	0.15		66.4	9.57	0.24	-0.28		66.2	13.83	-0.13	0.87		66.44	18.28	1.61	-0.85			66.28	4.36	0.49	-0.1		66.92	9.83	-0.03	0.01		66.12	13.72	-2.04	-0.3		66.96	18.71	-1.35	0.26
66.44	4.25	-0.13	0.1		66.44	10.24	0.38	-0.35		66.24	13.85	0.26	0.92		66.48	19.16	0.03	0.19			66.32	4.87	0.63	-0.06		66.96	9.14	-0.27	-0.07		66.16	13.19	-0.74	-0.48		67	16.38	-1.11	-0.52
66.48	4.78	-0.24	0.13		66.48	9.78	-0.1	-0.31		66.28	15.12	-0.13	0.13		66.52	20.69	-0.38	0.12			66.36	5.26	0.01	-0.21		67	8.59	0.8	-0.15		66.2	10.67	0.1	-0.12		67.04	15.97	0.17	-0.43
66.52	3.02	0.03	0.03		66.52	10.14	0.1	-0.15		66.32	13.81	1.09	0.4		66.56	22.69	1.37	-0.77			66.4	5.04	0.41	-0.3		67.04	9.48	1.42	0.28		66.24	11.45	-0.86	0.34		67.08	17.04	-0.06	0.2
66.56	4.12	-0.24	0.05		66.56	11.07	0	-0.17		66.36	16.34	-0.71	0.2		66.6	19.38	0.68	-0.57			66.44	4.91	0.46	-0.31		67.08	9.89	1.77	0.31		66.28	14.07	-0.82	-0.12		67.12	17.58	-1.42	0.2
66.6	4.93	-0.66	0.01		66.6	11.9	-0.57	-0.2		66.4	15.47	2.12	-0.35		66.64	22.84	2.08	0.43			66.48	4.78	0.43	-0.34		67.12	9.44	1.54	0.43		66.32	13.86	0.07	-0.6		67.16	16.56	1.2	0.93
66.64	4.71	-0.31	0.07		66.64	11.1	-0.17	-0.57		66.44	16.8	2.06	-0.57		66.68	20.91	1.64	-0.03			66.52	4.85	0.3	-0.34		67.16	9.25	0.27	0.35		66.36	9.39	2.36	0.46		67.2	15.41	0.85	1.47
66.68	4.25	0.07	0.01		66.68	10.72	0.34	-0.78		66.48	16.01	-0.6	-1.14		66.72	21.33	1	-0.43			66.56	4.45	0.46	-0.27		67.2	9.35	-0.15	0.06		66.4	12.65	-0.87	0.98		67.24	16.49	-0.34	1.37
66.72	6.12	0	0.17		66.72	10.74	0.43	-0.62		66.52	13.54	0.63	-1.25		66.76	20.7	0.48	0.59			66.6	4.5	0.91	-0.21		67.24	10.3	-1.02	-0.49		66.44	11.4	-0.21	1.07		67.28	17.8	0.63	1.6
66.76	4.76	-0.52	0.1		66.76	9.57	1.09	-0.85		66.56	14.31	-0.62	-0.78		66.8	19.35	-0.8	1.75			66.64	4.61	-0.01	-0.21		67.28	10.8	-1.42	-0.99		66.48	13.84	0.06	0.6		67.32	18.35	-1.37	1.05
66.8	5.35	-0.71	0.27		66.8	10.05	-0.07	-0.65		66.6	15.02	-0.26	-0.32		66.84	22.3	-1.27	1.31			66.68	4.21	0.15	-0.1		67.32	9.2	-1.25	-1.42		66.52	13.24	2.28	0.13		67.36	15.88	-0.41	1.52
66.84	3.18	-0.49	-0.21		66.84	9.44	0.13	-0.32		66.64	16.26	0.24	0.35		66.88	20.31	-0.24	0			66.72	4.74	0.13	-0.07		67.36	10.89	-0.74	-1.36		66.56	12.33	-0.6	0.34		67.4	21.43	-3.26	0.68
66.88	4.27	-1.09	0.13		66.88	9.12	0.63	0.13		66.68	14.89	-0.19	0.51		66.92	21.52	0.03	-1.75			66.76	4.76	0.15	-0.07		67.4	9.27	1.19	-1.04		66.6	14.32	-1.09	0.32		67.44	17.2	-1.85	-1.09
66.92	4.54	-0.06	-0.03		66.92	10.27	1.08	0.24		66.72	17.03	-0.93	0.32		66.96	20.54	1.11	-0.82			66.8	4.56	-0.06	-0.06		67.44	9.01	-0.24	-0.07		66.64	13.17	-0.2	0.49		67.48	15.86	0.76	-1.14
66.96	4.8	-0.51	0.08		66.96	9.75	0.94	0.23		66.76	17.45	0.07	0.41		67	22.11	1.04	0.83			66.84	5.13	0	-0.12		67.48	9.73	-0.77	0.51		66.68	12.48	-0.7	0.65		67.52	16.95	1.09	-0.57
67	2.96	-0.51	-0.17		67	9.93	0.71	0.43		66.8	17.99	-0.51	0.41		67.04	24.77	-2.18	-0.38			66.88	4.8	-0.15	-0.12		67.52	10.3	-0.65	0.31		66.72	12.47	-0.06	0.74		67.56	17.73	-0.03	-0.34
67.04	3.97	-0.06	-0.03		67.04	9.96	1.05	0.27		66.84	16.66	0.59	-0.08		67.08	19.53	-1.66	-2.15			66.92	4.47	-0.34	-0.15		67.56	9.32	-1.95	-0.15		66.76	13.01	-2.05	1.18		67.6	17.37	-1.57	-0.06
67.08	4.52	-0.17	0.1		67.08	9.03	-0.46	0.24		66.88	16.41	0.98	-0.2		67.12	18.86	-1.79	-0.73			66.96	4.61	-0.06	-0.24		67.6	9.83	-1.61	-0.48		66.8	13.95	-0.3	1.09		67.64	17.43	-1.13	0.27
67.12	5	0.35	0.05		67.12	9.71	0.01	0.31		66.92	16.15	0.8	-0.08		67.16	20.38	-0.26	0.06			67	4.82	0.01	-0.34		67.64	9.89	-1.2	-0.52		66.84	12.92	-0.12	2.28		67.68	21.25	-0.65	-0.46
67.16	4.93	0.15	0.19		67.16	10.49	0.08	0.27		66.96	16.47	0.97	0.05		67.2	19.81	0.35	0.44			67.04	4.56	-0.21	-0.32		67.68	8.2	-1.37	-0.34		66.88	15.62	0.59	1.31		67.72	19.03	0.1	-0.01
67.2	4.21	-0.06	0.05		67.2	9.36	-0.49	0.05		67	15.88	0.77	0.3		67.24	19.34	0.35	0.31			67.08	4.58	-0.4	-0.31		67.72	9.84	-1.26	0		66.92	14.72	1.61	0.1		67.76	17.85	-0.54	1.36
67.24	4.45	0.21	0.15		67.24	9.4	-1.09	-0.03		67.04	15.8	-0.13	0.52		67.28	20.91	0.2	0.66			67.12	4.91	-0.15	-0.4		67.76	9.96	-1.63	-0.1		66.96	15.63	2.26	-0.3		67.8	19.3	-0.77	0.41
67.28	4.74	0.54	0.13		67.28	9.54	0.87	0.01		67.08	16.76	-0.63	0.62		67.32	23.1	-0.55	0.3			67.16	4.69	-0.17	-0.37		67.8	10.02	-1.05	-0.34		67	16.83	1.72	-0.82		67.84	17.2	-1.54	-0.03
67.32	4.21	0.37	0.19		67.32	9.09	0.27	0.27		67.12	15.28	-0.83	-0.41		67.36	21.19	0.63	-0.35			67.2	4.47	-0.19	-0.32		67.84	9.25	-0.6	-0.82		67.04	16.14	1.51	-0.12		67.88	16.21	-0.12	0.54
67.36	3.86	0.23	0.06		67.36	10.15	1.31	0.3		67.16	14.09	-0.6	-0.7		67.4	21.17	0.15	0.59			67.24	4.45	-0.06	-0.3		67.88	10.11	-1.75	-1.05		67.08	15.65	0.38	0.52		67.92	17.57	-1.81	0.63
67.4	5.31	0.12	0.31		67.4	9.95	0.65	0.15		67.2	13.23	-0.85	-0.71		67.44	21.2	0	0.32			67.28	4.78	-0.28	-0.26		67.92	10.31	-1.04	-0.99		67.12	15.77	0.74	-0.06		67.96	16.24	-2.67	1.15
67.44	4.63	0.07	0.2		67.44	9.79	0.83	-0.24		67.24	13.44	-1.47	-0.35		67.48	21.57	0.68	0.89			67.32	4.39	0.2	-0.2		67.96	9.66	-1.11	-0.87		67.16	16.49	0.49	-0.71		68	18.14	0.06	1.49
67.48	4.36	0.01	0.2		67.48	9.73	-0.13	-0.2		67.28	13.97	-1.36	0.32		67.52	20.88	-0.82	1.42			67.36	4.52	0.28	-0.2		68	9.78	-1.1	-0.96		67.2	15.89	0.44	-0.27		68.04	19.79	0.08	0.38
67.52	4.01	0	0.08		67.52	8.82	-0.13	0.01		67.32	14.41	0.13	-0.03		67.56	21.63	-1.65	-0.23			67.4	4.65	-0.21	-0.24		68.04	9.8	1.21	-1.03		67.24	15.53	0.94	-0.23		68.08	18.36	0.13	0.37
67.56	4.12	-0.03	0.17		67.56	9.66	0.68	0.05		67.36	13.33	-0.55	-0.55		67.6	21.25	-1.07	-0.2			67.44	4.56	0.15	-0.2		68.08	9.14	1.09	-0.93		67.28	16.58	1.9	-0.06		68.12	20.8	-1.59	1.14
67.6	4.69	0.46	0.19		67.6	9.88	-0.63	0.01		67.4	13.88	-0.32	-0.85		67.64	22.32	-1.16	-1.77			67.48	4.38	0.01	-0.15		68.12	9.84	1.2	-0.46		67.32	17.03	1.87	0.05		68.16	18.76	0.06	-0.71
67.64	5	0	0.2		67.64	9.61	0.15	0.51		67.44	13.87	0.35	-0.43		67.68	22.07	-0.49	-1.59			67.52	4.78	-0.06	-0.06		68.16	10.33	0.68	-0.63		67.36	17.03	0.71	-0.03		68.2	19.7	2.4	-0.54
67.68	4.54	0.27	0.2		67.68	9.38	0.37	0.34		67.48	14.03	-1.76	-0.48		67.72	21.53	2	-2.08			67.56	4.89	-0.05	0		68.2	9.83	0.49	-0.74		67.4	17.12	-0.68	-0.4		68.24	18.36	-1.94	-0.03
67.72	4.5	-0.03	0.19		67.72	9.65	0.41	0.35		67.52	13.6	-1.86	-0.8		67.76	19.93	1.88	0.43			67.6	4.08	-0.31	-0.03		68.28	7.77	-1.15	0.62		67.44	16.24	0	-0.48		68.28	19.32	-1.57	-0.49
67.76	4.25	-0.08	0.17		67.76	10.1	0.98	0.49		67.56	12.81	-0.71	-0.15		67.8	21.53	3.79	-0.8			67.64	5.05	-0.03	0.15		68.32	10.19	-2.41	0.71		67.48	13.5	0.94	-0.38		68.32	18.15	-1.03	-0.68
67.8	4.43	0.1	0.19		67.8	10.31	0.21	0.49		67.6	16.09	1.1	-0.15		67.84	20.73	2.04	-0.99			67.68	4.85	-0.13	0.05		68.36	9.84	-0.97	0.38		67.52	13.93	0.13	-0.34		68.36	17.66	-2.74	-0.1
67.84	4.25	0.03	0.1		67.84	9.7	-1.37	0.74		67.64	15.9	0.24	-1.37		67.88	18.72	0.78	-0.41			67.72	4.8	-0.01	0.08		68.4	9.76	-0.81	0.19		67.56	14.99	0.78	0.12		68.4	17.74	-0.3	0.63
67.88	4.47	0.15	0.19		67.88	10.49	-1.26	0.62		67.68	15.65	0.81	-1.3		67.92	22.64	0.81	0.51			67.76	2.49	-0.57	-0.08		68.44	9.56	-0.93	0.06		67.6	14.47	0.52	0.41		68.44	18.63	-1.83	-0.06
67.92	4.56	0.1	0.2		67.92	10.49	-1.02	0.43		67.72	15.08	2.22	-0.06		67.96	20.64	1.15	-0.59			67.8	5.02	0.15	0.1		68.48	9.4	-0.94	0.05		67.64	15.82	1.05	0.13		68.48	19.52	0.65	-1.31
67.96	4.61	0.19	0.24		67.96	10.71	-1.32	-0.06		67.76	14.27	2.76	0.31		68	22.23	0.46	0.27			67.84	5.33	-0.1	0.03		68.52	10.05	-1.42	0.01		67.68	17.12	2.34	-0.31		68.52	17.06	1.93	0.06
68	4.96	0.28	0.21		68	9.73	-0.54	-0.27		67.8	14.71	1.7	0		68.04	23.49	0.1	0.15			67.88	5.05	-0.41	0		68.56	10.48	-1.27	-0.13		67.72	16.66	0.94	-0.35		68.56	15.87	2.6	1.96
68.04	4.8	0.3	0.21		68.04	8.64	0.19	-0.1		67.84	14.46	-0.37	0.1		68.08	20.44	0.74	-0.3			67.92	4.39	-0.55	-0.12		68.6	10.01	-0.92	-0.03		67.76	16.23	0.41	-0.57		68.6	16.2	-3.22	1.96
68.08	4.36	-0.03	0.17		68.08	9.08	0.23	0.23		67.88	16.41	-0.52	0.38		68.12	21.58	0.92	-0.6			67.96	4.14	-0.78	-0.03		68.64	9.6	-1.05	0.23		67.8	16.43	-0.32	-0.59		68.64	13.72	0	1.84
68.12	5.05	0.08	0.13		68.12	10.22	-0.74	0.13		67.92	14.97	-0.92	0.13		68.16	21.23	1.26	-0.4			68	4.47	-0.1	-0.15		68.68	10.67	-1.72	0.24		67.84	16.64	-0.12	-1.85		68.68	14.57	0	1.61
68.16	4.39	0.12	0.13		68.16	10.9	-0.7	-0.37		67.96	13.96	-0.85	0.38		68.2	23.1	-0.38	-0.65			68.04	4.45	0.2	-0.13		68.72	10.28	-1.64	0.26		67.88	15.68	-0.13	-1.31		68.72	17.72	-0.65	1.18
68.2	4.61	-0.03	0.17		68.2	9.87	0.46	-0.41		68	14.15	-0.87	0.46		68.24	21.84	-1.04	-0.83			68.08	3.83	0.05	-0.01		68.76	10.32	-0.91	0.7		67.92	16.73	0.73	-1.37		68.76	16.83	-2.09	0.17
68.24	4.8	0.13	0.2		68.24	9.96	-0.48	-0.38		68.04	15.26	-0.15	0.71		68.28	20.13	1.71	-0.78			68.12	4.3	0.28	-0.03		68.8	10.19	-0.87	0.48		67.96	16.06	1.09	-1.61		68.8	14.62	0.3	0.55
68.28	5.02	-0.49	0.19		68.28	9.84	-0.15	-0.1		68.08	15.91	-0.96	0.76		68.32	19.31	4.08	0.1			68.16	4.61	-0.13	-0.08		68.84	11.28	-1.38	0.26		68	15.36	0.57	-1.6		68.84	15.38	0.71	2.63
68.32	4.65	-0.52	0.12		68.32	9.56	0.76	-0.2		68.12	16.34	-0.43	0.1		68.36	20.32	2.16	0.82			68.2	4.54	0.24	0		68.88	11.86	-1.94	0.1		68.04	14.99	2.18	-0.15		68.92	16.89	-0.03	-0.89
68.36	5.27	-0.2	0.19		68.36	9.62	0.2	-0.12		68.16	16.07	-0.2	0		68.4	19.95	2.53	1.43			68.24	4.63	-0.13	-0.17		68.92	9.88	-1.09	-0.68		68.08	15.52	1.26	-0.17		68.96	14.93	0.87	-1.26
68.4	4.67	-0.03	-0.01		68.4	8.55	0.49	0.12		68.2	16.51	0.46	-0.38		68.44	23.68	1.82	-0.71			68.28	5.07	0.03	-0.19		68.96	10.84	-0.71	-0.41		68.12	15.9	-0.06	-0.23		69	18.32	0.76	-0.37
68.44	4.32	0.38	-0.03		68.44	8.47	-0.13	0.57		68.24	17.06	0.32	0.07		68.48	20.41	2.5	-2.39			68.32	4.96	-0.12	-0.27		69	10.7	-1.52	-0.4		68.16	15.19	0.49	0		69.04	16.09	-2.52	-0.19
68.48	4.39	-0.54	-0.12		68.48	9.09	0.93	0.46		68.28	18.17	-0.03	0.15		68.52	21.07	1.33	-0.85			68.36	4.67	0.03	-0.35		69.04	10.62	-1.62	-0.35		68.2	14.89	0.89	-0.06		69.08	16.89	-2.03	0.82
68.52	4.39	0.91	-0.06		68.52	8.9	1.09	0.74		68.32	18.21	0.41	-0.65		68.56	20.56	0.94	-0.41			68.4	4.78	0.17	-0.43		69.08	10.23	-1.57	-0.35		68.24	15.23	1	-0.49		69.12	17.94	-0.49	0.38
68.56	4.34	-0.28	-0.2		68.56	8.55	1.37	1.09		68.36	17.33	0.31	-0.24		68.6	20.72	1.2	-0.24			68.44	4.01	0.46	-0.37		69.12	10.58	-1.53	-0.3		68.28	15.25	-0.15	-0.44		69.16	19.33	-0.15	0.1
68.6	4.52	-0.06	-0.15		68.6	9.26	0.71	1.09		68.4	18.4	0	-0.51		68.64	21.58	-0.76	-0.54			68.48	4.3	0.37	-0.23		69.16	10.41	-1.55	0.06		68.32	15.11	0.46	-0.26		69.2	18.52	0	-0.1
68.64	4.49	-0.3	-0.27		68.64	9.7	0.89	0.66		68.44	17.47	1.15	-0.21		68.68	21.05	-0.08	-0.83			68.52	4.1	0.89	-0.13		69.2	9.79	-0.37	0.3		68.36	15.03	-0.35	-0.6		69.24	22.08	-0.78	0.03
68.68	4.41	-0.32	-0.15		68.68	10.44	0.82	0.26		68.48	16.79	0.98	0.31		68.72	19.7	1.31	-0.57			68.56	4.39	0.49	-0.13		69.24	10.18	0.06	0.34		68.4	13.79	1.03	-0.23		69.28	20.46	1.86	-0.78
68.72	4.34	-0.12	-0.2		68.76	9.38	1.03	-0.07		68.52	17.83	0.38	0.1		68.76	20.11	1.55	-0.7			68.6	4.1	0.44	-0.1		69.28	10.59	-0.83	0.06		68.44	13.66	-0.43	-0.15		69.32	20.25	2.5	0.59
68.76	4.36	-0.32	-0.26		68.8	9.35	0.8	-0.19		68.56	17.89	1.2	-1.19		68.8	21.84	0.97	0.13			68.64	4.17	0.17	0.06		69.32	10.32	-0.71	0.1		68.48	13.79	-0.68	-0.27		69.36	21.53	0.35	0.31
68.8	4.19	0	-0.03		68.84	9.61	0.3	-0.13		68.6	18.08	-0.05	-1.22		68.84	21.02	0.54	0.19			68.68	4.52	0.1	0.01		69.36	10.24	0.43	-0.12		68.52	14.2	-0.52	0.21		69.4	21.26	-0.08	-0.27
68.84	4.12	-0.23	-0.03		68.88	9.82	-0.21	-0.38		68.64	17.11	1.02	0.51		68.88	21.02	0.85	0.68			68.72	4.21	0.43	0		69.4	10.18	-0.34	0		68.56	12.03	-0.1	1.35		69.44	19.96	-0.13	-0.85
68.88	4.45	-0.43	-0.15		68.92	9.76	-0.41	-0.31		68.68	17.47	1.97	0.38		68.92	22.72	-0.06	0.71			68.76	5.62	0.15	0.23		69.44	10.05	-0.35	-0.07		68.6	12.09	1.56	2.55		69.48	18.15	0.52	1.31
68.92	4.21	0.12	0		68.96	10.5	-0.35	-0.13		68.72	17.17	2.25	-0.2		68.96	21.67	-1.53	-1.2			68.8	4.69	-0.48	0		69.48	9.82	-0.19	-0.23		68.64	13.07	2.82	1.97		69.52	19.34	1.47	0.71
68.96	3.88	0.3	0.07		69	10.19	0.38	-0.27		68.76	17.39	1.31	-0.71		69	17.76	0.1	-0.49			68.84	4.76	0.26	0.07		69.52	10.27	-0.6	-0.43		68.72	11.9	0.87	1.65		69.56	19.97	1.93	1.14
69	4.58	0.26	0.23		69.04	10.72	0.38	-0.28		68.8	17.21	1.77	-0.89		69.04	19.35	-0.66	0.4			68.88	5.66	0.21	0.08		69.56	9.42	-0.74	-0.28		68.76	13.95	-0.31	1.05		69.6	20.73	1.47	1.09
69.04	2.36	0.35	-0.1		69.08	10.58	0.59	-0.44		68.84	16.47	1.32	-1.19		69.08	20.74	-3.26	-1.09			68.92	4.93	-0.15	0.06		69.6	9.7	-0.19	-0.24		68.8	13.7	-1.11	0.03		69.64	22.57	1.98	2.25
69.08	2.48	0.38	-0.1		69.12	10.77	-0.37	-0.26		68.88	15.86	1.88	0.48		69.12	21.48	-0.24	-0.74			68.96	4.61	-0.27	-0.05		69.64	9.52	0.35	-0.31		68.84	12.21	-0.93	0.62		69.68	23.19	-0.19	-0.52
69.12	2.62	0.06	0		69.16	10.7	0.32	-0.37		68.92	15.62	2.03	0.81		69.16	20.82	-0.26	-1.95			69	4.39	0.21	-0.05		69.68	10.02	0.28	-0.2		68.88	13.1	-0.52	1.64		69.72	24.17	0.71	-2
69.16	4.82	0.24	0.21		69.2	10.04	0	-0.41		68.96	15.3	1.68	0.38		69.2	18.07	2.3	0.1			69.04	4.98	0.17	0		69.72	9.31	0.87	0.06		68.92	13.86	0.28	1.11		69.76	23.13	0.13	-1.47
69.2	4.54	0.13	0.3		69.24	10.72	0.26	-0.43		69	16.44	3.08	0		69.24	20.17	1.21	0.7			69.08	5.22	0.06	-0.13		69.76	9.88	1.08	0.63		68.96	13.89	0.63	0.49		69.8	21.1	1.05	-1.07
69.24	4.38	0.23	0.34		69.28	10.17	0.63	-0.37		69.04	14.93	0.23	0.85		69.28	19.82	1.1	-0.27			69.12	5	0.31	-0.17		69.8	9.95	0.71	0.62		69	13.34	1.21	0.38		69.84	22.01	-0.57	-0.8
69.28	4.56	0.01	0.31		69.32	10.23	-0.46	-0.21		69.08	16.32	-1.48	0.88		69.32	19.64	-0.46	1.19			69.16	4.72	0	-0.23		69.84	8.12	1.33	0		69.04	11.98	0.07	-0.1		69.88	22.69	-0.2	-1.55
69.32	4.83	0.19	0.31		69.36	10.1	0.81	-0.54		69.12	15.91	-0.23	0.54		69.36	20.92	-2.52	-0.26			69.2	5.11	-0.15	-0.24		69.88	7.53	1.76	0.1		69.08	14.68	-1.37	-0.68		69.92	21.61	-1.48	-1.64
69.36	4.85	0	0.26		69.44	10.02	0.46	0.68		69.16	15.5	0.38	-0.28		69.4	21.69	-1.26	-0.24			69.24	5.29	0	-0.27		69.92	8.66	0.41	0.41		69.12	13.83	-1.15	-1.21		69.96	18.51	0.68	-1.04
69.4	4.65	0.15	0.24		69.48	9.78	0.74	0.66		69.2	15.87	0.34	-0.08		69.44	21.35	-0.54	-1.08			69.28	5.31	-0.21	-0.24		69.96	8.99	-0.6	0.38		69.16	11.91	-0.13	-1.09		70	19.39	-0.44	0.6
69.44	4.03	0.06	0.12		69.52	9.6	1.3	0.85		69.24	16.44	0.31	0.12		69.48	22.34	-0.74	-0.78			69.32	4.83	-0.24	-0.28		70	9.13	0.4	0.17		69.2	14.63	-0.43	-0.41		70.04	20.81	-1.27	-0.65
69.48	4.78	0.03	0.2		69.56	10.86	0.46	0.82		69.28	15.73	0.54	-1.08		69.52	21.19	-0.6	-1.42			69.36	5.46	-0.54	-0.19		70.04	9.52	0.81	-0.07		69.24	12.42	0.06	-0.3		70.08	19.92	-0.06	-1.67
69.52	4.74	0.05	0.2		69.6	11.4	-0.31	0.19		69.32	14.97	1.2	-1.53		69.56	19.37	-0.49	-1.62			69.4	5.44	-0.38	-0.26		70.08	8.5	0.38	-0.43		69.28	13.14	0.54	0.2		70.12	20.29	0	0.12
69.56	4.45	-0.07	0.17		69.64	11.4	1.08	-0.13		69.36	14.18	0.77	-1.04		69.6	18.43	1.9	-0.2			69.44	5.33	-0.15	-0.15		70.12	8.04	-0.54	-0.27		69.32	13.89	0.32	-0.49		70.16	22.32	1.09	-0.35
69.6	5.04	0.2	0.32		69.68	10.3	0.8	0.4		69.4	13.62	-0.15	-0.54		69.64	19.13	-1.38	0.24			69.48	3.42	-0.66	-0.46		70.16	8.08	0.82	-0.24		69.36	14.07	-0.28	-0.41		70.2	22.1	0.49	0
69.64	4.12	0.41	0.37		69.72	11.11	-0.2	0.98		69.44	15.8	-0.51	-0.08		69.68	19.91	-0.1	0.13			69.52	3.59	-0.71	-0.37		70.2	8.22	0.01	-0.41		69.4	12.88	1.21	-0.28		70.24	20.91	-0.1	0.13
69.68	4.65	0.7	0.32		69.76	11.08	-1.67	1.07		69.48	15.64	-0.27	-0.17		69.72	19.81	0.19	0.68			69.56	6.04	-0.44	-0.06		70.24	8.82	0.35	-0.1		69.44	11.91	-1.67	0.41		70.28	20.35	-0.89	1.05
69.72	4.12	1.08	0.32		69.8	11.47	-0.92	1.18		69.52	15.24	-0.07	0.31		69.76	21.93	-0.52	-0.59			69.6	5.55	-0.49	-0.07		70.28	8.25	-0.46	0.12		69.48	14.01	-1.63	0.06		70.32	22.74	-1.83	0.15
69.76	4.67	0.35	0.28		69.84	9.83	-0.46	1.04		69.56	15.23	-0.93	0.19		69.8	22.52	-1.84	-1.89			69.64	4.96	-0.43	-0.1		70.32	8.22	-0.12	0.06		69.52	11.96	-1.6	-0.21		70.36	21.82	-1.6	-1.42
69.8	4.39	0.65	0.24		69.88	10.75	-0.87	0.34		69.6	14.94	-0.74	-0.55		69.84	20.61	-0.27	-0.73			69.68	5.16	-0.13	-0.01		70.36	8.41	-0.85	0.15		69.56	12.16	-0.76	-0.35		70.4	20.72	-0.65	-0.85
69.84	4.34	0.96	0.32		69.92	10.05	0.13	-0.27		69.64	14.33	-0.26	-0.66		69.88	21.23	0.71	-1.36			69.72	5.35	-0.41	0.05		70.4	8.66	-0.82	0.1		69.6	12.66	-0.54	-0.44		70.44	17.84	0.03	0
69.88	4.34	0.13	0.35		69.96	9.12	-0.99	-0.52		69.68	15.33	-0.4	-0.74		69.92	20	0	-0.31			69.76	5.6	-0.3	0		70.44	9.3	-0.48	0.03		69.64	13.37	-0.2	-0.52		70.48	18.54	-0.03	1.96
69.92	4.65	0.24	0.31		70	9.96	-0.44	-0.43		69.72	15.26	-1.08	-1.15		69.96	19.58	-1.14	-0.78			69.8	5.29	-0.1	0.17		70.48	9.39	0.26	0.15		69.68	12.3	-1.42	-0.1		70.52	19.38	-0.13	1.67
69.96	4.54	0.32	0.31		70.04	11.06	-1.33	-0.51		69.76	14.65	-0.54	-0.82		70	18.44	-0.21	0.97			69.84	5.79	-0.91	0		70.52	9.96	1.2	0		69.72	12.71	-0.03	0		70.56	21.02	0.87	1.37
70	4.67	0.46	0.32		70.08	10.02	-0.77	-0.24		69.8	13.81	0.49	-0.8		70.04	21.6	-3.5	0.46			69.88	5.22	-0.1	0.2		70.56	8.78	0.41	0.06		69.76	12.38	0.68	0.38		70.6	19.26	0	-0.32
70.04	4.72	0.44	0.23		70.12	10.09	-0.76	-0.35		69.84	14.45	0.03	-0.17		70.08	19.66	-1.72	1.33			69.92	5.49	-0.24	0.15		70.6	9.54	0.06	0.03		69.8	13.89	1.29	0.52		70.64	19.38	-1.32	-0.49
70.08	4.8	0.24	0.05		70.16	10.1	-1.78	-0.2		69.88	13.94	0.15	0.24		70.12	19.56	-0.31	1.09			69.96	5.38	-0.46	0.13		70.64	9.53	0.15	-0.13		69.84	12.54	0.03	0.74		70.68	19.09	-0.57	0.03
70.12	4.87	0.06	0.05		70.2	10.52	-0.1	-0.62		69.92	15.34	0.26	-0.32		70.16	19.16	0.06	-0.01			70	5.26	-0.2	0.1		70.68	9.45	0.2	-0.31		69.88	13.52	0.38	0.24		70.72	19.96	-0.21	-0.24
70.16	4.17	0.65	0		70.24	10.4	0.55	-0.89		69.96	14.29	0.37	0.35		70.2	18.78	1.21	-0.74			70.04	5.07	-0.17	-0.03		70.72	10.67	1.48	-0.49		69.92	13.74	-0.1	0.66		70.76	18.69	-2.42	-0.8
70.2	4.87	0	-0.2		70.28	9.39	0.35	-0.96		70	16.82	2.33	0.66		70.24	18.84	2.32	0.08			70.08	5.38	-0.06	0		70.76	10.04	1.83	-0.93		69.96	14.09	1.52	0.82		70.8	17.15	-1.53	0.57
70.24	4.87	0.3	-0.28		70.32	9	0.82	-0.89		70.04	16.25	1.63	0.34		70.28	20.16	0.55	0.31			70.12	4.21	-0.31	-0.27		70.8	9.01	2.06	-0.87		70	15.36	1.3	0.24		70.84	19.23	0.17	1.48
70.28	4.36	0.15	-0.34		70.36	9.26	1.04	-0.76		70.08	13.51	0.48	-0.13		70.32	21.55	0.81	-0.74			70.16	4.98	-0.08	-0.1		70.84	9.1	1.43	-1.46		70.04	14.5	0.15	-0.57		70.88	19.64	-0.59	-0.43
70.32	4.65	0.15	-0.34		70.4	10.1	0.06	-0.82		70.12	13.75	1.66	0.46		70.36	21.87	0.78	-0.38			70.2	3.31	-0.1	-0.41		70.92	7.32	0.77	-0.66		70.08	13.85	0.49	0.03		70.92	16.92	0.66	-0.65
70.36	4.58	0.43	-0.38		70.44	10.15	0.6	-0.77		70.16	15.7	0.13	0.86		70.4	22.04	-0.23	-0.3			70.24	8.43	-0.28	0.15		70.96	7.62	0.78	-0.28		70.12	12.72	1.02	0.81		70.96	17.33	0.83	0
70.4	4.52	0.2	-0.34		70.48	9.04	0.2	-0.57		70.2	13.61	0.38	0.21		70.44	21.69	-0.87	-0.54			70.28	5.84	-0.26	-0.2		71	7.16	1.62	0.3		70.16	13.66	1.36	0.81		71	17.66	0.32	-0.35
70.44	4.28	-0.03	-0.32		70.52	10.01	0.28	-0.74		70.24	13.44	-1.53	0.63		70.48	20.69	0.73	-0.46			70.32	5.62	-0.3	-0.23		71.04	6.45	1.33	0.59		70.2	13.68	1.76	0.65		71.04	16.45	-0.03	0.03
70.48	4.36	0.41	-0.31		70.56	10.08	-0.37	-0.57		70.28	15.29	0.28	0.19		70.52	20.73	1.3	-0.65			70.36	5.55	-0.31	-0.23		71.08	7.9	0.55	0.66		70.24	12.59	0.93	0.86		71.08	16.32	0.93	-0.2
70.52	3.92	0.76	-0.12		70.6	9.92	0.27	-0.74		70.32	14.92	-0.76	0.51		70.56	21.23	1.87	-0.03			70.4	5.62	-0.1	-0.32		71.12	8.11	0.4	0.35		70.28	12.5	1.14	0.17		71.12	15.62	-0.71	0.35
70.56	4.27	-0.17	-0.15		70.64	10.41	0.28	-0.74		70.36	15.17	0.15	0.98		70.6	21.43	0.68	-1.2			70.44	5.07	-0.13	-0.35		71.16	7.84	0.63	0.43		70.32	12.8	0.03	0.27		71.16	16.95	-1.02	1.6
70.6	4.23	0	-0.03		70.68	11.45	-0.68	-0.87		70.4	15.12	1.26	0.87		70.64	21.17	1.04	-0.44			70.48	5.04	-0.46	-0.26		71.2	8.5	0.73	0.54		70.36	12.62	-0.96	0.46		71.2	17.47	0.03	0.82
70.64	3.99	0	0.05		70.72	11.63	-1.15	-0.99		70.44	14.86	1.2	0.98		70.68	22.22	0.88	-0.03			70.52	6.01	1	-0.54		71.24	8.56	0.71	0.57		70.4	12.35	-1.53	0.2		71.24	19.85	-0.19	0.31
70.68	4.28	-0.2	0.21		70.76	10.88	-0.82	-0.49		70.48	13.32	-0.59	0.87		70.72	22.48	0.38	-0.65			70.56	5.42	-0.24	-0.43		71.28	8.7	0.99	0.54		70.44	11.99	-2.04	0.1		71.28	18.36	-0.6	-0.1
70.72	4.47	-0.06	0.2		70.8	11.67	-0.23	-0.24		70.52	13.05	-0.52	1.09		70.76	21.93	-0.82	-1.21			70.6	5.93	-0.1	-0.62		71.32	8.25	0.86	0.52		70.48	11.49	-1.81	-0.03		71.32	18.85	-0.65	1.04
70.76	4.3	-0.2	0.27		70.84	10.98	-0.43	-0.24		70.56	13.86	-1.16	1.37		70.8	19.78	0.63	-0.15			70.64	5.79	-0.48	-0.57		71.36	8.3	1.35	0.54		70.52	11.76	-1.26	1		71.36	20.45	-1.68	0.43
70.8	4.83	-0.46	0.28		70.88	10.62	-1.2	-0.57		70.6	14.4	-1.37	0.88		70.84	22.28	0.99	-0.2			70.68	4.8	-1.02	-0.44		71.4	7.91	0.74	0.6		70.56	12.33	-1.87	0.73		71.4	17.45	-2.56	-0.19
70.84	4.47	-0.2	0.3		70.92	10.85	-1.1	-0.74		70.64	15.81	-0.24	1.68		70.88	22.28	1.19	-0.63			70.72	5.27	-0.13	-0.62		71.44	7.85	0.91	0.57		70.6	13.1	-1.82	0.63		71.44	16.82	-1.64	0.89
70.88	4.17	-0.12	0.2		70.96	9.91	-1.13	-0.71		70.68	14.5	0.31	1.46		70.92	21.96	1.44	-0.49			70.76	5.02	-0.49	-0.68		71.48	7.58	-0.76	0.96		70.64	11.99	-2	0.68		71.48	17.18	-2.06	1.22
70.92	4.61	-0.32	0.27		71	10.32	-1.07	-0.46		70.72	16.51	3.17	0.82		70.96	21.41	0.63	0.03			70.8	5.15	0.3	-0.76		71.52	8.55	-1.88	0.87		70.68	13.13	-1.44	0.57		71.52	17.61	-2.3	1.57
70.96	4.56	-0.06	0.19		71.04	9.71	0.63	-0.35		70.76	13.39	1.71	0.68		71	21.84	-0.89	0.13			70.84	5.71	-1.09	-0.88		71.56	9.14	-1.15	0.27		70.72	12.42	0	0.08		71.56	18.03	0.85	0.68
71	4.85	0	0.17		71.08	9.76	0.08	-0.19		70.8	14.76	1.98	0.24		71.04	20.91	1.83	0.49			70.88	5.4	-0.23	-0.77		71.6	9.3	-0.27	-0.08		70.76	11.77	0.35	0.24		71.6	19.18	1.38	0.41
71.04	3.83	0	0.1		71.12	9.48	-0.06	-0.3		70.84	13.32	-0.62	0.31		71.08	22.1	0.99	-0.06			70.92	4.76	0.27	-0.62		71.64	8.38	0.06	0.12		70.8	12.48	-0.78	0.4		71.64	19.64	1.96	-0.21
71.12	2.69	-0.13	-0.19		71.16	10.14	-0.54	-0.38		70.88	13.51	-0.6	0.27		71.12	21.07	0.1	-0.74			70.96	4.65	0.49	-0.57		71.68	9.35	0.26	0.35		70.84	11.58	0.07	0.38		71.68	18.5	1.38	0.71
71.16	4.16	0.35	0.12		71.2	9.75	-0.06	-0.17		70.92	13.26	-1.42	-0.1		71.16	20.93	-0.48	-0.96			71	4.83	0	-0.34		71.72	10.01	-0.08	0.54		70.88	12.08	0	0.87		71.72	17.81	0.68	1.03
71.2	4.3	-0.1	0.1		71.24	9.38	0.12	-0.12		70.96	12.5	-0.38	0.83		71.2	19.84	0.35	-0.03			71.04	4.03	-0.03	-0.37		71.76	11.34	-0.71	0.06		70.92	11.33	-1.03	1.14		71.76	16.27	0.99	0.7
71.24	4.28	0	0		71.28	9.43	-0.66	-0.27		71	15.24	-0.66	1.35		71.24	18.87	0.1	0.03			71.08	4.39	0.19	-0.37		71.8	11.62	-0.41	-0.13		70.96	11.12	-0.06	0.93		71.8	16.84	0.03	1.04
71.28	4.47	0.28	-0.01		71.32	9.05	0.76	-0.05		71.04	13.33	-0.49	1.25		71.28	19.92	-1.19	0.57			71.12	4.54	0.3	-0.3		71.84	11.08	-0.91	-0.35		71	12.08	0.54	0.41		71.84	14.95	-0.54	1.65
71.32	4.01	0.57	-0.13		71.36	9.34	0.65	0.35		71.08	12.86	1.65	1.53		71.32	19.12	-0.27	1.57			71.16	4.63	0.27	-0.24		71.88	10.71	-1.09	-0.54		71.04	11.69	0.27	0.46		71.88	15.63	-0.96	1.32
71.36	4.21	0.12	-0.15		71.4	9.44	-0.17	0.46		71.12	13.42	0.43	1.32		71.36	18.78	0.07	1.56			71.2	4.54	0	-0.2		71.92	10.8	-1.02	-0.63		71.08	11.41	-0.68	0.6		71.92	15.99	0.24	1.08
71.4	4.06	0.57	-0.03		71.44	10.45	-0.34	0.35		71.16	13.51	-0.24	0.12		71.4	17.98	-0.68	1.38			71.24	4.83	0.06	-0.24		71.96	10.27	-1.75	-0.82		71.12	11.28	-1.11	0.81		71.96	16.66	1.88	0.07
71.44	3.84	-0.23	0.07		71.48	10.44	-0.51	0.15		71.2	12.53	-0.35	0.27		71.44	19.73	-0.93	0.19			71.28	4.5	0.17	-0.24		72	10.24	-0.35	-0.93		71.16	13.69	-0.49	0.57		72	14.47	0.86	0.3
71.48	4.3	-0.2	0.13		71.52	10.72	0.62	0.15		71.24	14.12	-2.19	0.38		71.48	19.28	-0.15	0.37			71.32	4.71	0.2	-0.17		72.04	8.82	0.06	-0.71		71.2	12.39	0.94	-0.57		72.04	15.18	-0.87	1.71
71.52	4.8	0.03	0.2		71.56	10.83	0.55	-0.38		71.28	11.73	-0.38	-0.31		71.52	19.95	1.13	-0.2			71.36	4.69	0.06	-0.2		72.08	9.48	-1.04	-0.38		71.24	14.04	0.63	-0.1		72.08	17.31	0.23	0.6
71.56	4.34	-0.17	0.32		71.6	10.23	0.31	-0.34		71.32	11.99	-1.51	-0.05		71.56	19.73	0.82	-0.15			71.4	4.67	0.27	-0.17		72.12	10.58	-0.59	-0.59		71.28	14.39	0.2	0.15		72.12	15.42	-1.15	1.59
71.6	4.43	-0.34	0.38		71.64	10.24	0.27	0.1		71.36	11.62	-1.49	0.13		71.6	20.75	0	-0.49			71.44	4.12	0.86	-0.1		72.16	10.02	-1.09	-0.68		71.32	14.35	1.22	0		72.16	16.48	2.21	1.4
71.64	4.58	0.28	0.46		71.68	10.18	-0.71	0.34		71.4	11.77	-1.32	0.66		71.64	19.29	-0.12	0.2			71.48	4.65	0.32	-0.15		72.2	9.79	-1.16	-0.3		71.36	15.18	0.63	-1.43		72.2	15.53	-0.6	1.48
71.68	4.5	0.41	0.41		71.72	10.83	0.71	0.59		71.44	13.59	-0.78	0.98		71.68	18.94	-1.64	-0.8			71.52	4.47	0.46	-0.21		72.24	9.13	-2.43	-0.05		71.4	14.53	1.95	-1.83		72.24	17.03	0	0.63
71.72	4.87	0.07	0.31		71.76	11.11	0.37	0.31		71.48	12.55	-1.43	-0.19		71.72	17.2	-0.31	-0.85			71.56	4.6	0.49	-0.13		72.28	9.03	-1.59	0.21		71.44	11.21	1.03	-0.23		72.28	16.25	0.98	0.19
71.76	5.05	0.21	0.27		71.8	10.62	0.52	0.2		71.52	12.25	1	-0.27		71.76	17.46	-2.2	-0.1			71.6	4.43	0.93	-0.15		72.32	9.1	-0.37	0.63		71.48	12.09	0.31	1.97		72.32	18.51	1.3	-0.38
71.8	5	-0.03	0.17		71.84	11.16	0.37	0.13		71.56	14.21	0	0.26		71.8	16.57	-1.72	-0.01			71.64	4.49	0.23	-0.13		72.36	8.82	-1.03	1.47		71.52	14.64	1.33	0.99		72.36	18.5	1.97	-0.43
71.84	6.15	-0.17	0.15		71.88	11.11	-0.06	0.21		71.6	14.23	-0.82	0.4		71.84	14.86	0.49	0.77			71.68	4.19	0.46	-0.06		72.4	9.57	-0.77	1.85		71.56	13.93	-1.02	-0.54		72.4	17.82	1.04	-0.93
71.88	3.95	-0.31	0.03		71.92	11.63	0.06	0.41		71.64	12.43	-0.06	1.09		71.88	17.2	-1.64	0			71.72	3.92	0.12	-0.06		72.44	10.83	-0.41	1.48		71.6	13.8	0.65	-0.15		72.44	17.3	2.48	-0.46
71.92	4.43	0.57	0.03		71.96	10.99	-0.01	0.37		71.68	15.77	-2.83	0.08		71.92	14.9	-0.81	0			71.76	4.1	0.66	0		72.48	8	0.59	1.15		71.64	14.55	1.04	-0.52		72.48	15.3	1.43	0.43
71.96	4.41	0.32	0.12		72	12.16	-0.13	0.03		71.72	12.78	1.31	-0.01		71.96	16.5	-1.03	0.68			71.8	3.9	0.54	-0.03		72.52	8.94	-0.54	0.91		71.68	13.97	0.63	-0.91		72.52	16.06	2.27	0.86
72	3.9	0.59	0		72.04	12.02	-0.48	-0.21		71.76	13.48	-0.63	0.6		72	15.88	-0.15	0.89			71.84	4.93	0.2	0.2		72.56	9.82	-1	0.52		71.72	13.85	1.43	1.05		72.56	17.38	3.4	1.04
72.04	4.63	0.23	0.2		72.08	11.64	0.17	-0.03		71.8	13.54	0.31	-0.57		72.04	20.45	0.35	0.34			71.88	4.54	-0.03	0.15		72.6	10.41	-1.42	0.1		71.76	15.15	-0.98	0.78		72.6	16.71	3.64	1.6
72.08	4.65	0.34	0.27		72.12	11.41	0.06	-0.01		71.84	12.33	1.56	-0.3		72.08	20.88	1.61	-1.72			71.92	4.03	-0.49	0.01		72.64	11.08	-2.07	-0.28		71.8	13.76	-0.57	0.68		72.64	16.61	1.99	1.49
72.12	4.8	0.54	0.26		72.16	12.21	0.43	0		71.88	13.65	1.51	0.13		72.12	18.87	0	-1.84			71.96	4.1	-0.63	-0.06		72.68	11.02	-1.93	-0.35		71.84	13.96	0.41	0.59		72.68	15.71	1.07	1.48
72.16	4.71	0.24	0.28		72.2	11.98	1.15	0.1		71.92	13.23	1.2	0.1		72.16	16.6	0.2	-1.21			72	4.45	-0.51	-0.1		72.72	10.58	-1.3	0.01		71.88	13.35	0.87	0.65		72.72	16.57	0.34	1.11
72.2	5.22	0.2	0.31		72.24	12.11	0.78	-0.07		71.96	15.37	-0.62	-1.14		72.2	14.09	-2.01	-0.2			72.04	4.61	-0.3	-0.2		72.76	10.26	-1.92	0.41		71.92	15.97	-0.15	-0.27		72.76	16.62	-1.87	0.27
72.24	4.74	0.01	0.31		72.28	12.06	1.09	-0.19		72	14.32	0.32	-1.4		72.24	16.22	-2.33	1.36			72.08	4.58	-0.08	-0.2		72.8	10.35	-0.49	0.31		71.96	15.27	-0.06	-0.83		72.8	16.95	-2.55	0.65
72.28	5.15	0.27	0.32		72.32	12.21	1.59	-0.46		72.04	14.92	0.12	-0.8		72.28	19.84	-1.65	0.26			72.12	4.52	-0.38	-0.17		72.84	11.02	-0.38	0		72	14.63	-0.63	-0.97		72.84	17.49	-2.77	0.87
72.32	5.16	0.1	0.31		72.36	11.59	1.63	-0.35		72.08	16.24	0.38	-0.48		72.32	17.73	1.97	1.4			72.16	4.83	-0.44	-0.27		72.88	10.15	-0.87	0.13		72.04	14.04	0.31	-0.52		72.88	15.19	-0.52	1.05
72.36	5.46	-0.1	0.28		72.4	11.84	0.62	-0.37		72.12	16.26	-0.43	-0.94		72.36	20.39	0.81	1.27			72.2	4.74	-0.07	-0.31		72.92	10.14	-1.47	0.32		72.08	14.27	0.06	-0.4		72.92	15.88	0.15	0.93
72.4	5.53	0.06	0.28		72.44	10.92	0.59	-0.32		72.16	17.21	-2.27	-0.82		72.4	18.86	0.28	0.78			72.24	4.85	-0.35	-0.28		72.96	10.94	-1.77	0.17		72.12	13.89	-0.44	-0.13		72.96	16.74	-0.98	0
72.44	5.33	-0.26	0.19		72.48	10.44	0.1	-0.49		72.2	15.6	0.8	-0.63		72.44	21.98	-1.74	-0.77			72.28	4.74	-0.2	-0.3		73	9.95	0.27	0.06		72.16	13.65	-1.05	-0.12		73	15.01	0.05	-0.38
72.48	5.42	-0.43	0.03		72.52	11.46	1.2	-0.37		72.24	14.51	1.16	-0.15		72.48	19.92	-1.62	-0.96			72.32	4.72	-0.46	-0.35		73.04	9.66	-0.13	-0.19		72.2	12.57	-0.31	0.52		73.04	16.68	-0.46	-0.54
72.52	5.57	-0.2	0.06		72.56	11.69	0.93	-0.2		72.28	14.83	0.07	-0.15		72.52	19.12	-0.62	-1.15			72.36	4.47	-0.08	-0.24		73.08	8.25	-0.59	-0.08		72.24	14.01	-0.54	0.6		73.08	14.55	-1.86	-0.49
72.56	5.33	0	-0.1		72.6	11.06	1.98	0.27		72.32	15.16	0.68	-0.21		72.56	19.08	-1.27	-1.05			72.4	4.76	-0.49	-0.24		73.12	8.6	-0.41	0.05		72.28	12.83	0.52	0.41		73.12	16.17	-3.02	-0.1
72.6	4.76	-0.32	-0.1		72.64	11.25	0.97	0.2		72.36	15.07	0.17	-0.2		72.6	19.25	0.65	-1.07			72.44	4.52	0.1	-0.24		73.16	8.13	0.55	0.1		72.32	12.18	-0.05	0.76		73.16	15.21	-2.85	-0.54
72.64	4.94	-0.6	-0.03		72.68	12.44	1.37	0.1		72.4	14.19	1.03	0.2		72.64	18.6	-0.2	-0.03			72.48	4.71	0	-0.21		73.2	7.98	-0.15	0.28		72.36	13.07	0.07	0.76		73.2	12.82	-2.66	-0.06
[truncated: 5,707 more rows]

## Sheet: Table 2
Table 2
	Best fit critical stress (MPa)												Best fit critical velocity (m/s)
[truncated: 29 more rows]
